# Supplementary material for: A General Principle of Neuronal Evolution Reveals a Human-Accelerated Neuron Type Potentially Underlying the High Prevalence of Autism in Humans
Source: Mol Biol Evol. 2025 Sep 5;42(9):msaf189. doi: 10.1093/molbev/msaf189 (PMC12410989; doi:10.1093/molbev/msaf189)
Supplement: msaf189_Supplementary_Data [file msaf189_supplementary_data.zip]

Archive with 6 entries (6 files):
- Supplemental_Figures_Submit_MBE.pdf
- Supplemental_Table1.csv
- Supplemental_Table2.csv
- Supplemental_Table3.csv
- Supplemental_Table4.csv
- Supplemental_Table5.csv
