# Supplementary material for: A General Principle of Neuronal Evolution Reveals a Human-Accelerated Neuron Type Potentially Underlying the High Prevalence of Autism in Humans
Source: Mol Biol Evol. 2025 Sep 5;42(9):msaf189. doi: 10.1093/molbev/msaf189 (PMC12410989; doi:10.1093/molbev/msaf189)
Supplement: msaf189_Supplementary_Data [file msaf189_supplementary_data.zip › Supplemental_Table1.csv]

Clustering resolution indicates how finely neurons were clustered (subclass level being lower resolution than subtype level
Dataset indicates which of the three datasets were used
Class indicates whether all neurons, excitatoy neurons only, or inhibitory neurons only were analyzed
Comparison indicates which two species were compared
Number of cells indicates how many cells were downsampled to. For example, if Number of cells is 500, then we downsampled without replacement any cell type with > 500 cells to 500 cells and excluded all cell types with < 500 cells
Log transform indicates whether we took the log2 of the counts per million (CPM) or not
Raw count cutoff indicates the number of counts required in one of the two species for a gene to be included
CPM cutoff indicates the number of CPM required in one of the two species for a gene to be included
All genes same? Indicates whether we applied these filtering criteria to each cell type separately, or required that they pass the criteria in every cell type
Distance metric to compare expression indicates which distance metric was used to compare pseudobulked expression in species 1 to pseudobulked expression in species 2
Median Spearman's rho and p-value indicate the median spearman's rho and p-value across 100 independent downsamplings of number of cells and counts
Clustering resolution	Dataset	Class	Comparison	Number of cells	Log transform	Raw count cutoff	CPM cutoff	All genes same?	Distance metric to compare expression	Median Spearman's rho	Median Spearman's p-value
subclass	Allen_MTG	All	Human-Marmoset	500	NoLog	5	1	NotAllSame	Spearman	-0.806593407	0.000491113
subclass	Allen_MTG	All	Human-Marmoset	500	NoLog	5	1	NotAllSame	Pearson	-0.635164835	0.014657881
subclass	Allen_MTG	All	Human-Marmoset	500	NoLog	5	1	NotAllSame	Euclidean	-0.681318681	0.0072995
subclass	Allen_MTG	All	Human-Marmoset	500	NoLog	5	1	NotAllSame	L1	-0.793406593	0.000707534
subclass	Allen_MTG	All	Human-Rhesus	500	NoLog	5	1	NotAllSame	Spearman	-0.608791209	0.020856616
subclass	Allen_MTG	All	Human-Rhesus	500	NoLog	5	1	NotAllSame	Pearson	-0.49010989	0.075220067
subclass	Allen_MTG	All	Human-Rhesus	500	NoLog	5	1	NotAllSame	Euclidean	-0.556043956	0.03894365
subclass	Allen_MTG	All	Human-Rhesus	500	NoLog	5	1	NotAllSame	L1	-0.696703297	0.005628677
subclass	Allen_MTG	All	Human-Gorilla	500	NoLog	5	1	NotAllSame	Spearman	-0.432967033	0.122010006
subclass	Allen_MTG	All	Human-Gorilla	500	NoLog	5	1	NotAllSame	Pearson	-0.226373626	0.436434795
subclass	Allen_MTG	All	Human-Gorilla	500	NoLog	5	1	NotAllSame	Euclidean	-0.41978022	0.135101074
subclass	Allen_MTG	All	Human-Gorilla	500	NoLog	5	1	NotAllSame	L1	-0.468131868	0.091376365
subclass	Allen_MTG	All	Human-Chimp	500	NoLog	5	1	NotAllSame	Spearman	-0.692307692	0.006071049
subclass	Allen_MTG	All	Human-Chimp	500	NoLog	5	1	NotAllSame	Pearson	-0.098901099	0.73658537
subclass	Allen_MTG	All	Human-Chimp	500	NoLog	5	1	NotAllSame	Euclidean	-0.340659341	0.233316051
subclass	Allen_MTG	All	Human-Chimp	500	NoLog	5	1	NotAllSame	L1	-0.687912088	0.006540042
subclass	Allen_MTG	All	Rhesus-Gorilla	500	NoLog	5	1	NotAllSame	Spearman	-0.556043956	0.03894365
subclass	Allen_MTG	All	Rhesus-Gorilla	500	NoLog	5	1	NotAllSame	Pearson	-0.204395604	0.483346223
subclass	Allen_MTG	All	Rhesus-Gorilla	500	NoLog	5	1	NotAllSame	Euclidean	-0.235164835	0.418333896
subclass	Allen_MTG	All	Rhesus-Gorilla	500	NoLog	5	1	NotAllSame	L1	-0.648351648	0.012144223
subclass	Allen_MTG	All	Rhesus-Chimp	500	NoLog	5	1	NotAllSame	Spearman	-0.582417582	0.028854655
subclass	Allen_MTG	All	Rhesus-Chimp	500	NoLog	5	1	NotAllSame	Pearson	-0.09010989	0.759338838
subclass	Allen_MTG	All	Rhesus-Chimp	500	NoLog	5	1	NotAllSame	Euclidean	-0.331868132	0.246377183
subclass	Allen_MTG	All	Rhesus-Chimp	500	NoLog	5	1	NotAllSame	L1	-0.643956044	0.012942153
subclass	Allen_MTG	All	Rhesus-Marmoset	500	NoLog	5	1	NotAllSame	Spearman	-0.78021978	0.000994494
subclass	Allen_MTG	All	Rhesus-Marmoset	500	NoLog	5	1	NotAllSame	Pearson	-0.696703297	0.005628677
subclass	Allen_MTG	All	Rhesus-Marmoset	500	NoLog	5	1	NotAllSame	Euclidean	-0.701098901	0.005211862
subclass	Allen_MTG	All	Rhesus-Marmoset	500	NoLog	5	1	NotAllSame	L1	-0.793406593	0.000707534
subclass	Allen_MTG	All	Gorilla-Chimp	500	NoLog	5	1	NotAllSame	Spearman	-0.718681319	0.00377958
subclass	Allen_MTG	All	Gorilla-Chimp	500	NoLog	5	1	NotAllSame	Pearson	-0.098901099	0.73658537
subclass	Allen_MTG	All	Gorilla-Chimp	500	NoLog	5	1	NotAllSame	Euclidean	-0.279120879	0.333845077
subclass	Allen_MTG	All	Gorilla-Chimp	500	NoLog	5	1	NotAllSame	L1	-0.67032967	0.008704234
subclass	Allen_MTG	All	Gorilla-Marmoset	500	NoLog	5	1	NotAllSame	Spearman	-0.665934066	0.009322999
subclass	Allen_MTG	All	Gorilla-Marmoset	500	NoLog	5	1	NotAllSame	Pearson	-0.687912088	0.006540042
subclass	Allen_MTG	All	Gorilla-Marmoset	500	NoLog	5	1	NotAllSame	Euclidean	-0.692307692	0.006071049
subclass	Allen_MTG	All	Gorilla-Marmoset	500	NoLog	5	1	NotAllSame	L1	-0.723076923	0.003475295
subclass	Allen_MTG	All	Chimp-Marmoset	500	NoLog	5	1	NotAllSame	Spearman	-0.718681319	0.00377958
subclass	Allen_MTG	All	Chimp-Marmoset	500	NoLog	5	1	NotAllSame	Pearson	-0.63956044	0.013779617
subclass	Allen_MTG	All	Chimp-Marmoset	500	NoLog	5	1	NotAllSame	Euclidean	-0.692307692	0.006071049
subclass	Allen_MTG	All	Chimp-Marmoset	500	NoLog	5	1	NotAllSame	L1	-0.687912088	0.006540042
subclass	Allen_MTG	All	Human-Marmoset	500	NoLog	5	5	NotAllSame	Spearman	-0.806593407	0.000491113
subclass	Allen_MTG	All	Human-Marmoset	500	NoLog	5	5	NotAllSame	Pearson	-0.635164835	0.014657881
subclass	Allen_MTG	All	Human-Marmoset	500	NoLog	5	5	NotAllSame	Euclidean	-0.681318681	0.0072995
subclass	Allen_MTG	All	Human-Marmoset	500	NoLog	5	5	NotAllSame	L1	-0.793406593	0.000707534
subclass	Allen_MTG	All	Human-Rhesus	500	NoLog	5	5	NotAllSame	Spearman	-0.674725275	0.008117706
subclass	Allen_MTG	All	Human-Rhesus	500	NoLog	5	5	NotAllSame	Pearson	-0.49010989	0.075220067
subclass	Allen_MTG	All	Human-Rhesus	500	NoLog	5	5	NotAllSame	Euclidean	-0.556043956	0.03894365
subclass	Allen_MTG	All	Human-Rhesus	500	NoLog	5	5	NotAllSame	L1	-0.696703297	0.005628677
subclass	Allen_MTG	All	Human-Gorilla	500	NoLog	5	5	NotAllSame	Spearman	-0.481318681	0.081418295
subclass	Allen_MTG	All	Human-Gorilla	500	NoLog	5	5	NotAllSame	Pearson	-0.226373626	0.436434795
subclass	Allen_MTG	All	Human-Gorilla	500	NoLog	5	5	NotAllSame	Euclidean	-0.41978022	0.135101074
subclass	Allen_MTG	All	Human-Gorilla	500	NoLog	5	5	NotAllSame	L1	-0.468131868	0.091376365
subclass	Allen_MTG	All	Human-Chimp	500	NoLog	5	5	NotAllSame	Spearman	-0.703296703	0.00501571
subclass	Allen_MTG	All	Human-Chimp	500	NoLog	5	5	NotAllSame	Pearson	-0.098901099	0.73658537
subclass	Allen_MTG	All	Human-Chimp	500	NoLog	5	5	NotAllSame	Euclidean	-0.340659341	0.233316051
subclass	Allen_MTG	All	Human-Chimp	500	NoLog	5	5	NotAllSame	L1	-0.685714286	0.006788393
subclass	Allen_MTG	All	Rhesus-Gorilla	500	NoLog	5	5	NotAllSame	Spearman	-0.538461538	0.046976146
subclass	Allen_MTG	All	Rhesus-Gorilla	500	NoLog	5	5	NotAllSame	Pearson	-0.2	0.493048157
subclass	Allen_MTG	All	Rhesus-Gorilla	500	NoLog	5	5	NotAllSame	Euclidean	-0.235164835	0.418333896
subclass	Allen_MTG	All	Rhesus-Gorilla	500	NoLog	5	5	NotAllSame	L1	-0.648351648	0.012144223
subclass	Allen_MTG	All	Rhesus-Chimp	500	NoLog	5	5	NotAllSame	Spearman	-0.626373626	0.016541935
subclass	Allen_MTG	All	Rhesus-Chimp	500	NoLog	5	5	NotAllSame	Pearson	-0.087912088	0.765061934
subclass	Allen_MTG	All	Rhesus-Chimp	500	NoLog	5	5	NotAllSame	Euclidean	-0.331868132	0.246377183
subclass	Allen_MTG	All	Rhesus-Chimp	500	NoLog	5	5	NotAllSame	L1	-0.646153846	0.012543188
subclass	Allen_MTG	All	Rhesus-Marmoset	500	NoLog	5	5	NotAllSame	Spearman	-0.749450549	0.002030146
subclass	Allen_MTG	All	Rhesus-Marmoset	500	NoLog	5	5	NotAllSame	Pearson	-0.696703297	0.005628677
subclass	Allen_MTG	All	Rhesus-Marmoset	500	NoLog	5	5	NotAllSame	Euclidean	-0.701098901	0.005211862
subclass	Allen_MTG	All	Rhesus-Marmoset	500	NoLog	5	5	NotAllSame	L1	-0.795604396	0.000667905
subclass	Allen_MTG	All	Gorilla-Chimp	500	NoLog	5	5	NotAllSame	Spearman	-0.714285714	0.004104409
subclass	Allen_MTG	All	Gorilla-Chimp	500	NoLog	5	5	NotAllSame	Pearson	-0.120879121	0.68060702
subclass	Allen_MTG	All	Gorilla-Chimp	500	NoLog	5	5	NotAllSame	Euclidean	-0.279120879	0.333845077
subclass	Allen_MTG	All	Gorilla-Chimp	500	NoLog	5	5	NotAllSame	L1	-0.67032967	0.008704234
subclass	Allen_MTG	All	Gorilla-Marmoset	500	NoLog	5	5	NotAllSame	Spearman	-0.687912088	0.006540042
subclass	Allen_MTG	All	Gorilla-Marmoset	500	NoLog	5	5	NotAllSame	Pearson	-0.687912088	0.006540042
subclass	Allen_MTG	All	Gorilla-Marmoset	500	NoLog	5	5	NotAllSame	Euclidean	-0.692307692	0.006071049
subclass	Allen_MTG	All	Gorilla-Marmoset	500	NoLog	5	5	NotAllSame	L1	-0.723076923	0.003475295
subclass	Allen_MTG	All	Chimp-Marmoset	500	NoLog	5	5	NotAllSame	Spearman	-0.723076923	0.003475295
subclass	Allen_MTG	All	Chimp-Marmoset	500	NoLog	5	5	NotAllSame	Pearson	-0.63956044	0.013779617
subclass	Allen_MTG	All	Chimp-Marmoset	500	NoLog	5	5	NotAllSame	Euclidean	-0.692307692	0.006071049
subclass	Allen_MTG	All	Chimp-Marmoset	500	NoLog	5	5	NotAllSame	L1	-0.687912088	0.006540042
subclass	Allen_MTG	All	Human-Marmoset	500	NoLog	25	1	NotAllSame	Spearman	-0.806593407	0.000491113
subclass	Allen_MTG	All	Human-Marmoset	500	NoLog	25	1	NotAllSame	Pearson	-0.635164835	0.014657881
subclass	Allen_MTG	All	Human-Marmoset	500	NoLog	25	1	NotAllSame	Euclidean	-0.681318681	0.0072995
subclass	Allen_MTG	All	Human-Marmoset	500	NoLog	25	1	NotAllSame	L1	-0.793406593	0.000707534
subclass	Allen_MTG	All	Human-Rhesus	500	NoLog	25	1	NotAllSame	Spearman	-0.674725275	0.008117706
subclass	Allen_MTG	All	Human-Rhesus	500	NoLog	25	1	NotAllSame	Pearson	-0.485714286	0.078275886
subclass	Allen_MTG	All	Human-Rhesus	500	NoLog	25	1	NotAllSame	Euclidean	-0.556043956	0.03894365
subclass	Allen_MTG	All	Human-Rhesus	500	NoLog	25	1	NotAllSame	L1	-0.696703297	0.005628677
subclass	Allen_MTG	All	Human-Gorilla	500	NoLog	25	1	NotAllSame	Spearman	-0.472527473	0.087967425
subclass	Allen_MTG	All	Human-Gorilla	500	NoLog	25	1	NotAllSame	Pearson	-0.226373626	0.436434795
subclass	Allen_MTG	All	Human-Gorilla	500	NoLog	25	1	NotAllSame	Euclidean	-0.41978022	0.135101074
subclass	Allen_MTG	All	Human-Gorilla	500	NoLog	25	1	NotAllSame	L1	-0.468131868	0.091376365
subclass	Allen_MTG	All	Human-Chimp	500	NoLog	25	1	NotAllSame	Spearman	-0.692307692	0.006071049
subclass	Allen_MTG	All	Human-Chimp	500	NoLog	25	1	NotAllSame	Pearson	-0.098901099	0.73658537
subclass	Allen_MTG	All	Human-Chimp	500	NoLog	25	1	NotAllSame	Euclidean	-0.340659341	0.233316051
subclass	Allen_MTG	All	Human-Chimp	500	NoLog	25	1	NotAllSame	L1	-0.687912088	0.006540042
subclass	Allen_MTG	All	Rhesus-Gorilla	500	NoLog	25	1	NotAllSame	Spearman	-0.547252747	0.042822049
subclass	Allen_MTG	All	Rhesus-Gorilla	500	NoLog	25	1	NotAllSame	Pearson	-0.2	0.493048157
subclass	Allen_MTG	All	Rhesus-Gorilla	500	NoLog	25	1	NotAllSame	Euclidean	-0.235164835	0.418333896
subclass	Allen_MTG	All	Rhesus-Gorilla	500	NoLog	25	1	NotAllSame	L1	-0.650549451	0.011764398
subclass	Allen_MTG	All	Rhesus-Chimp	500	NoLog	25	1	NotAllSame	Spearman	-0.626373626	0.016541935
subclass	Allen_MTG	All	Rhesus-Chimp	500	NoLog	25	1	NotAllSame	Pearson	-0.09010989	0.759338838
subclass	Allen_MTG	All	Rhesus-Chimp	500	NoLog	25	1	NotAllSame	Euclidean	-0.331868132	0.246377183
subclass	Allen_MTG	All	Rhesus-Chimp	500	NoLog	25	1	NotAllSame	L1	-0.648351648	0.012144223
subclass	Allen_MTG	All	Rhesus-Marmoset	500	NoLog	25	1	NotAllSame	Spearman	-0.738461538	0.002560823
subclass	Allen_MTG	All	Rhesus-Marmoset	500	NoLog	25	1	NotAllSame	Pearson	-0.696703297	0.005628677
subclass	Allen_MTG	All	Rhesus-Marmoset	500	NoLog	25	1	NotAllSame	Euclidean	-0.701098901	0.005211862
subclass	Allen_MTG	All	Rhesus-Marmoset	500	NoLog	25	1	NotAllSame	L1	-0.793406593	0.000707534
subclass	Allen_MTG	All	Gorilla-Chimp	500	NoLog	25	1	NotAllSame	Spearman	-0.714285714	0.004104409
subclass	Allen_MTG	All	Gorilla-Chimp	500	NoLog	25	1	NotAllSame	Pearson	-0.120879121	0.68060702
subclass	Allen_MTG	All	Gorilla-Chimp	500	NoLog	25	1	NotAllSame	Euclidean	-0.279120879	0.333845077
subclass	Allen_MTG	All	Gorilla-Chimp	500	NoLog	25	1	NotAllSame	L1	-0.67032967	0.008704234
subclass	Allen_MTG	All	Gorilla-Marmoset	500	NoLog	25	1	NotAllSame	Spearman	-0.692307692	0.006071049
subclass	Allen_MTG	All	Gorilla-Marmoset	500	NoLog	25	1	NotAllSame	Pearson	-0.687912088	0.006540042
subclass	Allen_MTG	All	Gorilla-Marmoset	500	NoLog	25	1	NotAllSame	Euclidean	-0.692307692	0.006071049
subclass	Allen_MTG	All	Gorilla-Marmoset	500	NoLog	25	1	NotAllSame	L1	-0.723076923	0.003475295
subclass	Allen_MTG	All	Chimp-Marmoset	500	NoLog	25	1	NotAllSame	Spearman	-0.745054945	0.002230037
subclass	Allen_MTG	All	Chimp-Marmoset	500	NoLog	25	1	NotAllSame	Pearson	-0.63956044	0.013779617
subclass	Allen_MTG	All	Chimp-Marmoset	500	NoLog	25	1	NotAllSame	Euclidean	-0.692307692	0.006071049
subclass	Allen_MTG	All	Chimp-Marmoset	500	NoLog	25	1	NotAllSame	L1	-0.687912088	0.006540042
subclass	Allen_MTG	All	Human-Marmoset	500	NoLog	25	5	NotAllSame	Spearman	-0.806593407	0.000491113
subclass	Allen_MTG	All	Human-Marmoset	500	NoLog	25	5	NotAllSame	Pearson	-0.635164835	0.014657881
subclass	Allen_MTG	All	Human-Marmoset	500	NoLog	25	5	NotAllSame	Euclidean	-0.681318681	0.0072995
subclass	Allen_MTG	All	Human-Marmoset	500	NoLog	25	5	NotAllSame	L1	-0.793406593	0.000707534
subclass	Allen_MTG	All	Human-Rhesus	500	NoLog	25	5	NotAllSame	Spearman	-0.674725275	0.008117706
subclass	Allen_MTG	All	Human-Rhesus	500	NoLog	25	5	NotAllSame	Pearson	-0.485714286	0.078275886
subclass	Allen_MTG	All	Human-Rhesus	500	NoLog	25	5	NotAllSame	Euclidean	-0.556043956	0.03894365
subclass	Allen_MTG	All	Human-Rhesus	500	NoLog	25	5	NotAllSame	L1	-0.696703297	0.005628677
subclass	Allen_MTG	All	Human-Gorilla	500	NoLog	25	5	NotAllSame	Spearman	-0.481318681	0.081418295
subclass	Allen_MTG	All	Human-Gorilla	500	NoLog	25	5	NotAllSame	Pearson	-0.226373626	0.436434795
subclass	Allen_MTG	All	Human-Gorilla	500	NoLog	25	5	NotAllSame	Euclidean	-0.41978022	0.135101074
subclass	Allen_MTG	All	Human-Gorilla	500	NoLog	25	5	NotAllSame	L1	-0.468131868	0.091376365
subclass	Allen_MTG	All	Human-Chimp	500	NoLog	25	5	NotAllSame	Spearman	-0.703296703	0.00501571
subclass	Allen_MTG	All	Human-Chimp	500	NoLog	25	5	NotAllSame	Pearson	-0.098901099	0.73658537
subclass	Allen_MTG	All	Human-Chimp	500	NoLog	25	5	NotAllSame	Euclidean	-0.340659341	0.233316051
subclass	Allen_MTG	All	Human-Chimp	500	NoLog	25	5	NotAllSame	L1	-0.685714286	0.006788393
subclass	Allen_MTG	All	Rhesus-Gorilla	500	NoLog	25	5	NotAllSame	Spearman	-0.547252747	0.042822049
subclass	Allen_MTG	All	Rhesus-Gorilla	500	NoLog	25	5	NotAllSame	Pearson	-0.2	0.493048157
subclass	Allen_MTG	All	Rhesus-Gorilla	500	NoLog	25	5	NotAllSame	Euclidean	-0.235164835	0.418333896
subclass	Allen_MTG	All	Rhesus-Gorilla	500	NoLog	25	5	NotAllSame	L1	-0.650549451	0.011764398
subclass	Allen_MTG	All	Rhesus-Chimp	500	NoLog	25	5	NotAllSame	Spearman	-0.626373626	0.016541935
subclass	Allen_MTG	All	Rhesus-Chimp	500	NoLog	25	5	NotAllSame	Pearson	-0.09010989	0.759338838
subclass	Allen_MTG	All	Rhesus-Chimp	500	NoLog	25	5	NotAllSame	Euclidean	-0.331868132	0.246377183
subclass	Allen_MTG	All	Rhesus-Chimp	500	NoLog	25	5	NotAllSame	L1	-0.648351648	0.012144223
subclass	Allen_MTG	All	Rhesus-Marmoset	500	NoLog	25	5	NotAllSame	Spearman	-0.738461538	0.002560823
subclass	Allen_MTG	All	Rhesus-Marmoset	500	NoLog	25	5	NotAllSame	Pearson	-0.696703297	0.005628677
subclass	Allen_MTG	All	Rhesus-Marmoset	500	NoLog	25	5	NotAllSame	Euclidean	-0.701098901	0.005211862
subclass	Allen_MTG	All	Rhesus-Marmoset	500	NoLog	25	5	NotAllSame	L1	-0.793406593	0.000707534
subclass	Allen_MTG	All	Gorilla-Chimp	500	NoLog	25	5	NotAllSame	Spearman	-0.714285714	0.004104409
subclass	Allen_MTG	All	Gorilla-Chimp	500	NoLog	25	5	NotAllSame	Pearson	-0.120879121	0.68060702
subclass	Allen_MTG	All	Gorilla-Chimp	500	NoLog	25	5	NotAllSame	Euclidean	-0.279120879	0.333845077
subclass	Allen_MTG	All	Gorilla-Chimp	500	NoLog	25	5	NotAllSame	L1	-0.67032967	0.008704234
subclass	Allen_MTG	All	Gorilla-Marmoset	500	NoLog	25	5	NotAllSame	Spearman	-0.692307692	0.006071049
subclass	Allen_MTG	All	Gorilla-Marmoset	500	NoLog	25	5	NotAllSame	Pearson	-0.687912088	0.006540042
subclass	Allen_MTG	All	Gorilla-Marmoset	500	NoLog	25	5	NotAllSame	Euclidean	-0.692307692	0.006071049
subclass	Allen_MTG	All	Gorilla-Marmoset	500	NoLog	25	5	NotAllSame	L1	-0.723076923	0.003475295
subclass	Allen_MTG	All	Chimp-Marmoset	500	NoLog	25	5	NotAllSame	Spearman	-0.745054945	0.002230037
subclass	Allen_MTG	All	Chimp-Marmoset	500	NoLog	25	5	NotAllSame	Pearson	-0.63956044	0.013779617
subclass	Allen_MTG	All	Chimp-Marmoset	500	NoLog	25	5	NotAllSame	Euclidean	-0.692307692	0.006071049
subclass	Allen_MTG	All	Chimp-Marmoset	500	NoLog	25	5	NotAllSame	L1	-0.687912088	0.006540042
subclass	Allen_MTG	All	Human-Marmoset	500	NoLog	50	1	NotAllSame	Spearman	-0.810989011	0.00043221
subclass	Allen_MTG	All	Human-Marmoset	500	NoLog	50	1	NotAllSame	Pearson	-0.635164835	0.014657881
subclass	Allen_MTG	All	Human-Marmoset	500	NoLog	50	1	NotAllSame	Euclidean	-0.681318681	0.0072995
subclass	Allen_MTG	All	Human-Marmoset	500	NoLog	50	1	NotAllSame	L1	-0.793406593	0.000707534
subclass	Allen_MTG	All	Human-Rhesus	500	NoLog	50	1	NotAllSame	Spearman	-0.672527473	0.00841097
subclass	Allen_MTG	All	Human-Rhesus	500	NoLog	50	1	NotAllSame	Pearson	-0.485714286	0.078275886
subclass	Allen_MTG	All	Human-Rhesus	500	NoLog	50	1	NotAllSame	Euclidean	-0.556043956	0.03894365
subclass	Allen_MTG	All	Human-Rhesus	500	NoLog	50	1	NotAllSame	L1	-0.696703297	0.005628677
subclass	Allen_MTG	All	Human-Gorilla	500	NoLog	50	1	NotAllSame	Spearman	-0.485714286	0.078275886
subclass	Allen_MTG	All	Human-Gorilla	500	NoLog	50	1	NotAllSame	Pearson	-0.226373626	0.436434795
subclass	Allen_MTG	All	Human-Gorilla	500	NoLog	50	1	NotAllSame	Euclidean	-0.41978022	0.135101074
subclass	Allen_MTG	All	Human-Gorilla	500	NoLog	50	1	NotAllSame	L1	-0.468131868	0.091376365
subclass	Allen_MTG	All	Human-Chimp	500	NoLog	50	1	NotAllSame	Spearman	-0.701098901	0.005224117
subclass	Allen_MTG	All	Human-Chimp	500	NoLog	50	1	NotAllSame	Pearson	-0.098901099	0.73658537
subclass	Allen_MTG	All	Human-Chimp	500	NoLog	50	1	NotAllSame	Euclidean	-0.340659341	0.233316051
subclass	Allen_MTG	All	Human-Chimp	500	NoLog	50	1	NotAllSame	L1	-0.685714286	0.006788393
subclass	Allen_MTG	All	Rhesus-Gorilla	500	NoLog	50	1	NotAllSame	Spearman	-0.547252747	0.042822049
subclass	Allen_MTG	All	Rhesus-Gorilla	500	NoLog	50	1	NotAllSame	Pearson	-0.204395604	0.483346223
subclass	Allen_MTG	All	Rhesus-Gorilla	500	NoLog	50	1	NotAllSame	Euclidean	-0.235164835	0.418333896
subclass	Allen_MTG	All	Rhesus-Gorilla	500	NoLog	50	1	NotAllSame	L1	-0.652747253	0.011384574
subclass	Allen_MTG	All	Rhesus-Chimp	500	NoLog	50	1	NotAllSame	Spearman	-0.665934066	0.009322999
subclass	Allen_MTG	All	Rhesus-Chimp	500	NoLog	50	1	NotAllSame	Pearson	-0.085714286	0.770785031
subclass	Allen_MTG	All	Rhesus-Chimp	500	NoLog	50	1	NotAllSame	Euclidean	-0.331868132	0.246377183
subclass	Allen_MTG	All	Rhesus-Chimp	500	NoLog	50	1	NotAllSame	L1	-0.648351648	0.012144223
subclass	Allen_MTG	All	Rhesus-Marmoset	500	NoLog	50	1	NotAllSame	Spearman	-0.734065934	0.002800539
subclass	Allen_MTG	All	Rhesus-Marmoset	500	NoLog	50	1	NotAllSame	Pearson	-0.696703297	0.005628677
subclass	Allen_MTG	All	Rhesus-Marmoset	500	NoLog	50	1	NotAllSame	Euclidean	-0.701098901	0.005211862
subclass	Allen_MTG	All	Rhesus-Marmoset	500	NoLog	50	1	NotAllSame	L1	-0.793406593	0.000707534
subclass	Allen_MTG	All	Gorilla-Chimp	500	NoLog	50	1	NotAllSame	Spearman	-0.714285714	0.004104409
subclass	Allen_MTG	All	Gorilla-Chimp	500	NoLog	50	1	NotAllSame	Pearson	-0.10989011	0.708596195
subclass	Allen_MTG	All	Gorilla-Chimp	500	NoLog	50	1	NotAllSame	Euclidean	-0.279120879	0.333845077
subclass	Allen_MTG	All	Gorilla-Chimp	500	NoLog	50	1	NotAllSame	L1	-0.67032967	0.008704234
subclass	Allen_MTG	All	Gorilla-Marmoset	500	NoLog	50	1	NotAllSame	Spearman	-0.745054945	0.002230037
subclass	Allen_MTG	All	Gorilla-Marmoset	500	NoLog	50	1	NotAllSame	Pearson	-0.687912088	0.006540042
subclass	Allen_MTG	All	Gorilla-Marmoset	500	NoLog	50	1	NotAllSame	Euclidean	-0.692307692	0.006071049
subclass	Allen_MTG	All	Gorilla-Marmoset	500	NoLog	50	1	NotAllSame	L1	-0.720879121	0.003627437
subclass	Allen_MTG	All	Chimp-Marmoset	500	NoLog	50	1	NotAllSame	Spearman	-0.736263736	0.002676447
subclass	Allen_MTG	All	Chimp-Marmoset	500	NoLog	50	1	NotAllSame	Pearson	-0.63956044	0.013779617
subclass	Allen_MTG	All	Chimp-Marmoset	500	NoLog	50	1	NotAllSame	Euclidean	-0.692307692	0.006071049
subclass	Allen_MTG	All	Chimp-Marmoset	500	NoLog	50	1	NotAllSame	L1	-0.687912088	0.006540042
subclass	Allen_MTG	All	Human-Marmoset	500	NoLog	50	5	NotAllSame	Spearman	-0.810989011	0.00043221
subclass	Allen_MTG	All	Human-Marmoset	500	NoLog	50	5	NotAllSame	Pearson	-0.635164835	0.014657881
subclass	Allen_MTG	All	Human-Marmoset	500	NoLog	50	5	NotAllSame	Euclidean	-0.681318681	0.0072995
subclass	Allen_MTG	All	Human-Marmoset	500	NoLog	50	5	NotAllSame	L1	-0.793406593	0.000707534
subclass	Allen_MTG	All	Human-Rhesus	500	NoLog	50	5	NotAllSame	Spearman	-0.672527473	0.00841097
subclass	Allen_MTG	All	Human-Rhesus	500	NoLog	50	5	NotAllSame	Pearson	-0.485714286	0.078275886
subclass	Allen_MTG	All	Human-Rhesus	500	NoLog	50	5	NotAllSame	Euclidean	-0.556043956	0.03894365
subclass	Allen_MTG	All	Human-Rhesus	500	NoLog	50	5	NotAllSame	L1	-0.696703297	0.005628677
subclass	Allen_MTG	All	Human-Gorilla	500	NoLog	50	5	NotAllSame	Spearman	-0.485714286	0.078275886
subclass	Allen_MTG	All	Human-Gorilla	500	NoLog	50	5	NotAllSame	Pearson	-0.226373626	0.436434795
subclass	Allen_MTG	All	Human-Gorilla	500	NoLog	50	5	NotAllSame	Euclidean	-0.41978022	0.135101074
subclass	Allen_MTG	All	Human-Gorilla	500	NoLog	50	5	NotAllSame	L1	-0.468131868	0.091376365
subclass	Allen_MTG	All	Human-Chimp	500	NoLog	50	5	NotAllSame	Spearman	-0.701098901	0.005224117
subclass	Allen_MTG	All	Human-Chimp	500	NoLog	50	5	NotAllSame	Pearson	-0.098901099	0.73658537
subclass	Allen_MTG	All	Human-Chimp	500	NoLog	50	5	NotAllSame	Euclidean	-0.340659341	0.233316051
subclass	Allen_MTG	All	Human-Chimp	500	NoLog	50	5	NotAllSame	L1	-0.685714286	0.006788393
subclass	Allen_MTG	All	Rhesus-Gorilla	500	NoLog	50	5	NotAllSame	Spearman	-0.547252747	0.042822049
subclass	Allen_MTG	All	Rhesus-Gorilla	500	NoLog	50	5	NotAllSame	Pearson	-0.204395604	0.483346223
subclass	Allen_MTG	All	Rhesus-Gorilla	500	NoLog	50	5	NotAllSame	Euclidean	-0.235164835	0.418333896
subclass	Allen_MTG	All	Rhesus-Gorilla	500	NoLog	50	5	NotAllSame	L1	-0.652747253	0.011384574
subclass	Allen_MTG	All	Rhesus-Chimp	500	NoLog	50	5	NotAllSame	Spearman	-0.665934066	0.009322999
subclass	Allen_MTG	All	Rhesus-Chimp	500	NoLog	50	5	NotAllSame	Pearson	-0.085714286	0.770785031
subclass	Allen_MTG	All	Rhesus-Chimp	500	NoLog	50	5	NotAllSame	Euclidean	-0.331868132	0.246377183
subclass	Allen_MTG	All	Rhesus-Chimp	500	NoLog	50	5	NotAllSame	L1	-0.648351648	0.012144223
subclass	Allen_MTG	All	Rhesus-Marmoset	500	NoLog	50	5	NotAllSame	Spearman	-0.734065934	0.002800539
subclass	Allen_MTG	All	Rhesus-Marmoset	500	NoLog	50	5	NotAllSame	Pearson	-0.696703297	0.005628677
subclass	Allen_MTG	All	Rhesus-Marmoset	500	NoLog	50	5	NotAllSame	Euclidean	-0.701098901	0.005211862
subclass	Allen_MTG	All	Rhesus-Marmoset	500	NoLog	50	5	NotAllSame	L1	-0.793406593	0.000707534
subclass	Allen_MTG	All	Gorilla-Chimp	500	NoLog	50	5	NotAllSame	Spearman	-0.714285714	0.004104409
subclass	Allen_MTG	All	Gorilla-Chimp	500	NoLog	50	5	NotAllSame	Pearson	-0.10989011	0.708596195
subclass	Allen_MTG	All	Gorilla-Chimp	500	NoLog	50	5	NotAllSame	Euclidean	-0.279120879	0.333845077
subclass	Allen_MTG	All	Gorilla-Chimp	500	NoLog	50	5	NotAllSame	L1	-0.67032967	0.008704234
subclass	Allen_MTG	All	Gorilla-Marmoset	500	NoLog	50	5	NotAllSame	Spearman	-0.745054945	0.002230037
subclass	Allen_MTG	All	Gorilla-Marmoset	500	NoLog	50	5	NotAllSame	Pearson	-0.687912088	0.006540042
subclass	Allen_MTG	All	Gorilla-Marmoset	500	NoLog	50	5	NotAllSame	Euclidean	-0.692307692	0.006071049
subclass	Allen_MTG	All	Gorilla-Marmoset	500	NoLog	50	5	NotAllSame	L1	-0.720879121	0.003627437
subclass	Allen_MTG	All	Chimp-Marmoset	500	NoLog	50	5	NotAllSame	Spearman	-0.736263736	0.002676447
subclass	Allen_MTG	All	Chimp-Marmoset	500	NoLog	50	5	NotAllSame	Pearson	-0.63956044	0.013779617
subclass	Allen_MTG	All	Chimp-Marmoset	500	NoLog	50	5	NotAllSame	Euclidean	-0.692307692	0.006071049
subclass	Allen_MTG	All	Chimp-Marmoset	500	NoLog	50	5	NotAllSame	L1	-0.687912088	0.006540042
subclass	Allen_MTG	All	Human-Marmoset	500	NoLog	10	1	NotAllSame	Spearman	-0.810989011	0.00043221
subclass	Allen_MTG	All	Human-Marmoset	500	NoLog	10	1	NotAllSame	Pearson	-0.635164835	0.014657881
subclass	Allen_MTG	All	Human-Marmoset	500	NoLog	10	1	NotAllSame	Euclidean	-0.681318681	0.0072995
subclass	Allen_MTG	All	Human-Marmoset	500	NoLog	10	1	NotAllSame	L1	-0.793406593	0.000707534
subclass	Allen_MTG	All	Human-Rhesus	500	NoLog	10	1	NotAllSame	Spearman	-0.628571429	0.01606008
subclass	Allen_MTG	All	Human-Rhesus	500	NoLog	10	1	NotAllSame	Pearson	-0.49010989	0.075220067
subclass	Allen_MTG	All	Human-Rhesus	500	NoLog	10	1	NotAllSame	Euclidean	-0.556043956	0.03894365
subclass	Allen_MTG	All	Human-Rhesus	500	NoLog	10	1	NotAllSame	L1	-0.696703297	0.005628677
subclass	Allen_MTG	All	Human-Gorilla	500	NoLog	10	1	NotAllSame	Spearman	-0.474725275	0.086307929
subclass	Allen_MTG	All	Human-Gorilla	500	NoLog	10	1	NotAllSame	Pearson	-0.226373626	0.436434795
subclass	Allen_MTG	All	Human-Gorilla	500	NoLog	10	1	NotAllSame	Euclidean	-0.41978022	0.135101074
subclass	Allen_MTG	All	Human-Gorilla	500	NoLog	10	1	NotAllSame	L1	-0.468131868	0.091376365
subclass	Allen_MTG	All	Human-Chimp	500	NoLog	10	1	NotAllSame	Spearman	-0.674725275	0.008117706
subclass	Allen_MTG	All	Human-Chimp	500	NoLog	10	1	NotAllSame	Pearson	-0.098901099	0.73658537
subclass	Allen_MTG	All	Human-Chimp	500	NoLog	10	1	NotAllSame	Euclidean	-0.340659341	0.233316051
subclass	Allen_MTG	All	Human-Chimp	500	NoLog	10	1	NotAllSame	L1	-0.687912088	0.006540042
subclass	Allen_MTG	All	Rhesus-Gorilla	500	NoLog	10	1	NotAllSame	Spearman	-0.547252747	0.042822049
subclass	Allen_MTG	All	Rhesus-Gorilla	500	NoLog	10	1	NotAllSame	Pearson	-0.204395604	0.483346223
subclass	Allen_MTG	All	Rhesus-Gorilla	500	NoLog	10	1	NotAllSame	Euclidean	-0.235164835	0.418333896
subclass	Allen_MTG	All	Rhesus-Gorilla	500	NoLog	10	1	NotAllSame	L1	-0.648351648	0.012144223
subclass	Allen_MTG	All	Rhesus-Chimp	500	NoLog	10	1	NotAllSame	Spearman	-0.589010989	0.026677595
subclass	Allen_MTG	All	Rhesus-Chimp	500	NoLog	10	1	NotAllSame	Pearson	-0.087912088	0.765061934
subclass	Allen_MTG	All	Rhesus-Chimp	500	NoLog	10	1	NotAllSame	Euclidean	-0.331868132	0.246377183
subclass	Allen_MTG	All	Rhesus-Chimp	500	NoLog	10	1	NotAllSame	L1	-0.643956044	0.012942153
subclass	Allen_MTG	All	Rhesus-Marmoset	500	NoLog	10	1	NotAllSame	Spearman	-0.767032967	0.001367682
subclass	Allen_MTG	All	Rhesus-Marmoset	500	NoLog	10	1	NotAllSame	Pearson	-0.696703297	0.005628677
subclass	Allen_MTG	All	Rhesus-Marmoset	500	NoLog	10	1	NotAllSame	Euclidean	-0.701098901	0.005211862
subclass	Allen_MTG	All	Rhesus-Marmoset	500	NoLog	10	1	NotAllSame	L1	-0.793406593	0.000707534
subclass	Allen_MTG	All	Gorilla-Chimp	500	NoLog	10	1	NotAllSame	Spearman	-0.718681319	0.00377958
subclass	Allen_MTG	All	Gorilla-Chimp	500	NoLog	10	1	NotAllSame	Pearson	-0.10989011	0.708596195
subclass	Allen_MTG	All	Gorilla-Chimp	500	NoLog	10	1	NotAllSame	Euclidean	-0.279120879	0.333845077
subclass	Allen_MTG	All	Gorilla-Chimp	500	NoLog	10	1	NotAllSame	L1	-0.67032967	0.008704234
subclass	Allen_MTG	All	Gorilla-Marmoset	500	NoLog	10	1	NotAllSame	Spearman	-0.679120879	0.007562257
subclass	Allen_MTG	All	Gorilla-Marmoset	500	NoLog	10	1	NotAllSame	Pearson	-0.687912088	0.006540042
subclass	Allen_MTG	All	Gorilla-Marmoset	500	NoLog	10	1	NotAllSame	Euclidean	-0.692307692	0.006071049
subclass	Allen_MTG	All	Gorilla-Marmoset	500	NoLog	10	1	NotAllSame	L1	-0.723076923	0.003475295
subclass	Allen_MTG	All	Chimp-Marmoset	500	NoLog	10	1	NotAllSame	Spearman	-0.714285714	0.004104409
subclass	Allen_MTG	All	Chimp-Marmoset	500	NoLog	10	1	NotAllSame	Pearson	-0.63956044	0.013779617
subclass	Allen_MTG	All	Chimp-Marmoset	500	NoLog	10	1	NotAllSame	Euclidean	-0.692307692	0.006071049
subclass	Allen_MTG	All	Chimp-Marmoset	500	NoLog	10	1	NotAllSame	L1	-0.687912088	0.006540042
subclass	Allen_MTG	All	Human-Marmoset	500	NoLog	10	5	NotAllSame	Spearman	-0.806593407	0.000491113
subclass	Allen_MTG	All	Human-Marmoset	500	NoLog	10	5	NotAllSame	Pearson	-0.635164835	0.014657881
subclass	Allen_MTG	All	Human-Marmoset	500	NoLog	10	5	NotAllSame	Euclidean	-0.681318681	0.0072995
subclass	Allen_MTG	All	Human-Marmoset	500	NoLog	10	5	NotAllSame	L1	-0.793406593	0.000707534
subclass	Allen_MTG	All	Human-Rhesus	500	NoLog	10	5	NotAllSame	Spearman	-0.674725275	0.008117706
subclass	Allen_MTG	All	Human-Rhesus	500	NoLog	10	5	NotAllSame	Pearson	-0.49010989	0.075220067
subclass	Allen_MTG	All	Human-Rhesus	500	NoLog	10	5	NotAllSame	Euclidean	-0.556043956	0.03894365
subclass	Allen_MTG	All	Human-Rhesus	500	NoLog	10	5	NotAllSame	L1	-0.696703297	0.005628677
subclass	Allen_MTG	All	Human-Gorilla	500	NoLog	10	5	NotAllSame	Spearman	-0.481318681	0.081418295
subclass	Allen_MTG	All	Human-Gorilla	500	NoLog	10	5	NotAllSame	Pearson	-0.226373626	0.436434795
subclass	Allen_MTG	All	Human-Gorilla	500	NoLog	10	5	NotAllSame	Euclidean	-0.41978022	0.135101074
subclass	Allen_MTG	All	Human-Gorilla	500	NoLog	10	5	NotAllSame	L1	-0.468131868	0.091376365
subclass	Allen_MTG	All	Human-Chimp	500	NoLog	10	5	NotAllSame	Spearman	-0.703296703	0.00501571
subclass	Allen_MTG	All	Human-Chimp	500	NoLog	10	5	NotAllSame	Pearson	-0.098901099	0.73658537
subclass	Allen_MTG	All	Human-Chimp	500	NoLog	10	5	NotAllSame	Euclidean	-0.340659341	0.233316051
subclass	Allen_MTG	All	Human-Chimp	500	NoLog	10	5	NotAllSame	L1	-0.685714286	0.006788393
subclass	Allen_MTG	All	Rhesus-Gorilla	500	NoLog	10	5	NotAllSame	Spearman	-0.538461538	0.046976146
subclass	Allen_MTG	All	Rhesus-Gorilla	500	NoLog	10	5	NotAllSame	Pearson	-0.2	0.493048157
subclass	Allen_MTG	All	Rhesus-Gorilla	500	NoLog	10	5	NotAllSame	Euclidean	-0.235164835	0.418333896
subclass	Allen_MTG	All	Rhesus-Gorilla	500	NoLog	10	5	NotAllSame	L1	-0.648351648	0.012144223
subclass	Allen_MTG	All	Rhesus-Chimp	500	NoLog	10	5	NotAllSame	Spearman	-0.626373626	0.016541935
subclass	Allen_MTG	All	Rhesus-Chimp	500	NoLog	10	5	NotAllSame	Pearson	-0.087912088	0.765061934
subclass	Allen_MTG	All	Rhesus-Chimp	500	NoLog	10	5	NotAllSame	Euclidean	-0.331868132	0.246377183
subclass	Allen_MTG	All	Rhesus-Chimp	500	NoLog	10	5	NotAllSame	L1	-0.646153846	0.012543188
subclass	Allen_MTG	All	Rhesus-Marmoset	500	NoLog	10	5	NotAllSame	Spearman	-0.749450549	0.002030146
subclass	Allen_MTG	All	Rhesus-Marmoset	500	NoLog	10	5	NotAllSame	Pearson	-0.696703297	0.005628677
subclass	Allen_MTG	All	Rhesus-Marmoset	500	NoLog	10	5	NotAllSame	Euclidean	-0.701098901	0.005211862
subclass	Allen_MTG	All	Rhesus-Marmoset	500	NoLog	10	5	NotAllSame	L1	-0.795604396	0.000667905
subclass	Allen_MTG	All	Gorilla-Chimp	500	NoLog	10	5	NotAllSame	Spearman	-0.714285714	0.004104409
subclass	Allen_MTG	All	Gorilla-Chimp	500	NoLog	10	5	NotAllSame	Pearson	-0.120879121	0.68060702
subclass	Allen_MTG	All	Gorilla-Chimp	500	NoLog	10	5	NotAllSame	Euclidean	-0.279120879	0.333845077
subclass	Allen_MTG	All	Gorilla-Chimp	500	NoLog	10	5	NotAllSame	L1	-0.67032967	0.008704234
subclass	Allen_MTG	All	Gorilla-Marmoset	500	NoLog	10	5	NotAllSame	Spearman	-0.687912088	0.006540042
subclass	Allen_MTG	All	Gorilla-Marmoset	500	NoLog	10	5	NotAllSame	Pearson	-0.687912088	0.006540042
subclass	Allen_MTG	All	Gorilla-Marmoset	500	NoLog	10	5	NotAllSame	Euclidean	-0.692307692	0.006071049
subclass	Allen_MTG	All	Gorilla-Marmoset	500	NoLog	10	5	NotAllSame	L1	-0.723076923	0.003475295
subclass	Allen_MTG	All	Chimp-Marmoset	500	NoLog	10	5	NotAllSame	Spearman	-0.723076923	0.003475295
subclass	Allen_MTG	All	Chimp-Marmoset	500	NoLog	10	5	NotAllSame	Pearson	-0.63956044	0.013779617
subclass	Allen_MTG	All	Chimp-Marmoset	500	NoLog	10	5	NotAllSame	Euclidean	-0.692307692	0.006071049
subclass	Allen_MTG	All	Chimp-Marmoset	500	NoLog	10	5	NotAllSame	L1	-0.687912088	0.006540042
subclass	Allen_MTG	All	Human-Marmoset	500	Log2	5	1	NotAllSame	Spearman	-0.806593407	0.000491113
subclass	Allen_MTG	All	Human-Marmoset	500	Log2	5	1	NotAllSame	Pearson	-0.643956044	0.012942153
subclass	Allen_MTG	All	Human-Marmoset	500	Log2	5	1	NotAllSame	Euclidean	-0.61978022	0.018077495
subclass	Allen_MTG	All	Human-Marmoset	500	Log2	5	1	NotAllSame	L1	-0.606593407	0.021456739
subclass	Allen_MTG	All	Human-Rhesus	500	Log2	5	1	NotAllSame	Spearman	-0.608791209	0.020856616
subclass	Allen_MTG	All	Human-Rhesus	500	Log2	5	1	NotAllSame	Pearson	-0.349450549	0.220689998
subclass	Allen_MTG	All	Human-Rhesus	500	Log2	5	1	NotAllSame	Euclidean	-0.624175824	0.017046125
subclass	Allen_MTG	All	Human-Rhesus	500	Log2	5	1	NotAllSame	L1	-0.626373626	0.016541935
subclass	Allen_MTG	All	Human-Gorilla	500	Log2	5	1	NotAllSame	Spearman	-0.432967033	0.122010006
subclass	Allen_MTG	All	Human-Gorilla	500	Log2	5	1	NotAllSame	Pearson	-0.296703297	0.302966724
subclass	Allen_MTG	All	Human-Gorilla	500	Log2	5	1	NotAllSame	Euclidean	-0.230769231	0.427335862
subclass	Allen_MTG	All	Human-Gorilla	500	Log2	5	1	NotAllSame	L1	-0.254945055	0.379063434
subclass	Allen_MTG	All	Human-Chimp	500	Log2	5	1	NotAllSame	Spearman	-0.692307692	0.006071049
subclass	Allen_MTG	All	Human-Chimp	500	Log2	5	1	NotAllSame	Pearson	-0.69010989	0.006305546
subclass	Allen_MTG	All	Human-Chimp	500	Log2	5	1	NotAllSame	Euclidean	-0.58021978	0.029618835
subclass	Allen_MTG	All	Human-Chimp	500	Log2	5	1	NotAllSame	L1	-0.643956044	0.012942153
subclass	Allen_MTG	All	Rhesus-Gorilla	500	Log2	5	1	NotAllSame	Spearman	-0.556043956	0.03894365
subclass	Allen_MTG	All	Rhesus-Gorilla	500	Log2	5	1	NotAllSame	Pearson	-0.296703297	0.302966724
subclass	Allen_MTG	All	Rhesus-Gorilla	500	Log2	5	1	NotAllSame	Euclidean	-0.424175824	0.130687481
subclass	Allen_MTG	All	Rhesus-Gorilla	500	Log2	5	1	NotAllSame	L1	-0.446153846	0.109807128
subclass	Allen_MTG	All	Rhesus-Chimp	500	Log2	5	1	NotAllSame	Spearman	-0.582417582	0.028854655
subclass	Allen_MTG	All	Rhesus-Chimp	500	Log2	5	1	NotAllSame	Pearson	-0.384615385	0.174508751
subclass	Allen_MTG	All	Rhesus-Chimp	500	Log2	5	1	NotAllSame	Euclidean	-0.536263736	0.048068031
subclass	Allen_MTG	All	Rhesus-Chimp	500	Log2	5	1	NotAllSame	L1	-0.584615385	0.028119515
subclass	Allen_MTG	All	Rhesus-Marmoset	500	Log2	5	1	NotAllSame	Spearman	-0.78021978	0.000994494
subclass	Allen_MTG	All	Rhesus-Marmoset	500	Log2	5	1	NotAllSame	Pearson	-0.78021978	0.000994494
subclass	Allen_MTG	All	Rhesus-Marmoset	500	Log2	5	1	NotAllSame	Euclidean	-0.683516484	0.007036744
subclass	Allen_MTG	All	Rhesus-Marmoset	500	Log2	5	1	NotAllSame	L1	-0.630769231	0.015578224
subclass	Allen_MTG	All	Gorilla-Chimp	500	Log2	5	1	NotAllSame	Spearman	-0.718681319	0.00377958
subclass	Allen_MTG	All	Gorilla-Chimp	500	Log2	5	1	NotAllSame	Pearson	-0.683516484	0.007036744
subclass	Allen_MTG	All	Gorilla-Chimp	500	Log2	5	1	NotAllSame	Euclidean	-0.67032967	0.008704234
subclass	Allen_MTG	All	Gorilla-Chimp	500	Log2	5	1	NotAllSame	L1	-0.692307692	0.006071049
subclass	Allen_MTG	All	Gorilla-Marmoset	500	Log2	5	1	NotAllSame	Spearman	-0.665934066	0.009322999
subclass	Allen_MTG	All	Gorilla-Marmoset	500	Log2	5	1	NotAllSame	Pearson	-0.569230769	0.033619417
subclass	Allen_MTG	All	Gorilla-Marmoset	500	Log2	5	1	NotAllSame	Euclidean	-0.43956044	0.115811167
subclass	Allen_MTG	All	Gorilla-Marmoset	500	Log2	5	1	NotAllSame	L1	-0.294505495	0.306746522
subclass	Allen_MTG	All	Chimp-Marmoset	500	Log2	5	1	NotAllSame	Spearman	-0.718681319	0.00377958
subclass	Allen_MTG	All	Chimp-Marmoset	500	Log2	5	1	NotAllSame	Pearson	-0.575824176	0.031176914
subclass	Allen_MTG	All	Chimp-Marmoset	500	Log2	5	1	NotAllSame	Euclidean	-0.665934066	0.009322999
subclass	Allen_MTG	All	Chimp-Marmoset	500	Log2	5	1	NotAllSame	L1	-0.626373626	0.016541935
subclass	Allen_MTG	All	Human-Marmoset	500	Log2	5	5	NotAllSame	Spearman	-0.806593407	0.000491113
subclass	Allen_MTG	All	Human-Marmoset	500	Log2	5	5	NotAllSame	Pearson	-0.626373626	0.016541935
subclass	Allen_MTG	All	Human-Marmoset	500	Log2	5	5	NotAllSame	Euclidean	-0.608791209	0.020856616
subclass	Allen_MTG	All	Human-Marmoset	500	Log2	5	5	NotAllSame	L1	-0.558241758	0.038024064
subclass	Allen_MTG	All	Human-Rhesus	500	Log2	5	5	NotAllSame	Spearman	-0.674725275	0.008117706
subclass	Allen_MTG	All	Human-Rhesus	500	Log2	5	5	NotAllSame	Pearson	-0.41978022	0.135101074
subclass	Allen_MTG	All	Human-Rhesus	500	Log2	5	5	NotAllSame	Euclidean	-0.578021978	0.030383014
subclass	Allen_MTG	All	Human-Rhesus	500	Log2	5	5	NotAllSame	L1	-0.534065934	0.049159916
subclass	Allen_MTG	All	Human-Gorilla	500	Log2	5	5	NotAllSame	Spearman	-0.481318681	0.081418295
subclass	Allen_MTG	All	Human-Gorilla	500	Log2	5	5	NotAllSame	Pearson	-0.252747253	0.383314964
subclass	Allen_MTG	All	Human-Gorilla	500	Log2	5	5	NotAllSame	Euclidean	-0.178021978	0.542596953
subclass	Allen_MTG	All	Human-Gorilla	500	Log2	5	5	NotAllSame	L1	-0.202197802	0.488174979
subclass	Allen_MTG	All	Human-Chimp	500	Log2	5	5	NotAllSame	Spearman	-0.703296703	0.00501571
subclass	Allen_MTG	All	Human-Chimp	500	Log2	5	5	NotAllSame	Pearson	-0.648351648	0.012144223
subclass	Allen_MTG	All	Human-Chimp	500	Log2	5	5	NotAllSame	Euclidean	-0.558241758	0.038024064
subclass	Allen_MTG	All	Human-Chimp	500	Log2	5	5	NotAllSame	L1	-0.575824176	0.031176914
subclass	Allen_MTG	All	Rhesus-Gorilla	500	Log2	5	5	NotAllSame	Spearman	-0.538461538	0.046976146
subclass	Allen_MTG	All	Rhesus-Gorilla	500	Log2	5	5	NotAllSame	Pearson	-0.437362637	0.117844832
subclass	Allen_MTG	All	Rhesus-Gorilla	500	Log2	5	5	NotAllSame	Euclidean	-0.38021978	0.179906146
subclass	Allen_MTG	All	Rhesus-Gorilla	500	Log2	5	5	NotAllSame	L1	-0.307692308	0.284551583
subclass	Allen_MTG	All	Rhesus-Chimp	500	Log2	5	5	NotAllSame	Spearman	-0.626373626	0.016541935
subclass	Allen_MTG	All	Rhesus-Chimp	500	Log2	5	5	NotAllSame	Pearson	-0.487912088	0.076747977
subclass	Allen_MTG	All	Rhesus-Chimp	500	Log2	5	5	NotAllSame	Euclidean	-0.494505495	0.072249674
subclass	Allen_MTG	All	Rhesus-Chimp	500	Log2	5	5	NotAllSame	L1	-0.474725275	0.086307929
subclass	Allen_MTG	All	Rhesus-Marmoset	500	Log2	5	5	NotAllSame	Spearman	-0.749450549	0.002030146
subclass	Allen_MTG	All	Rhesus-Marmoset	500	Log2	5	5	NotAllSame	Pearson	-0.782417582	0.000942284
subclass	Allen_MTG	All	Rhesus-Marmoset	500	Log2	5	5	NotAllSame	Euclidean	-0.692307692	0.006071049
subclass	Allen_MTG	All	Rhesus-Marmoset	500	Log2	5	5	NotAllSame	L1	-0.584615385	0.028119515
subclass	Allen_MTG	All	Gorilla-Chimp	500	Log2	5	5	NotAllSame	Spearman	-0.714285714	0.004104409
subclass	Allen_MTG	All	Gorilla-Chimp	500	Log2	5	5	NotAllSame	Pearson	-0.698901099	0.005420269
subclass	Allen_MTG	All	Gorilla-Chimp	500	Log2	5	5	NotAllSame	Euclidean	-0.663736264	0.009649089
subclass	Allen_MTG	All	Gorilla-Chimp	500	Log2	5	5	NotAllSame	L1	-0.672527473	0.00841097
subclass	Allen_MTG	All	Gorilla-Marmoset	500	Log2	5	5	NotAllSame	Spearman	-0.687912088	0.006540042
subclass	Allen_MTG	All	Gorilla-Marmoset	500	Log2	5	5	NotAllSame	Pearson	-0.564835165	0.035330185
subclass	Allen_MTG	All	Gorilla-Marmoset	500	Log2	5	5	NotAllSame	Euclidean	-0.43956044	0.115811167
subclass	Allen_MTG	All	Gorilla-Marmoset	500	Log2	5	5	NotAllSame	L1	-0.23956044	0.409429893
subclass	Allen_MTG	All	Chimp-Marmoset	500	Log2	5	5	NotAllSame	Spearman	-0.723076923	0.003475295
subclass	Allen_MTG	All	Chimp-Marmoset	500	Log2	5	5	NotAllSame	Pearson	-0.556043956	0.03894365
subclass	Allen_MTG	All	Chimp-Marmoset	500	Log2	5	5	NotAllSame	Euclidean	-0.630769231	0.015578224
subclass	Allen_MTG	All	Chimp-Marmoset	500	Log2	5	5	NotAllSame	L1	-0.547252747	0.042822049
subclass	Allen_MTG	All	Human-Marmoset	500	Log2	25	1	NotAllSame	Spearman	-0.806593407	0.000491113
subclass	Allen_MTG	All	Human-Marmoset	500	Log2	25	1	NotAllSame	Pearson	-0.630769231	0.015578224
subclass	Allen_MTG	All	Human-Marmoset	500	Log2	25	1	NotAllSame	Euclidean	-0.604395604	0.022056862
subclass	Allen_MTG	All	Human-Marmoset	500	Log2	25	1	NotAllSame	L1	-0.52967033	0.051416598
subclass	Allen_MTG	All	Human-Rhesus	500	Log2	25	1	NotAllSame	Spearman	-0.674725275	0.008117706
subclass	Allen_MTG	All	Human-Rhesus	500	Log2	25	1	NotAllSame	Pearson	-0.424175824	0.13063731
subclass	Allen_MTG	All	Human-Rhesus	500	Log2	25	1	NotAllSame	Euclidean	-0.564835165	0.035330185
subclass	Allen_MTG	All	Human-Rhesus	500	Log2	25	1	NotAllSame	L1	-0.540659341	0.045920056
subclass	Allen_MTG	All	Human-Gorilla	500	Log2	25	1	NotAllSame	Spearman	-0.472527473	0.087967425
subclass	Allen_MTG	All	Human-Gorilla	500	Log2	25	1	NotAllSame	Pearson	-0.257142857	0.374811904
subclass	Allen_MTG	All	Human-Gorilla	500	Log2	25	1	NotAllSame	Euclidean	-0.175824176	0.547681947
subclass	Allen_MTG	All	Human-Gorilla	500	Log2	25	1	NotAllSame	L1	-0.208791209	0.473778837
subclass	Allen_MTG	All	Human-Chimp	500	Log2	25	1	NotAllSame	Spearman	-0.692307692	0.006071049
subclass	Allen_MTG	All	Human-Chimp	500	Log2	25	1	NotAllSame	Pearson	-0.654945055	0.011023271
subclass	Allen_MTG	All	Human-Chimp	500	Log2	25	1	NotAllSame	Euclidean	-0.564835165	0.035330185
subclass	Allen_MTG	All	Human-Chimp	500	Log2	25	1	NotAllSame	L1	-0.58021978	0.029618835
subclass	Allen_MTG	All	Rhesus-Gorilla	500	Log2	25	1	NotAllSame	Spearman	-0.547252747	0.042822049
subclass	Allen_MTG	All	Rhesus-Gorilla	500	Log2	25	1	NotAllSame	Pearson	-0.430769231	0.124141947
subclass	Allen_MTG	All	Rhesus-Gorilla	500	Log2	25	1	NotAllSame	Euclidean	-0.389010989	0.16921739
subclass	Allen_MTG	All	Rhesus-Gorilla	500	Log2	25	1	NotAllSame	L1	-0.298901099	0.299240595
subclass	Allen_MTG	All	Rhesus-Chimp	500	Log2	25	1	NotAllSame	Spearman	-0.626373626	0.016541935
subclass	Allen_MTG	All	Rhesus-Chimp	500	Log2	25	1	NotAllSame	Pearson	-0.50989011	0.062518822
subclass	Allen_MTG	All	Rhesus-Chimp	500	Log2	25	1	NotAllSame	Euclidean	-0.485714286	0.078275886
subclass	Allen_MTG	All	Rhesus-Chimp	500	Log2	25	1	NotAllSame	L1	-0.468131868	0.091376365
subclass	Allen_MTG	All	Rhesus-Marmoset	500	Log2	25	1	NotAllSame	Spearman	-0.738461538	0.002560823
subclass	Allen_MTG	All	Rhesus-Marmoset	500	Log2	25	1	NotAllSame	Pearson	-0.78021978	0.000994494
subclass	Allen_MTG	All	Rhesus-Marmoset	500	Log2	25	1	NotAllSame	Euclidean	-0.687912088	0.006540042
subclass	Allen_MTG	All	Rhesus-Marmoset	500	Log2	25	1	NotAllSame	L1	-0.556043956	0.03894365
subclass	Allen_MTG	All	Gorilla-Chimp	500	Log2	25	1	NotAllSame	Spearman	-0.714285714	0.004104409
subclass	Allen_MTG	All	Gorilla-Chimp	500	Log2	25	1	NotAllSame	Pearson	-0.692307692	0.006071049
subclass	Allen_MTG	All	Gorilla-Chimp	500	Log2	25	1	NotAllSame	Euclidean	-0.665934066	0.009322999
subclass	Allen_MTG	All	Gorilla-Chimp	500	Log2	25	1	NotAllSame	L1	-0.668131868	0.009013616
subclass	Allen_MTG	All	Gorilla-Marmoset	500	Log2	25	1	NotAllSame	Spearman	-0.692307692	0.006071049
subclass	Allen_MTG	All	Gorilla-Marmoset	500	Log2	25	1	NotAllSame	Pearson	-0.542857143	0.044863966
subclass	Allen_MTG	All	Gorilla-Marmoset	500	Log2	25	1	NotAllSame	Euclidean	-0.432967033	0.122010006
subclass	Allen_MTG	All	Gorilla-Marmoset	500	Log2	25	1	NotAllSame	L1	-0.241758242	0.405027348
subclass	Allen_MTG	All	Chimp-Marmoset	500	Log2	25	1	NotAllSame	Spearman	-0.745054945	0.002230037
subclass	Allen_MTG	All	Chimp-Marmoset	500	Log2	25	1	NotAllSame	Pearson	-0.564835165	0.035330185
subclass	Allen_MTG	All	Chimp-Marmoset	500	Log2	25	1	NotAllSame	Euclidean	-0.613186813	0.019706332
subclass	Allen_MTG	All	Chimp-Marmoset	500	Log2	25	1	NotAllSame	L1	-0.498901099	0.069363527
subclass	Allen_MTG	All	Human-Marmoset	500	Log2	25	5	NotAllSame	Spearman	-0.806593407	0.000491113
subclass	Allen_MTG	All	Human-Marmoset	500	Log2	25	5	NotAllSame	Pearson	-0.630769231	0.015578224
subclass	Allen_MTG	All	Human-Marmoset	500	Log2	25	5	NotAllSame	Euclidean	-0.604395604	0.022056862
subclass	Allen_MTG	All	Human-Marmoset	500	Log2	25	5	NotAllSame	L1	-0.52967033	0.051416598
subclass	Allen_MTG	All	Human-Rhesus	500	Log2	25	5	NotAllSame	Spearman	-0.674725275	0.008117706
subclass	Allen_MTG	All	Human-Rhesus	500	Log2	25	5	NotAllSame	Pearson	-0.424175824	0.13063731
subclass	Allen_MTG	All	Human-Rhesus	500	Log2	25	5	NotAllSame	Euclidean	-0.564835165	0.035330185
subclass	Allen_MTG	All	Human-Rhesus	500	Log2	25	5	NotAllSame	L1	-0.540659341	0.045920056
subclass	Allen_MTG	All	Human-Gorilla	500	Log2	25	5	NotAllSame	Spearman	-0.481318681	0.081418295
subclass	Allen_MTG	All	Human-Gorilla	500	Log2	25	5	NotAllSame	Pearson	-0.252747253	0.383314964
subclass	Allen_MTG	All	Human-Gorilla	500	Log2	25	5	NotAllSame	Euclidean	-0.178021978	0.542596953
subclass	Allen_MTG	All	Human-Gorilla	500	Log2	25	5	NotAllSame	L1	-0.202197802	0.488174979
subclass	Allen_MTG	All	Human-Chimp	500	Log2	25	5	NotAllSame	Spearman	-0.703296703	0.00501571
subclass	Allen_MTG	All	Human-Chimp	500	Log2	25	5	NotAllSame	Pearson	-0.648351648	0.012144223
subclass	Allen_MTG	All	Human-Chimp	500	Log2	25	5	NotAllSame	Euclidean	-0.558241758	0.038024064
subclass	Allen_MTG	All	Human-Chimp	500	Log2	25	5	NotAllSame	L1	-0.575824176	0.031176914
subclass	Allen_MTG	All	Rhesus-Gorilla	500	Log2	25	5	NotAllSame	Spearman	-0.547252747	0.042822049
subclass	Allen_MTG	All	Rhesus-Gorilla	500	Log2	25	5	NotAllSame	Pearson	-0.430769231	0.124141947
subclass	Allen_MTG	All	Rhesus-Gorilla	500	Log2	25	5	NotAllSame	Euclidean	-0.389010989	0.16921739
subclass	Allen_MTG	All	Rhesus-Gorilla	500	Log2	25	5	NotAllSame	L1	-0.298901099	0.299240595
subclass	Allen_MTG	All	Rhesus-Chimp	500	Log2	25	5	NotAllSame	Spearman	-0.626373626	0.016541935
subclass	Allen_MTG	All	Rhesus-Chimp	500	Log2	25	5	NotAllSame	Pearson	-0.50989011	0.062518822
subclass	Allen_MTG	All	Rhesus-Chimp	500	Log2	25	5	NotAllSame	Euclidean	-0.485714286	0.078275886
subclass	Allen_MTG	All	Rhesus-Chimp	500	Log2	25	5	NotAllSame	L1	-0.468131868	0.091376365
subclass	Allen_MTG	All	Rhesus-Marmoset	500	Log2	25	5	NotAllSame	Spearman	-0.738461538	0.002560823
subclass	Allen_MTG	All	Rhesus-Marmoset	500	Log2	25	5	NotAllSame	Pearson	-0.78021978	0.000994494
subclass	Allen_MTG	All	Rhesus-Marmoset	500	Log2	25	5	NotAllSame	Euclidean	-0.687912088	0.006540042
subclass	Allen_MTG	All	Rhesus-Marmoset	500	Log2	25	5	NotAllSame	L1	-0.556043956	0.03894365
subclass	Allen_MTG	All	Gorilla-Chimp	500	Log2	25	5	NotAllSame	Spearman	-0.714285714	0.004104409
subclass	Allen_MTG	All	Gorilla-Chimp	500	Log2	25	5	NotAllSame	Pearson	-0.698901099	0.005420269
subclass	Allen_MTG	All	Gorilla-Chimp	500	Log2	25	5	NotAllSame	Euclidean	-0.663736264	0.009649089
subclass	Allen_MTG	All	Gorilla-Chimp	500	Log2	25	5	NotAllSame	L1	-0.672527473	0.00841097
subclass	Allen_MTG	All	Gorilla-Marmoset	500	Log2	25	5	NotAllSame	Spearman	-0.692307692	0.006071049
subclass	Allen_MTG	All	Gorilla-Marmoset	500	Log2	25	5	NotAllSame	Pearson	-0.542857143	0.044863966
subclass	Allen_MTG	All	Gorilla-Marmoset	500	Log2	25	5	NotAllSame	Euclidean	-0.432967033	0.122010006
subclass	Allen_MTG	All	Gorilla-Marmoset	500	Log2	25	5	NotAllSame	L1	-0.241758242	0.405027348
subclass	Allen_MTG	All	Chimp-Marmoset	500	Log2	25	5	NotAllSame	Spearman	-0.745054945	0.002230037
subclass	Allen_MTG	All	Chimp-Marmoset	500	Log2	25	5	NotAllSame	Pearson	-0.564835165	0.035330185
subclass	Allen_MTG	All	Chimp-Marmoset	500	Log2	25	5	NotAllSame	Euclidean	-0.613186813	0.019706332
subclass	Allen_MTG	All	Chimp-Marmoset	500	Log2	25	5	NotAllSame	L1	-0.498901099	0.069363527
subclass	Allen_MTG	All	Human-Marmoset	500	Log2	50	1	NotAllSame	Spearman	-0.810989011	0.00043221
subclass	Allen_MTG	All	Human-Marmoset	500	Log2	50	1	NotAllSame	Pearson	-0.652747253	0.011384574
subclass	Allen_MTG	All	Human-Marmoset	500	Log2	50	1	NotAllSame	Euclidean	-0.569230769	0.033619417
subclass	Allen_MTG	All	Human-Marmoset	500	Log2	50	1	NotAllSame	L1	-0.404395604	0.151538184
subclass	Allen_MTG	All	Human-Rhesus	500	Log2	50	1	NotAllSame	Spearman	-0.672527473	0.00841097
subclass	Allen_MTG	All	Human-Rhesus	500	Log2	50	1	NotAllSame	Pearson	-0.49010989	0.075220067
subclass	Allen_MTG	All	Human-Rhesus	500	Log2	50	1	NotAllSame	Euclidean	-0.536263736	0.048068031
subclass	Allen_MTG	All	Human-Rhesus	500	Log2	50	1	NotAllSame	L1	-0.417582418	0.137383511
subclass	Allen_MTG	All	Human-Gorilla	500	Log2	50	1	NotAllSame	Spearman	-0.485714286	0.078275886
subclass	Allen_MTG	All	Human-Gorilla	500	Log2	50	1	NotAllSame	Pearson	-0.178021978	0.542596953
subclass	Allen_MTG	All	Human-Gorilla	500	Log2	50	1	NotAllSame	Euclidean	-0.138461538	0.636884991
subclass	Allen_MTG	All	Human-Gorilla	500	Log2	50	1	NotAllSame	L1	-0.16043956	0.583752753
subclass	Allen_MTG	All	Human-Chimp	500	Log2	50	1	NotAllSame	Spearman	-0.701098901	0.005224117
subclass	Allen_MTG	All	Human-Chimp	500	Log2	50	1	NotAllSame	Pearson	-0.63956044	0.013779617
subclass	Allen_MTG	All	Human-Chimp	500	Log2	50	1	NotAllSame	Euclidean	-0.531868132	0.050288257
subclass	Allen_MTG	All	Human-Chimp	500	Log2	50	1	NotAllSame	L1	-0.542857143	0.044863966
subclass	Allen_MTG	All	Rhesus-Gorilla	500	Log2	50	1	NotAllSame	Spearman	-0.547252747	0.042822049
subclass	Allen_MTG	All	Rhesus-Gorilla	500	Log2	50	1	NotAllSame	Pearson	-0.448351648	0.107869957
subclass	Allen_MTG	All	Rhesus-Gorilla	500	Log2	50	1	NotAllSame	Euclidean	-0.325274725	0.25647231
subclass	Allen_MTG	All	Rhesus-Gorilla	500	Log2	50	1	NotAllSame	L1	-0.283516484	0.326018974
subclass	Allen_MTG	All	Rhesus-Chimp	500	Log2	50	1	NotAllSame	Spearman	-0.665934066	0.009322999
subclass	Allen_MTG	All	Rhesus-Chimp	500	Log2	50	1	NotAllSame	Pearson	-0.551648352	0.040849058
subclass	Allen_MTG	All	Rhesus-Chimp	500	Log2	50	1	NotAllSame	Euclidean	-0.454945055	0.102153527
subclass	Allen_MTG	All	Rhesus-Chimp	500	Log2	50	1	NotAllSame	L1	-0.367032967	0.196738872
subclass	Allen_MTG	All	Rhesus-Marmoset	500	Log2	50	1	NotAllSame	Spearman	-0.734065934	0.002800539
subclass	Allen_MTG	All	Rhesus-Marmoset	500	Log2	50	1	NotAllSame	Pearson	-0.793406593	0.000707534
subclass	Allen_MTG	All	Rhesus-Marmoset	500	Log2	50	1	NotAllSame	Euclidean	-0.681318681	0.0072995
subclass	Allen_MTG	All	Rhesus-Marmoset	500	Log2	50	1	NotAllSame	L1	-0.551648352	0.040849058
subclass	Allen_MTG	All	Gorilla-Chimp	500	Log2	50	1	NotAllSame	Spearman	-0.714285714	0.004104409
subclass	Allen_MTG	All	Gorilla-Chimp	500	Log2	50	1	NotAllSame	Pearson	-0.687912088	0.006540042
subclass	Allen_MTG	All	Gorilla-Chimp	500	Log2	50	1	NotAllSame	Euclidean	-0.637362637	0.014218749
subclass	Allen_MTG	All	Gorilla-Chimp	500	Log2	50	1	NotAllSame	L1	-0.635164835	0.014657881
subclass	Allen_MTG	All	Gorilla-Marmoset	500	Log2	50	1	NotAllSame	Spearman	-0.745054945	0.002230037
subclass	Allen_MTG	All	Gorilla-Marmoset	500	Log2	50	1	NotAllSame	Pearson	-0.569230769	0.033619417
subclass	Allen_MTG	All	Gorilla-Marmoset	500	Log2	50	1	NotAllSame	Euclidean	-0.384615385	0.174508751
subclass	Allen_MTG	All	Gorilla-Marmoset	500	Log2	50	1	NotAllSame	L1	-0.147252747	0.615418762
subclass	Allen_MTG	All	Chimp-Marmoset	500	Log2	50	1	NotAllSame	Spearman	-0.736263736	0.002676447
subclass	Allen_MTG	All	Chimp-Marmoset	500	Log2	50	1	NotAllSame	Pearson	-0.604395604	0.022056862
subclass	Allen_MTG	All	Chimp-Marmoset	500	Log2	50	1	NotAllSame	Euclidean	-0.578021978	0.030383014
subclass	Allen_MTG	All	Chimp-Marmoset	500	Log2	50	1	NotAllSame	L1	-0.382417582	0.177207449
subclass	Allen_MTG	All	Human-Marmoset	500	Log2	50	5	NotAllSame	Spearman	-0.810989011	0.00043221
subclass	Allen_MTG	All	Human-Marmoset	500	Log2	50	5	NotAllSame	Pearson	-0.652747253	0.011384574
subclass	Allen_MTG	All	Human-Marmoset	500	Log2	50	5	NotAllSame	Euclidean	-0.569230769	0.033619417
subclass	Allen_MTG	All	Human-Marmoset	500	Log2	50	5	NotAllSame	L1	-0.404395604	0.151538184
subclass	Allen_MTG	All	Human-Rhesus	500	Log2	50	5	NotAllSame	Spearman	-0.672527473	0.00841097
subclass	Allen_MTG	All	Human-Rhesus	500	Log2	50	5	NotAllSame	Pearson	-0.49010989	0.075220067
subclass	Allen_MTG	All	Human-Rhesus	500	Log2	50	5	NotAllSame	Euclidean	-0.536263736	0.048068031
subclass	Allen_MTG	All	Human-Rhesus	500	Log2	50	5	NotAllSame	L1	-0.417582418	0.137383511
subclass	Allen_MTG	All	Human-Gorilla	500	Log2	50	5	NotAllSame	Spearman	-0.485714286	0.078275886
subclass	Allen_MTG	All	Human-Gorilla	500	Log2	50	5	NotAllSame	Pearson	-0.178021978	0.542596953
subclass	Allen_MTG	All	Human-Gorilla	500	Log2	50	5	NotAllSame	Euclidean	-0.138461538	0.636884991
subclass	Allen_MTG	All	Human-Gorilla	500	Log2	50	5	NotAllSame	L1	-0.16043956	0.583752753
subclass	Allen_MTG	All	Human-Chimp	500	Log2	50	5	NotAllSame	Spearman	-0.701098901	0.005224117
subclass	Allen_MTG	All	Human-Chimp	500	Log2	50	5	NotAllSame	Pearson	-0.63956044	0.013779617
subclass	Allen_MTG	All	Human-Chimp	500	Log2	50	5	NotAllSame	Euclidean	-0.531868132	0.050288257
subclass	Allen_MTG	All	Human-Chimp	500	Log2	50	5	NotAllSame	L1	-0.542857143	0.044863966
subclass	Allen_MTG	All	Rhesus-Gorilla	500	Log2	50	5	NotAllSame	Spearman	-0.547252747	0.042822049
subclass	Allen_MTG	All	Rhesus-Gorilla	500	Log2	50	5	NotAllSame	Pearson	-0.448351648	0.107869957
subclass	Allen_MTG	All	Rhesus-Gorilla	500	Log2	50	5	NotAllSame	Euclidean	-0.325274725	0.25647231
subclass	Allen_MTG	All	Rhesus-Gorilla	500	Log2	50	5	NotAllSame	L1	-0.283516484	0.326018974
subclass	Allen_MTG	All	Rhesus-Chimp	500	Log2	50	5	NotAllSame	Spearman	-0.665934066	0.009322999
subclass	Allen_MTG	All	Rhesus-Chimp	500	Log2	50	5	NotAllSame	Pearson	-0.551648352	0.040849058
subclass	Allen_MTG	All	Rhesus-Chimp	500	Log2	50	5	NotAllSame	Euclidean	-0.454945055	0.102153527
subclass	Allen_MTG	All	Rhesus-Chimp	500	Log2	50	5	NotAllSame	L1	-0.367032967	0.196738872
subclass	Allen_MTG	All	Rhesus-Marmoset	500	Log2	50	5	NotAllSame	Spearman	-0.734065934	0.002800539
subclass	Allen_MTG	All	Rhesus-Marmoset	500	Log2	50	5	NotAllSame	Pearson	-0.793406593	0.000707534
subclass	Allen_MTG	All	Rhesus-Marmoset	500	Log2	50	5	NotAllSame	Euclidean	-0.681318681	0.0072995
subclass	Allen_MTG	All	Rhesus-Marmoset	500	Log2	50	5	NotAllSame	L1	-0.551648352	0.040849058
subclass	Allen_MTG	All	Gorilla-Chimp	500	Log2	50	5	NotAllSame	Spearman	-0.714285714	0.004104409
subclass	Allen_MTG	All	Gorilla-Chimp	500	Log2	50	5	NotAllSame	Pearson	-0.687912088	0.006540042
subclass	Allen_MTG	All	Gorilla-Chimp	500	Log2	50	5	NotAllSame	Euclidean	-0.637362637	0.014218749
subclass	Allen_MTG	All	Gorilla-Chimp	500	Log2	50	5	NotAllSame	L1	-0.635164835	0.014657881
subclass	Allen_MTG	All	Gorilla-Marmoset	500	Log2	50	5	NotAllSame	Spearman	-0.745054945	0.002230037
subclass	Allen_MTG	All	Gorilla-Marmoset	500	Log2	50	5	NotAllSame	Pearson	-0.569230769	0.033619417
subclass	Allen_MTG	All	Gorilla-Marmoset	500	Log2	50	5	NotAllSame	Euclidean	-0.384615385	0.174508751
subclass	Allen_MTG	All	Gorilla-Marmoset	500	Log2	50	5	NotAllSame	L1	-0.147252747	0.615418762
subclass	Allen_MTG	All	Chimp-Marmoset	500	Log2	50	5	NotAllSame	Spearman	-0.736263736	0.002676447
subclass	Allen_MTG	All	Chimp-Marmoset	500	Log2	50	5	NotAllSame	Pearson	-0.604395604	0.022056862
subclass	Allen_MTG	All	Chimp-Marmoset	500	Log2	50	5	NotAllSame	Euclidean	-0.578021978	0.030383014
subclass	Allen_MTG	All	Chimp-Marmoset	500	Log2	50	5	NotAllSame	L1	-0.382417582	0.177207449
subclass	Allen_MTG	All	Human-Marmoset	500	Log2	10	1	NotAllSame	Spearman	-0.810989011	0.00043221
subclass	Allen_MTG	All	Human-Marmoset	500	Log2	10	1	NotAllSame	Pearson	-0.648351648	0.012144223
subclass	Allen_MTG	All	Human-Marmoset	500	Log2	10	1	NotAllSame	Euclidean	-0.617582418	0.018604674
subclass	Allen_MTG	All	Human-Marmoset	500	Log2	10	1	NotAllSame	L1	-0.558241758	0.038024064
subclass	Allen_MTG	All	Human-Rhesus	500	Log2	10	1	NotAllSame	Spearman	-0.628571429	0.01606008
subclass	Allen_MTG	All	Human-Rhesus	500	Log2	10	1	NotAllSame	Pearson	-0.393406593	0.164031573
subclass	Allen_MTG	All	Human-Rhesus	500	Log2	10	1	NotAllSame	Euclidean	-0.604395604	0.022056862
subclass	Allen_MTG	All	Human-Rhesus	500	Log2	10	1	NotAllSame	L1	-0.593406593	0.025291712
subclass	Allen_MTG	All	Human-Gorilla	500	Log2	10	1	NotAllSame	Spearman	-0.474725275	0.086307929
subclass	Allen_MTG	All	Human-Gorilla	500	Log2	10	1	NotAllSame	Pearson	-0.320879121	0.26332929
subclass	Allen_MTG	All	Human-Gorilla	500	Log2	10	1	NotAllSame	Euclidean	-0.197802198	0.497876913
subclass	Allen_MTG	All	Human-Gorilla	500	Log2	10	1	NotAllSame	L1	-0.208791209	0.473778837
subclass	Allen_MTG	All	Human-Chimp	500	Log2	10	1	NotAllSame	Spearman	-0.674725275	0.008117706
subclass	Allen_MTG	All	Human-Chimp	500	Log2	10	1	NotAllSame	Pearson	-0.687912088	0.006553896
subclass	Allen_MTG	All	Human-Chimp	500	Log2	10	1	NotAllSame	Euclidean	-0.569230769	0.033619417
subclass	Allen_MTG	All	Human-Chimp	500	Log2	10	1	NotAllSame	L1	-0.621978022	0.017550315
subclass	Allen_MTG	All	Rhesus-Gorilla	500	Log2	10	1	NotAllSame	Spearman	-0.547252747	0.042822049
subclass	Allen_MTG	All	Rhesus-Gorilla	500	Log2	10	1	NotAllSame	Pearson	-0.395604396	0.161491174
subclass	Allen_MTG	All	Rhesus-Gorilla	500	Log2	10	1	NotAllSame	Euclidean	-0.413186813	0.141999308
subclass	Allen_MTG	All	Rhesus-Gorilla	500	Log2	10	1	NotAllSame	L1	-0.391208791	0.166624482
subclass	Allen_MTG	All	Rhesus-Chimp	500	Log2	10	1	NotAllSame	Spearman	-0.589010989	0.026677595
subclass	Allen_MTG	All	Rhesus-Chimp	500	Log2	10	1	NotAllSame	Pearson	-0.406593407	0.149101939
subclass	Allen_MTG	All	Rhesus-Chimp	500	Log2	10	1	NotAllSame	Euclidean	-0.525274725	0.053747502
subclass	Allen_MTG	All	Rhesus-Chimp	500	Log2	10	1	NotAllSame	L1	-0.564835165	0.035330185
subclass	Allen_MTG	All	Rhesus-Marmoset	500	Log2	10	1	NotAllSame	Spearman	-0.767032967	0.001367682
subclass	Allen_MTG	All	Rhesus-Marmoset	500	Log2	10	1	NotAllSame	Pearson	-0.8	0.000592291
subclass	Allen_MTG	All	Rhesus-Marmoset	500	Log2	10	1	NotAllSame	Euclidean	-0.683516484	0.007036744
subclass	Allen_MTG	All	Rhesus-Marmoset	500	Log2	10	1	NotAllSame	L1	-0.595604396	0.024612611
subclass	Allen_MTG	All	Gorilla-Chimp	500	Log2	10	1	NotAllSame	Spearman	-0.718681319	0.00377958
subclass	Allen_MTG	All	Gorilla-Chimp	500	Log2	10	1	NotAllSame	Pearson	-0.687912088	0.006540042
subclass	Allen_MTG	All	Gorilla-Chimp	500	Log2	10	1	NotAllSame	Euclidean	-0.659340659	0.010318573
subclass	Allen_MTG	All	Gorilla-Chimp	500	Log2	10	1	NotAllSame	L1	-0.683516484	0.007036744
subclass	Allen_MTG	All	Gorilla-Marmoset	500	Log2	10	1	NotAllSame	Spearman	-0.679120879	0.007562257
subclass	Allen_MTG	All	Gorilla-Marmoset	500	Log2	10	1	NotAllSame	Pearson	-0.582417582	0.028854655
subclass	Allen_MTG	All	Gorilla-Marmoset	500	Log2	10	1	NotAllSame	Euclidean	-0.432967033	0.122010006
subclass	Allen_MTG	All	Gorilla-Marmoset	500	Log2	10	1	NotAllSame	L1	-0.254945055	0.379063434
subclass	Allen_MTG	All	Chimp-Marmoset	500	Log2	10	1	NotAllSame	Spearman	-0.714285714	0.004104409
subclass	Allen_MTG	All	Chimp-Marmoset	500	Log2	10	1	NotAllSame	Pearson	-0.569230769	0.033619417
subclass	Allen_MTG	All	Chimp-Marmoset	500	Log2	10	1	NotAllSame	Euclidean	-0.648351648	0.012144223
subclass	Allen_MTG	All	Chimp-Marmoset	500	Log2	10	1	NotAllSame	L1	-0.591208791	0.025970814
subclass	Allen_MTG	All	Human-Marmoset	500	Log2	10	5	NotAllSame	Spearman	-0.806593407	0.000491113
subclass	Allen_MTG	All	Human-Marmoset	500	Log2	10	5	NotAllSame	Pearson	-0.626373626	0.016541935
subclass	Allen_MTG	All	Human-Marmoset	500	Log2	10	5	NotAllSame	Euclidean	-0.608791209	0.020856616
subclass	Allen_MTG	All	Human-Marmoset	500	Log2	10	5	NotAllSame	L1	-0.558241758	0.038024064
subclass	Allen_MTG	All	Human-Rhesus	500	Log2	10	5	NotAllSame	Spearman	-0.674725275	0.008117706
subclass	Allen_MTG	All	Human-Rhesus	500	Log2	10	5	NotAllSame	Pearson	-0.41978022	0.135101074
subclass	Allen_MTG	All	Human-Rhesus	500	Log2	10	5	NotAllSame	Euclidean	-0.578021978	0.030383014
subclass	Allen_MTG	All	Human-Rhesus	500	Log2	10	5	NotAllSame	L1	-0.534065934	0.049159916
subclass	Allen_MTG	All	Human-Gorilla	500	Log2	10	5	NotAllSame	Spearman	-0.481318681	0.081418295
subclass	Allen_MTG	All	Human-Gorilla	500	Log2	10	5	NotAllSame	Pearson	-0.252747253	0.383314964
subclass	Allen_MTG	All	Human-Gorilla	500	Log2	10	5	NotAllSame	Euclidean	-0.178021978	0.542596953
subclass	Allen_MTG	All	Human-Gorilla	500	Log2	10	5	NotAllSame	L1	-0.202197802	0.488174979
subclass	Allen_MTG	All	Human-Chimp	500	Log2	10	5	NotAllSame	Spearman	-0.703296703	0.00501571
subclass	Allen_MTG	All	Human-Chimp	500	Log2	10	5	NotAllSame	Pearson	-0.648351648	0.012144223
subclass	Allen_MTG	All	Human-Chimp	500	Log2	10	5	NotAllSame	Euclidean	-0.558241758	0.038024064
subclass	Allen_MTG	All	Human-Chimp	500	Log2	10	5	NotAllSame	L1	-0.575824176	0.031176914
subclass	Allen_MTG	All	Rhesus-Gorilla	500	Log2	10	5	NotAllSame	Spearman	-0.538461538	0.046976146
subclass	Allen_MTG	All	Rhesus-Gorilla	500	Log2	10	5	NotAllSame	Pearson	-0.437362637	0.117844832
subclass	Allen_MTG	All	Rhesus-Gorilla	500	Log2	10	5	NotAllSame	Euclidean	-0.38021978	0.179906146
subclass	Allen_MTG	All	Rhesus-Gorilla	500	Log2	10	5	NotAllSame	L1	-0.307692308	0.284551583
subclass	Allen_MTG	All	Rhesus-Chimp	500	Log2	10	5	NotAllSame	Spearman	-0.626373626	0.016541935
subclass	Allen_MTG	All	Rhesus-Chimp	500	Log2	10	5	NotAllSame	Pearson	-0.487912088	0.076747977
subclass	Allen_MTG	All	Rhesus-Chimp	500	Log2	10	5	NotAllSame	Euclidean	-0.494505495	0.072249674
subclass	Allen_MTG	All	Rhesus-Chimp	500	Log2	10	5	NotAllSame	L1	-0.474725275	0.086307929
subclass	Allen_MTG	All	Rhesus-Marmoset	500	Log2	10	5	NotAllSame	Spearman	-0.749450549	0.002030146
subclass	Allen_MTG	All	Rhesus-Marmoset	500	Log2	10	5	NotAllSame	Pearson	-0.782417582	0.000942284
subclass	Allen_MTG	All	Rhesus-Marmoset	500	Log2	10	5	NotAllSame	Euclidean	-0.692307692	0.006071049
subclass	Allen_MTG	All	Rhesus-Marmoset	500	Log2	10	5	NotAllSame	L1	-0.584615385	0.028119515
subclass	Allen_MTG	All	Gorilla-Chimp	500	Log2	10	5	NotAllSame	Spearman	-0.714285714	0.004104409
subclass	Allen_MTG	All	Gorilla-Chimp	500	Log2	10	5	NotAllSame	Pearson	-0.698901099	0.005420269
subclass	Allen_MTG	All	Gorilla-Chimp	500	Log2	10	5	NotAllSame	Euclidean	-0.663736264	0.009649089
subclass	Allen_MTG	All	Gorilla-Chimp	500	Log2	10	5	NotAllSame	L1	-0.672527473	0.00841097
subclass	Allen_MTG	All	Gorilla-Marmoset	500	Log2	10	5	NotAllSame	Spearman	-0.687912088	0.006540042
subclass	Allen_MTG	All	Gorilla-Marmoset	500	Log2	10	5	NotAllSame	Pearson	-0.564835165	0.035330185
subclass	Allen_MTG	All	Gorilla-Marmoset	500	Log2	10	5	NotAllSame	Euclidean	-0.43956044	0.115811167
subclass	Allen_MTG	All	Gorilla-Marmoset	500	Log2	10	5	NotAllSame	L1	-0.23956044	0.409429893
subclass	Allen_MTG	All	Chimp-Marmoset	500	Log2	10	5	NotAllSame	Spearman	-0.723076923	0.003475295
subclass	Allen_MTG	All	Chimp-Marmoset	500	Log2	10	5	NotAllSame	Pearson	-0.556043956	0.03894365
subclass	Allen_MTG	All	Chimp-Marmoset	500	Log2	10	5	NotAllSame	Euclidean	-0.630769231	0.015578224
subclass	Allen_MTG	All	Chimp-Marmoset	500	Log2	10	5	NotAllSame	L1	-0.547252747	0.042822049
subclass	Allen_MTG	All	Human-Marmoset	50	NoLog	5	1	NotAllSame	Spearman	-0.582043344	0.011271649
subclass	Allen_MTG	All	Human-Marmoset	50	NoLog	5	1	NotAllSame	Pearson	-0.539731682	0.020782715
subclass	Allen_MTG	All	Human-Marmoset	50	NoLog	5	1	NotAllSame	Euclidean	-0.639834881	0.004240838
subclass	Allen_MTG	All	Human-Marmoset	50	NoLog	5	1	NotAllSame	L1	-0.737874097	0.000473057
subclass	Allen_MTG	All	Human-Rhesus	50	NoLog	5	1	NotAllSame	Spearman	-0.547987616	0.018560161
subclass	Allen_MTG	All	Human-Rhesus	50	NoLog	5	1	NotAllSame	Pearson	-0.647058824	0.003701534
subclass	Allen_MTG	All	Human-Rhesus	50	NoLog	5	1	NotAllSame	Euclidean	-0.64499484	0.003849373
subclass	Allen_MTG	All	Human-Rhesus	50	NoLog	5	1	NotAllSame	L1	-0.73993808	0.000447266
subclass	Allen_MTG	All	Human-Gorilla	50	NoLog	5	1	NotAllSame	Spearman	-0.314757482	0.203313548
subclass	Allen_MTG	All	Human-Gorilla	50	NoLog	5	1	NotAllSame	Pearson	-0.081527348	0.747766809
subclass	Allen_MTG	All	Human-Gorilla	50	NoLog	5	1	NotAllSame	Euclidean	-0.15376677	0.542403165
subclass	Allen_MTG	All	Human-Gorilla	50	NoLog	5	1	NotAllSame	L1	-0.325077399	0.188147116
subclass	Allen_MTG	All	Human-Chimp	50	NoLog	5	1	NotAllSame	Spearman	-0.498452012	0.035253636
subclass	Allen_MTG	All	Human-Chimp	50	NoLog	5	1	NotAllSame	Pearson	-0.294117647	0.236143297
subclass	Allen_MTG	All	Human-Chimp	50	NoLog	5	1	NotAllSame	Euclidean	-0.370485036	0.130165607
subclass	Allen_MTG	All	Human-Chimp	50	NoLog	5	1	NotAllSame	L1	-0.622291022	0.005818551
subclass	Allen_MTG	All	Rhesus-Gorilla	50	NoLog	5	1	NotAllSame	Spearman	-0.477812178	0.044912151
subclass	Allen_MTG	All	Rhesus-Gorilla	50	NoLog	5	1	NotAllSame	Pearson	-0.391124871	0.108513371
subclass	Allen_MTG	All	Rhesus-Gorilla	50	NoLog	5	1	NotAllSame	Euclidean	-0.400412797	0.099646148
subclass	Allen_MTG	All	Rhesus-Gorilla	50	NoLog	5	1	NotAllSame	L1	-0.650154799	0.003489077
subclass	Allen_MTG	All	Rhesus-Chimp	50	NoLog	5	1	NotAllSame	Spearman	-0.60371517	0.007978467
subclass	Allen_MTG	All	Rhesus-Chimp	50	NoLog	5	1	NotAllSame	Pearson	-0.320949432	0.194082235
subclass	Allen_MTG	All	Rhesus-Chimp	50	NoLog	5	1	NotAllSame	Euclidean	-0.403508772	0.096809652
subclass	Allen_MTG	All	Rhesus-Chimp	50	NoLog	5	1	NotAllSame	L1	-0.666666667	0.002515361
subclass	Allen_MTG	All	Rhesus-Marmoset	50	NoLog	5	1	NotAllSame	Spearman	-0.418988648	0.083513108
subclass	Allen_MTG	All	Rhesus-Marmoset	50	NoLog	5	1	NotAllSame	Pearson	-0.655314757	0.003155847
subclass	Allen_MTG	All	Rhesus-Marmoset	50	NoLog	5	1	NotAllSame	Euclidean	-0.599587203	0.008536699
subclass	Allen_MTG	All	Rhesus-Marmoset	50	NoLog	5	1	NotAllSame	L1	-0.609907121	0.007196659
subclass	Allen_MTG	All	Gorilla-Chimp	50	NoLog	5	1	NotAllSame	Spearman	-0.571723426	0.01318123
subclass	Allen_MTG	All	Gorilla-Chimp	50	NoLog	5	1	NotAllSame	Pearson	-0.162022704	0.520665106
subclass	Allen_MTG	All	Gorilla-Chimp	50	NoLog	5	1	NotAllSame	Euclidean	-0.227038184	0.364938967
subclass	Allen_MTG	All	Gorilla-Chimp	50	NoLog	5	1	NotAllSame	L1	-0.589267286	0.010070754
subclass	Allen_MTG	All	Gorilla-Marmoset	50	NoLog	5	1	NotAllSame	Spearman	-0.456140351	0.057095098
subclass	Allen_MTG	All	Gorilla-Marmoset	50	NoLog	5	1	NotAllSame	Pearson	-0.433436533	0.072352602
subclass	Allen_MTG	All	Gorilla-Marmoset	50	NoLog	5	1	NotAllSame	Euclidean	-0.398348813	0.101567811
subclass	Allen_MTG	All	Gorilla-Marmoset	50	NoLog	5	1	NotAllSame	L1	-0.476780186	0.045445362
subclass	Allen_MTG	All	Chimp-Marmoset	50	NoLog	5	1	NotAllSame	Spearman	-0.480908153	0.043350236
subclass	Allen_MTG	All	Chimp-Marmoset	50	NoLog	5	1	NotAllSame	Pearson	-0.604747162	0.007851917
subclass	Allen_MTG	All	Chimp-Marmoset	50	NoLog	5	1	NotAllSame	Euclidean	-0.589267286	0.010070754
subclass	Allen_MTG	All	Chimp-Marmoset	50	NoLog	5	1	NotAllSame	L1	-0.63880289	0.004322125
subclass	Allen_MTG	All	Human-Marmoset	50	NoLog	5	5	NotAllSame	Spearman	-0.582043344	0.011271649
subclass	Allen_MTG	All	Human-Marmoset	50	NoLog	5	5	NotAllSame	Pearson	-0.539731682	0.020782715
subclass	Allen_MTG	All	Human-Marmoset	50	NoLog	5	5	NotAllSame	Euclidean	-0.639834881	0.004240838
subclass	Allen_MTG	All	Human-Marmoset	50	NoLog	5	5	NotAllSame	L1	-0.737874097	0.000473057
subclass	Allen_MTG	All	Human-Rhesus	50	NoLog	5	5	NotAllSame	Spearman	-0.547987616	0.018560161
subclass	Allen_MTG	All	Human-Rhesus	50	NoLog	5	5	NotAllSame	Pearson	-0.647058824	0.003701534
subclass	Allen_MTG	All	Human-Rhesus	50	NoLog	5	5	NotAllSame	Euclidean	-0.64499484	0.003849373
subclass	Allen_MTG	All	Human-Rhesus	50	NoLog	5	5	NotAllSame	L1	-0.73993808	0.000447266
subclass	Allen_MTG	All	Human-Gorilla	50	NoLog	5	5	NotAllSame	Spearman	-0.314757482	0.203313548
subclass	Allen_MTG	All	Human-Gorilla	50	NoLog	5	5	NotAllSame	Pearson	-0.081527348	0.747766809
subclass	Allen_MTG	All	Human-Gorilla	50	NoLog	5	5	NotAllSame	Euclidean	-0.15376677	0.542403165
subclass	Allen_MTG	All	Human-Gorilla	50	NoLog	5	5	NotAllSame	L1	-0.325077399	0.188147116
subclass	Allen_MTG	All	Human-Chimp	50	NoLog	5	5	NotAllSame	Spearman	-0.498452012	0.035253636
subclass	Allen_MTG	All	Human-Chimp	50	NoLog	5	5	NotAllSame	Pearson	-0.294117647	0.236143297
subclass	Allen_MTG	All	Human-Chimp	50	NoLog	5	5	NotAllSame	Euclidean	-0.370485036	0.130165607
subclass	Allen_MTG	All	Human-Chimp	50	NoLog	5	5	NotAllSame	L1	-0.622291022	0.005818551
subclass	Allen_MTG	All	Rhesus-Gorilla	50	NoLog	5	5	NotAllSame	Spearman	-0.477812178	0.044912151
subclass	Allen_MTG	All	Rhesus-Gorilla	50	NoLog	5	5	NotAllSame	Pearson	-0.391124871	0.108513371
subclass	Allen_MTG	All	Rhesus-Gorilla	50	NoLog	5	5	NotAllSame	Euclidean	-0.400412797	0.099646148
subclass	Allen_MTG	All	Rhesus-Gorilla	50	NoLog	5	5	NotAllSame	L1	-0.650154799	0.003489077
subclass	Allen_MTG	All	Rhesus-Chimp	50	NoLog	5	5	NotAllSame	Spearman	-0.60371517	0.007978467
subclass	Allen_MTG	All	Rhesus-Chimp	50	NoLog	5	5	NotAllSame	Pearson	-0.320949432	0.194082235
subclass	Allen_MTG	All	Rhesus-Chimp	50	NoLog	5	5	NotAllSame	Euclidean	-0.403508772	0.096809652
subclass	Allen_MTG	All	Rhesus-Chimp	50	NoLog	5	5	NotAllSame	L1	-0.666666667	0.002515361
subclass	Allen_MTG	All	Rhesus-Marmoset	50	NoLog	5	5	NotAllSame	Spearman	-0.418988648	0.083513108
subclass	Allen_MTG	All	Rhesus-Marmoset	50	NoLog	5	5	NotAllSame	Pearson	-0.655314757	0.003155847
subclass	Allen_MTG	All	Rhesus-Marmoset	50	NoLog	5	5	NotAllSame	Euclidean	-0.599587203	0.008536699
subclass	Allen_MTG	All	Rhesus-Marmoset	50	NoLog	5	5	NotAllSame	L1	-0.609907121	0.007196659
subclass	Allen_MTG	All	Gorilla-Chimp	50	NoLog	5	5	NotAllSame	Spearman	-0.571723426	0.01318123
subclass	Allen_MTG	All	Gorilla-Chimp	50	NoLog	5	5	NotAllSame	Pearson	-0.162022704	0.520665106
subclass	Allen_MTG	All	Gorilla-Chimp	50	NoLog	5	5	NotAllSame	Euclidean	-0.227038184	0.364938967
subclass	Allen_MTG	All	Gorilla-Chimp	50	NoLog	5	5	NotAllSame	L1	-0.589267286	0.010070754
subclass	Allen_MTG	All	Gorilla-Marmoset	50	NoLog	5	5	NotAllSame	Spearman	-0.456140351	0.057095098
subclass	Allen_MTG	All	Gorilla-Marmoset	50	NoLog	5	5	NotAllSame	Pearson	-0.433436533	0.072352602
subclass	Allen_MTG	All	Gorilla-Marmoset	50	NoLog	5	5	NotAllSame	Euclidean	-0.398348813	0.101567811
subclass	Allen_MTG	All	Gorilla-Marmoset	50	NoLog	5	5	NotAllSame	L1	-0.476780186	0.045445362
subclass	Allen_MTG	All	Chimp-Marmoset	50	NoLog	5	5	NotAllSame	Spearman	-0.480908153	0.043350236
subclass	Allen_MTG	All	Chimp-Marmoset	50	NoLog	5	5	NotAllSame	Pearson	-0.604747162	0.007851917
subclass	Allen_MTG	All	Chimp-Marmoset	50	NoLog	5	5	NotAllSame	Euclidean	-0.589267286	0.010070754
subclass	Allen_MTG	All	Chimp-Marmoset	50	NoLog	5	5	NotAllSame	L1	-0.63880289	0.004322125
subclass	Allen_MTG	All	Human-Marmoset	50	NoLog	25	1	NotAllSame	Spearman	-0.654282766	0.003220744
subclass	Allen_MTG	All	Human-Marmoset	50	NoLog	25	1	NotAllSame	Pearson	-0.540763674	0.020494772
subclass	Allen_MTG	All	Human-Marmoset	50	NoLog	25	1	NotAllSame	Euclidean	-0.639834881	0.004240838
subclass	Allen_MTG	All	Human-Marmoset	50	NoLog	25	1	NotAllSame	L1	-0.729618163	0.000589052
subclass	Allen_MTG	All	Human-Rhesus	50	NoLog	25	1	NotAllSame	Spearman	-0.681114551	0.001858342
subclass	Allen_MTG	All	Human-Rhesus	50	NoLog	25	1	NotAllSame	Pearson	-0.636738906	0.004489848
subclass	Allen_MTG	All	Human-Rhesus	50	NoLog	25	1	NotAllSame	Euclidean	-0.64499484	0.003849373
subclass	Allen_MTG	All	Human-Rhesus	50	NoLog	25	1	NotAllSame	L1	-0.720330237	0.000747312
subclass	Allen_MTG	All	Human-Gorilla	50	NoLog	25	1	NotAllSame	Spearman	-0.398348813	0.101594283
subclass	Allen_MTG	All	Human-Gorilla	50	NoLog	25	1	NotAllSame	Pearson	-0.075335397	0.766392281
subclass	Allen_MTG	All	Human-Gorilla	50	NoLog	25	1	NotAllSame	Euclidean	-0.154798762	0.539666894
subclass	Allen_MTG	All	Human-Gorilla	50	NoLog	25	1	NotAllSame	L1	-0.315789474	0.201790778
subclass	Allen_MTG	All	Human-Chimp	50	NoLog	25	1	NotAllSame	Spearman	-0.628482972	0.005214699
subclass	Allen_MTG	All	Human-Chimp	50	NoLog	25	1	NotAllSame	Pearson	-0.28998968	0.243092286
subclass	Allen_MTG	All	Human-Chimp	50	NoLog	25	1	NotAllSame	Euclidean	-0.370485036	0.130165607
subclass	Allen_MTG	All	Human-Chimp	50	NoLog	25	1	NotAllSame	L1	-0.595459236	0.009125961
subclass	Allen_MTG	All	Rhesus-Gorilla	50	NoLog	25	1	NotAllSame	Spearman	-0.626418989	0.005410033
subclass	Allen_MTG	All	Rhesus-Gorilla	50	NoLog	25	1	NotAllSame	Pearson	-0.384932921	0.114708027
subclass	Allen_MTG	All	Rhesus-Gorilla	50	NoLog	25	1	NotAllSame	Euclidean	-0.400412797	0.099646148
subclass	Allen_MTG	All	Rhesus-Gorilla	50	NoLog	25	1	NotAllSame	L1	-0.620227038	0.006032003
subclass	Allen_MTG	All	Rhesus-Chimp	50	NoLog	25	1	NotAllSame	Spearman	-0.717234262	0.000807071
subclass	Allen_MTG	All	Rhesus-Chimp	50	NoLog	25	1	NotAllSame	Pearson	-0.314757482	0.203313548
subclass	Allen_MTG	All	Rhesus-Chimp	50	NoLog	25	1	NotAllSame	Euclidean	-0.403508772	0.096809652
subclass	Allen_MTG	All	Rhesus-Chimp	50	NoLog	25	1	NotAllSame	L1	-0.62745098	0.005312366
subclass	Allen_MTG	All	Rhesus-Marmoset	50	NoLog	25	1	NotAllSame	Spearman	-0.609907121	0.007196659
subclass	Allen_MTG	All	Rhesus-Marmoset	50	NoLog	25	1	NotAllSame	Pearson	-0.655314757	0.003155847
subclass	Allen_MTG	All	Rhesus-Marmoset	50	NoLog	25	1	NotAllSame	Euclidean	-0.599587203	0.008536699
subclass	Allen_MTG	All	Rhesus-Marmoset	50	NoLog	25	1	NotAllSame	L1	-0.599587203	0.008536699
subclass	Allen_MTG	All	Gorilla-Chimp	50	NoLog	25	1	NotAllSame	Spearman	-0.667698658	0.002462394
subclass	Allen_MTG	All	Gorilla-Chimp	50	NoLog	25	1	NotAllSame	Pearson	-0.162022704	0.520665106
subclass	Allen_MTG	All	Gorilla-Chimp	50	NoLog	25	1	NotAllSame	Euclidean	-0.227038184	0.364938967
subclass	Allen_MTG	All	Gorilla-Chimp	50	NoLog	25	1	NotAllSame	L1	-0.578947368	0.011818464
subclass	Allen_MTG	All	Gorilla-Marmoset	50	NoLog	25	1	NotAllSame	Spearman	-0.617131063	0.006364866
subclass	Allen_MTG	All	Gorilla-Marmoset	50	NoLog	25	1	NotAllSame	Pearson	-0.430340557	0.074654576
subclass	Allen_MTG	All	Gorilla-Marmoset	50	NoLog	25	1	NotAllSame	Euclidean	-0.398348813	0.101567811
subclass	Allen_MTG	All	Gorilla-Marmoset	50	NoLog	25	1	NotAllSame	L1	-0.470588235	0.048731177
subclass	Allen_MTG	All	Chimp-Marmoset	50	NoLog	25	1	NotAllSame	Spearman	-0.671826625	0.002261305
subclass	Allen_MTG	All	Chimp-Marmoset	50	NoLog	25	1	NotAllSame	Pearson	-0.585139319	0.010743066
subclass	Allen_MTG	All	Chimp-Marmoset	50	NoLog	25	1	NotAllSame	Euclidean	-0.589267286	0.010070754
subclass	Allen_MTG	All	Chimp-Marmoset	50	NoLog	25	1	NotAllSame	L1	-0.628482972	0.005217587
subclass	Allen_MTG	All	Human-Marmoset	50	NoLog	25	5	NotAllSame	Spearman	-0.654282766	0.003220744
subclass	Allen_MTG	All	Human-Marmoset	50	NoLog	25	5	NotAllSame	Pearson	-0.540763674	0.020494772
subclass	Allen_MTG	All	Human-Marmoset	50	NoLog	25	5	NotAllSame	Euclidean	-0.639834881	0.004240838
subclass	Allen_MTG	All	Human-Marmoset	50	NoLog	25	5	NotAllSame	L1	-0.729618163	0.000589052
subclass	Allen_MTG	All	Human-Rhesus	50	NoLog	25	5	NotAllSame	Spearman	-0.681114551	0.001858342
subclass	Allen_MTG	All	Human-Rhesus	50	NoLog	25	5	NotAllSame	Pearson	-0.636738906	0.004489848
subclass	Allen_MTG	All	Human-Rhesus	50	NoLog	25	5	NotAllSame	Euclidean	-0.64499484	0.003849373
subclass	Allen_MTG	All	Human-Rhesus	50	NoLog	25	5	NotAllSame	L1	-0.720330237	0.000747312
subclass	Allen_MTG	All	Human-Gorilla	50	NoLog	25	5	NotAllSame	Spearman	-0.398348813	0.101594283
subclass	Allen_MTG	All	Human-Gorilla	50	NoLog	25	5	NotAllSame	Pearson	-0.075335397	0.766392281
subclass	Allen_MTG	All	Human-Gorilla	50	NoLog	25	5	NotAllSame	Euclidean	-0.154798762	0.539666894
subclass	Allen_MTG	All	Human-Gorilla	50	NoLog	25	5	NotAllSame	L1	-0.315789474	0.201790778
subclass	Allen_MTG	All	Human-Chimp	50	NoLog	25	5	NotAllSame	Spearman	-0.628482972	0.005214699
subclass	Allen_MTG	All	Human-Chimp	50	NoLog	25	5	NotAllSame	Pearson	-0.28998968	0.243092286
subclass	Allen_MTG	All	Human-Chimp	50	NoLog	25	5	NotAllSame	Euclidean	-0.370485036	0.130165607
subclass	Allen_MTG	All	Human-Chimp	50	NoLog	25	5	NotAllSame	L1	-0.595459236	0.009125961
subclass	Allen_MTG	All	Rhesus-Gorilla	50	NoLog	25	5	NotAllSame	Spearman	-0.626418989	0.005410033
subclass	Allen_MTG	All	Rhesus-Gorilla	50	NoLog	25	5	NotAllSame	Pearson	-0.384932921	0.114708027
subclass	Allen_MTG	All	Rhesus-Gorilla	50	NoLog	25	5	NotAllSame	Euclidean	-0.400412797	0.099646148
subclass	Allen_MTG	All	Rhesus-Gorilla	50	NoLog	25	5	NotAllSame	L1	-0.620227038	0.006032003
subclass	Allen_MTG	All	Rhesus-Chimp	50	NoLog	25	5	NotAllSame	Spearman	-0.717234262	0.000807071
subclass	Allen_MTG	All	Rhesus-Chimp	50	NoLog	25	5	NotAllSame	Pearson	-0.314757482	0.203313548
subclass	Allen_MTG	All	Rhesus-Chimp	50	NoLog	25	5	NotAllSame	Euclidean	-0.403508772	0.096809652
subclass	Allen_MTG	All	Rhesus-Chimp	50	NoLog	25	5	NotAllSame	L1	-0.62745098	0.005312366
subclass	Allen_MTG	All	Rhesus-Marmoset	50	NoLog	25	5	NotAllSame	Spearman	-0.609907121	0.007196659
subclass	Allen_MTG	All	Rhesus-Marmoset	50	NoLog	25	5	NotAllSame	Pearson	-0.655314757	0.003155847
subclass	Allen_MTG	All	Rhesus-Marmoset	50	NoLog	25	5	NotAllSame	Euclidean	-0.599587203	0.008536699
subclass	Allen_MTG	All	Rhesus-Marmoset	50	NoLog	25	5	NotAllSame	L1	-0.599587203	0.008536699
subclass	Allen_MTG	All	Gorilla-Chimp	50	NoLog	25	5	NotAllSame	Spearman	-0.667698658	0.002462394
subclass	Allen_MTG	All	Gorilla-Chimp	50	NoLog	25	5	NotAllSame	Pearson	-0.162022704	0.520665106
subclass	Allen_MTG	All	Gorilla-Chimp	50	NoLog	25	5	NotAllSame	Euclidean	-0.227038184	0.364938967
subclass	Allen_MTG	All	Gorilla-Chimp	50	NoLog	25	5	NotAllSame	L1	-0.578947368	0.011818464
subclass	Allen_MTG	All	Gorilla-Marmoset	50	NoLog	25	5	NotAllSame	Spearman	-0.617131063	0.006364866
subclass	Allen_MTG	All	Gorilla-Marmoset	50	NoLog	25	5	NotAllSame	Pearson	-0.430340557	0.074654576
subclass	Allen_MTG	All	Gorilla-Marmoset	50	NoLog	25	5	NotAllSame	Euclidean	-0.398348813	0.101567811
subclass	Allen_MTG	All	Gorilla-Marmoset	50	NoLog	25	5	NotAllSame	L1	-0.470588235	0.048731177
subclass	Allen_MTG	All	Chimp-Marmoset	50	NoLog	25	5	NotAllSame	Spearman	-0.671826625	0.002261305
subclass	Allen_MTG	All	Chimp-Marmoset	50	NoLog	25	5	NotAllSame	Pearson	-0.585139319	0.010743066
subclass	Allen_MTG	All	Chimp-Marmoset	50	NoLog	25	5	NotAllSame	Euclidean	-0.589267286	0.010070754
subclass	Allen_MTG	All	Chimp-Marmoset	50	NoLog	25	5	NotAllSame	L1	-0.628482972	0.005217587
subclass	Allen_MTG	All	Human-Marmoset	50	NoLog	50	1	NotAllSame	Spearman	-0.730650155	0.000573542
subclass	Allen_MTG	All	Human-Marmoset	50	NoLog	50	1	NotAllSame	Pearson	-0.545923633	0.01909273
subclass	Allen_MTG	All	Human-Marmoset	50	NoLog	50	1	NotAllSame	Euclidean	-0.639834881	0.004240838
subclass	Allen_MTG	All	Human-Marmoset	50	NoLog	50	1	NotAllSame	L1	-0.711042312	0.000939105
subclass	Allen_MTG	All	Human-Rhesus	50	NoLog	50	1	NotAllSame	Spearman	-0.706914345	0.001037796
subclass	Allen_MTG	All	Human-Rhesus	50	NoLog	50	1	NotAllSame	Pearson	-0.628482972	0.005217587
subclass	Allen_MTG	All	Human-Rhesus	50	NoLog	50	1	NotAllSame	Euclidean	-0.64499484	0.003849373
subclass	Allen_MTG	All	Human-Rhesus	50	NoLog	50	1	NotAllSame	L1	-0.706914345	0.001036758
subclass	Allen_MTG	All	Human-Gorilla	50	NoLog	50	1	NotAllSame	Spearman	-0.458204334	0.055859524
subclass	Allen_MTG	All	Human-Gorilla	50	NoLog	50	1	NotAllSame	Pearson	-0.069143447	0.785147871
subclass	Allen_MTG	All	Human-Gorilla	50	NoLog	50	1	NotAllSame	Euclidean	-0.156862745	0.534206951
subclass	Allen_MTG	All	Human-Gorilla	50	NoLog	50	1	NotAllSame	L1	-0.316821465	0.200204994
subclass	Allen_MTG	All	Human-Chimp	50	NoLog	50	1	NotAllSame	Spearman	-0.735810114	0.000500725
subclass	Allen_MTG	All	Human-Chimp	50	NoLog	50	1	NotAllSame	Pearson	-0.28998968	0.243092286
subclass	Allen_MTG	All	Human-Chimp	50	NoLog	50	1	NotAllSame	Euclidean	-0.369453044	0.131326381
subclass	Allen_MTG	All	Human-Chimp	50	NoLog	50	1	NotAllSame	L1	-0.57997936	0.011634659
subclass	Allen_MTG	All	Rhesus-Gorilla	50	NoLog	50	1	NotAllSame	Spearman	-0.693498452	0.001417232
subclass	Allen_MTG	All	Rhesus-Gorilla	50	NoLog	50	1	NotAllSame	Pearson	-0.388028896	0.111576618
subclass	Allen_MTG	All	Rhesus-Gorilla	50	NoLog	50	1	NotAllSame	Euclidean	-0.40247678	0.097750783
subclass	Allen_MTG	All	Rhesus-Gorilla	50	NoLog	50	1	NotAllSame	L1	-0.607843137	0.007453633
subclass	Allen_MTG	All	Rhesus-Chimp	50	NoLog	50	1	NotAllSame	Spearman	-0.766769866	0.000205354
subclass	Allen_MTG	All	Rhesus-Chimp	50	NoLog	50	1	NotAllSame	Pearson	-0.309597523	0.211227023
subclass	Allen_MTG	All	Rhesus-Chimp	50	NoLog	50	1	NotAllSame	Euclidean	-0.401444788	0.098705018
subclass	Allen_MTG	All	Rhesus-Chimp	50	NoLog	50	1	NotAllSame	L1	-0.589267286	0.010070754
subclass	Allen_MTG	All	Rhesus-Marmoset	50	NoLog	50	1	NotAllSame	Spearman	-0.71620227	0.000828155
subclass	Allen_MTG	All	Rhesus-Marmoset	50	NoLog	50	1	NotAllSame	Pearson	-0.636738906	0.004489848
subclass	Allen_MTG	All	Rhesus-Marmoset	50	NoLog	50	1	NotAllSame	Euclidean	-0.599587203	0.008536699
subclass	Allen_MTG	All	Rhesus-Marmoset	50	NoLog	50	1	NotAllSame	L1	-0.606811146	0.007580331
subclass	Allen_MTG	All	Gorilla-Chimp	50	NoLog	50	1	NotAllSame	Spearman	-0.651186791	0.003422008
subclass	Allen_MTG	All	Gorilla-Chimp	50	NoLog	50	1	NotAllSame	Pearson	-0.147574819	0.558969595
subclass	Allen_MTG	All	Gorilla-Chimp	50	NoLog	50	1	NotAllSame	Euclidean	-0.227038184	0.364938967
subclass	Allen_MTG	All	Gorilla-Chimp	50	NoLog	50	1	NotAllSame	L1	-0.581011352	0.011450854
subclass	Allen_MTG	All	Gorilla-Marmoset	50	NoLog	50	1	NotAllSame	Spearman	-0.651186791	0.00341978
subclass	Allen_MTG	All	Gorilla-Marmoset	50	NoLog	50	1	NotAllSame	Pearson	-0.441692466	0.066492138
subclass	Allen_MTG	All	Gorilla-Marmoset	50	NoLog	50	1	NotAllSame	Euclidean	-0.399380805	0.100600384
subclass	Allen_MTG	All	Gorilla-Marmoset	50	NoLog	50	1	NotAllSame	L1	-0.46749226	0.050437519
subclass	Allen_MTG	All	Chimp-Marmoset	50	NoLog	50	1	NotAllSame	Spearman	-0.706914345	0.001036758
subclass	Allen_MTG	All	Chimp-Marmoset	50	NoLog	50	1	NotAllSame	Pearson	-0.562435501	0.015110986
subclass	Allen_MTG	All	Chimp-Marmoset	50	NoLog	50	1	NotAllSame	Euclidean	-0.589267286	0.010070754
subclass	Allen_MTG	All	Chimp-Marmoset	50	NoLog	50	1	NotAllSame	L1	-0.628482972	0.005214699
subclass	Allen_MTG	All	Human-Marmoset	50	NoLog	50	5	NotAllSame	Spearman	-0.730650155	0.000573542
subclass	Allen_MTG	All	Human-Marmoset	50	NoLog	50	5	NotAllSame	Pearson	-0.545923633	0.01909273
subclass	Allen_MTG	All	Human-Marmoset	50	NoLog	50	5	NotAllSame	Euclidean	-0.639834881	0.004240838
subclass	Allen_MTG	All	Human-Marmoset	50	NoLog	50	5	NotAllSame	L1	-0.711042312	0.000939105
subclass	Allen_MTG	All	Human-Rhesus	50	NoLog	50	5	NotAllSame	Spearman	-0.706914345	0.001037796
subclass	Allen_MTG	All	Human-Rhesus	50	NoLog	50	5	NotAllSame	Pearson	-0.628482972	0.005217587
subclass	Allen_MTG	All	Human-Rhesus	50	NoLog	50	5	NotAllSame	Euclidean	-0.64499484	0.003849373
subclass	Allen_MTG	All	Human-Rhesus	50	NoLog	50	5	NotAllSame	L1	-0.706914345	0.001036758
subclass	Allen_MTG	All	Human-Gorilla	50	NoLog	50	5	NotAllSame	Spearman	-0.458204334	0.055859524
subclass	Allen_MTG	All	Human-Gorilla	50	NoLog	50	5	NotAllSame	Pearson	-0.069143447	0.785147871
subclass	Allen_MTG	All	Human-Gorilla	50	NoLog	50	5	NotAllSame	Euclidean	-0.156862745	0.534206951
subclass	Allen_MTG	All	Human-Gorilla	50	NoLog	50	5	NotAllSame	L1	-0.316821465	0.200204994
subclass	Allen_MTG	All	Human-Chimp	50	NoLog	50	5	NotAllSame	Spearman	-0.735810114	0.000500725
subclass	Allen_MTG	All	Human-Chimp	50	NoLog	50	5	NotAllSame	Pearson	-0.28998968	0.243092286
subclass	Allen_MTG	All	Human-Chimp	50	NoLog	50	5	NotAllSame	Euclidean	-0.369453044	0.131326381
subclass	Allen_MTG	All	Human-Chimp	50	NoLog	50	5	NotAllSame	L1	-0.57997936	0.011634659
subclass	Allen_MTG	All	Rhesus-Gorilla	50	NoLog	50	5	NotAllSame	Spearman	-0.693498452	0.001417232
subclass	Allen_MTG	All	Rhesus-Gorilla	50	NoLog	50	5	NotAllSame	Pearson	-0.388028896	0.111576618
subclass	Allen_MTG	All	Rhesus-Gorilla	50	NoLog	50	5	NotAllSame	Euclidean	-0.40247678	0.097750783
subclass	Allen_MTG	All	Rhesus-Gorilla	50	NoLog	50	5	NotAllSame	L1	-0.607843137	0.007453633
subclass	Allen_MTG	All	Rhesus-Chimp	50	NoLog	50	5	NotAllSame	Spearman	-0.766769866	0.000205354
subclass	Allen_MTG	All	Rhesus-Chimp	50	NoLog	50	5	NotAllSame	Pearson	-0.309597523	0.211227023
subclass	Allen_MTG	All	Rhesus-Chimp	50	NoLog	50	5	NotAllSame	Euclidean	-0.401444788	0.098705018
subclass	Allen_MTG	All	Rhesus-Chimp	50	NoLog	50	5	NotAllSame	L1	-0.589267286	0.010070754
subclass	Allen_MTG	All	Rhesus-Marmoset	50	NoLog	50	5	NotAllSame	Spearman	-0.71620227	0.000828155
subclass	Allen_MTG	All	Rhesus-Marmoset	50	NoLog	50	5	NotAllSame	Pearson	-0.636738906	0.004489848
subclass	Allen_MTG	All	Rhesus-Marmoset	50	NoLog	50	5	NotAllSame	Euclidean	-0.599587203	0.008536699
subclass	Allen_MTG	All	Rhesus-Marmoset	50	NoLog	50	5	NotAllSame	L1	-0.606811146	0.007580331
subclass	Allen_MTG	All	Gorilla-Chimp	50	NoLog	50	5	NotAllSame	Spearman	-0.651186791	0.003422008
subclass	Allen_MTG	All	Gorilla-Chimp	50	NoLog	50	5	NotAllSame	Pearson	-0.147574819	0.558969595
subclass	Allen_MTG	All	Gorilla-Chimp	50	NoLog	50	5	NotAllSame	Euclidean	-0.227038184	0.364938967
subclass	Allen_MTG	All	Gorilla-Chimp	50	NoLog	50	5	NotAllSame	L1	-0.581011352	0.011450854
subclass	Allen_MTG	All	Gorilla-Marmoset	50	NoLog	50	5	NotAllSame	Spearman	-0.651186791	0.00341978
subclass	Allen_MTG	All	Gorilla-Marmoset	50	NoLog	50	5	NotAllSame	Pearson	-0.441692466	0.066492138
subclass	Allen_MTG	All	Gorilla-Marmoset	50	NoLog	50	5	NotAllSame	Euclidean	-0.399380805	0.100600384
subclass	Allen_MTG	All	Gorilla-Marmoset	50	NoLog	50	5	NotAllSame	L1	-0.46749226	0.050437519
subclass	Allen_MTG	All	Chimp-Marmoset	50	NoLog	50	5	NotAllSame	Spearman	-0.706914345	0.001036758
subclass	Allen_MTG	All	Chimp-Marmoset	50	NoLog	50	5	NotAllSame	Pearson	-0.562435501	0.015110986
subclass	Allen_MTG	All	Chimp-Marmoset	50	NoLog	50	5	NotAllSame	Euclidean	-0.589267286	0.010070754
subclass	Allen_MTG	All	Chimp-Marmoset	50	NoLog	50	5	NotAllSame	L1	-0.628482972	0.005214699
subclass	Allen_MTG	All	Human-Marmoset	50	NoLog	10	1	NotAllSame	Spearman	-0.646026832	0.003775453
subclass	Allen_MTG	All	Human-Marmoset	50	NoLog	10	1	NotAllSame	Pearson	-0.53869969	0.021077065
subclass	Allen_MTG	All	Human-Marmoset	50	NoLog	10	1	NotAllSame	Euclidean	-0.639834881	0.004240838
subclass	Allen_MTG	All	Human-Marmoset	50	NoLog	10	1	NotAllSame	L1	-0.737874097	0.000473057
subclass	Allen_MTG	All	Human-Rhesus	50	NoLog	10	1	NotAllSame	Spearman	-0.594427245	0.009279288
subclass	Allen_MTG	All	Human-Rhesus	50	NoLog	10	1	NotAllSame	Pearson	-0.648090815	0.003629954
subclass	Allen_MTG	All	Human-Rhesus	50	NoLog	10	1	NotAllSame	Euclidean	-0.64499484	0.003849373
subclass	Allen_MTG	All	Human-Rhesus	50	NoLog	10	1	NotAllSame	L1	-0.73993808	0.000447266
subclass	Allen_MTG	All	Human-Gorilla	50	NoLog	10	1	NotAllSame	Spearman	-0.360165119	0.142077148
subclass	Allen_MTG	All	Human-Gorilla	50	NoLog	10	1	NotAllSame	Pearson	-0.076367389	0.76327976
subclass	Allen_MTG	All	Human-Gorilla	50	NoLog	10	1	NotAllSame	Euclidean	-0.15376677	0.542403165
subclass	Allen_MTG	All	Human-Gorilla	50	NoLog	10	1	NotAllSame	L1	-0.324045408	0.189576332
subclass	Allen_MTG	All	Human-Chimp	50	NoLog	10	1	NotAllSame	Spearman	-0.529411765	0.023858231
subclass	Allen_MTG	All	Human-Chimp	50	NoLog	10	1	NotAllSame	Pearson	-0.294117647	0.236159311
subclass	Allen_MTG	All	Human-Chimp	50	NoLog	10	1	NotAllSame	Euclidean	-0.370485036	0.130165607
subclass	Allen_MTG	All	Human-Chimp	50	NoLog	10	1	NotAllSame	L1	-0.62125903	0.005925277
subclass	Allen_MTG	All	Rhesus-Gorilla	50	NoLog	10	1	NotAllSame	Spearman	-0.546955624	0.018823433
subclass	Allen_MTG	All	Rhesus-Gorilla	50	NoLog	10	1	NotAllSame	Pearson	-0.391124871	0.108513371
subclass	Allen_MTG	All	Rhesus-Gorilla	50	NoLog	10	1	NotAllSame	Euclidean	-0.40247678	0.097750783
subclass	Allen_MTG	All	Rhesus-Gorilla	50	NoLog	10	1	NotAllSame	L1	-0.647058824	0.003701534
subclass	Allen_MTG	All	Rhesus-Chimp	50	NoLog	10	1	NotAllSame	Spearman	-0.669762642	0.002361849
subclass	Allen_MTG	All	Rhesus-Chimp	50	NoLog	10	1	NotAllSame	Pearson	-0.314757482	0.203313548
subclass	Allen_MTG	All	Rhesus-Chimp	50	NoLog	10	1	NotAllSame	Euclidean	-0.403508772	0.096809652
subclass	Allen_MTG	All	Rhesus-Chimp	50	NoLog	10	1	NotAllSame	L1	-0.664602683	0.002623156
subclass	Allen_MTG	All	Rhesus-Marmoset	50	NoLog	10	1	NotAllSame	Spearman	-0.520123839	0.026922113
subclass	Allen_MTG	All	Rhesus-Marmoset	50	NoLog	10	1	NotAllSame	Pearson	-0.654282766	0.003220744
subclass	Allen_MTG	All	Rhesus-Marmoset	50	NoLog	10	1	NotAllSame	Euclidean	-0.599587203	0.008536699
subclass	Allen_MTG	All	Rhesus-Marmoset	50	NoLog	10	1	NotAllSame	L1	-0.617131063	0.006364866
subclass	Allen_MTG	All	Gorilla-Chimp	50	NoLog	10	1	NotAllSame	Spearman	-0.619195046	0.006141883
subclass	Allen_MTG	All	Gorilla-Chimp	50	NoLog	10	1	NotAllSame	Pearson	-0.155830753	0.536930623
subclass	Allen_MTG	All	Gorilla-Chimp	50	NoLog	10	1	NotAllSame	Euclidean	-0.227038184	0.364938967
subclass	Allen_MTG	All	Gorilla-Chimp	50	NoLog	10	1	NotAllSame	L1	-0.592363261	0.009590054
subclass	Allen_MTG	All	Gorilla-Marmoset	50	NoLog	10	1	NotAllSame	Spearman	-0.572755418	0.012978179
subclass	Allen_MTG	All	Gorilla-Marmoset	50	NoLog	10	1	NotAllSame	Pearson	-0.433436533	0.072352602
subclass	Allen_MTG	All	Gorilla-Marmoset	50	NoLog	10	1	NotAllSame	Euclidean	-0.398348813	0.101567811
subclass	Allen_MTG	All	Gorilla-Marmoset	50	NoLog	10	1	NotAllSame	L1	-0.481940144	0.042835831
subclass	Allen_MTG	All	Chimp-Marmoset	50	NoLog	10	1	NotAllSame	Spearman	-0.596491228	0.008976668
subclass	Allen_MTG	All	Chimp-Marmoset	50	NoLog	10	1	NotAllSame	Pearson	-0.601651187	0.00825378
subclass	Allen_MTG	All	Chimp-Marmoset	50	NoLog	10	1	NotAllSame	Euclidean	-0.589267286	0.010070754
subclass	Allen_MTG	All	Chimp-Marmoset	50	NoLog	10	1	NotAllSame	L1	-0.63880289	0.004322125
subclass	Allen_MTG	All	Human-Marmoset	50	NoLog	10	5	NotAllSame	Spearman	-0.646026832	0.003775453
subclass	Allen_MTG	All	Human-Marmoset	50	NoLog	10	5	NotAllSame	Pearson	-0.53869969	0.021077065
subclass	Allen_MTG	All	Human-Marmoset	50	NoLog	10	5	NotAllSame	Euclidean	-0.639834881	0.004240838
subclass	Allen_MTG	All	Human-Marmoset	50	NoLog	10	5	NotAllSame	L1	-0.737874097	0.000473057
subclass	Allen_MTG	All	Human-Rhesus	50	NoLog	10	5	NotAllSame	Spearman	-0.594427245	0.009279288
subclass	Allen_MTG	All	Human-Rhesus	50	NoLog	10	5	NotAllSame	Pearson	-0.648090815	0.003629954
subclass	Allen_MTG	All	Human-Rhesus	50	NoLog	10	5	NotAllSame	Euclidean	-0.64499484	0.003849373
subclass	Allen_MTG	All	Human-Rhesus	50	NoLog	10	5	NotAllSame	L1	-0.73993808	0.000447266
subclass	Allen_MTG	All	Human-Gorilla	50	NoLog	10	5	NotAllSame	Spearman	-0.360165119	0.142077148
subclass	Allen_MTG	All	Human-Gorilla	50	NoLog	10	5	NotAllSame	Pearson	-0.076367389	0.76327976
subclass	Allen_MTG	All	Human-Gorilla	50	NoLog	10	5	NotAllSame	Euclidean	-0.15376677	0.542403165
subclass	Allen_MTG	All	Human-Gorilla	50	NoLog	10	5	NotAllSame	L1	-0.324045408	0.189576332
subclass	Allen_MTG	All	Human-Chimp	50	NoLog	10	5	NotAllSame	Spearman	-0.529411765	0.023858231
subclass	Allen_MTG	All	Human-Chimp	50	NoLog	10	5	NotAllSame	Pearson	-0.294117647	0.236159311
subclass	Allen_MTG	All	Human-Chimp	50	NoLog	10	5	NotAllSame	Euclidean	-0.370485036	0.130165607
subclass	Allen_MTG	All	Human-Chimp	50	NoLog	10	5	NotAllSame	L1	-0.62125903	0.005925277
subclass	Allen_MTG	All	Rhesus-Gorilla	50	NoLog	10	5	NotAllSame	Spearman	-0.546955624	0.018823433
subclass	Allen_MTG	All	Rhesus-Gorilla	50	NoLog	10	5	NotAllSame	Pearson	-0.391124871	0.108513371
subclass	Allen_MTG	All	Rhesus-Gorilla	50	NoLog	10	5	NotAllSame	Euclidean	-0.40247678	0.097750783
subclass	Allen_MTG	All	Rhesus-Gorilla	50	NoLog	10	5	NotAllSame	L1	-0.647058824	0.003701534
subclass	Allen_MTG	All	Rhesus-Chimp	50	NoLog	10	5	NotAllSame	Spearman	-0.669762642	0.002361849
subclass	Allen_MTG	All	Rhesus-Chimp	50	NoLog	10	5	NotAllSame	Pearson	-0.314757482	0.203313548
subclass	Allen_MTG	All	Rhesus-Chimp	50	NoLog	10	5	NotAllSame	Euclidean	-0.403508772	0.096809652
subclass	Allen_MTG	All	Rhesus-Chimp	50	NoLog	10	5	NotAllSame	L1	-0.664602683	0.002623156
subclass	Allen_MTG	All	Rhesus-Marmoset	50	NoLog	10	5	NotAllSame	Spearman	-0.520123839	0.026922113
subclass	Allen_MTG	All	Rhesus-Marmoset	50	NoLog	10	5	NotAllSame	Pearson	-0.654282766	0.003220744
subclass	Allen_MTG	All	Rhesus-Marmoset	50	NoLog	10	5	NotAllSame	Euclidean	-0.599587203	0.008536699
subclass	Allen_MTG	All	Rhesus-Marmoset	50	NoLog	10	5	NotAllSame	L1	-0.617131063	0.006364866
subclass	Allen_MTG	All	Gorilla-Chimp	50	NoLog	10	5	NotAllSame	Spearman	-0.619195046	0.006141883
subclass	Allen_MTG	All	Gorilla-Chimp	50	NoLog	10	5	NotAllSame	Pearson	-0.155830753	0.536930623
subclass	Allen_MTG	All	Gorilla-Chimp	50	NoLog	10	5	NotAllSame	Euclidean	-0.227038184	0.364938967
subclass	Allen_MTG	All	Gorilla-Chimp	50	NoLog	10	5	NotAllSame	L1	-0.592363261	0.009590054
subclass	Allen_MTG	All	Gorilla-Marmoset	50	NoLog	10	5	NotAllSame	Spearman	-0.572755418	0.012978179
subclass	Allen_MTG	All	Gorilla-Marmoset	50	NoLog	10	5	NotAllSame	Pearson	-0.433436533	0.072352602
subclass	Allen_MTG	All	Gorilla-Marmoset	50	NoLog	10	5	NotAllSame	Euclidean	-0.398348813	0.101567811
subclass	Allen_MTG	All	Gorilla-Marmoset	50	NoLog	10	5	NotAllSame	L1	-0.481940144	0.042835831
subclass	Allen_MTG	All	Chimp-Marmoset	50	NoLog	10	5	NotAllSame	Spearman	-0.596491228	0.008976668
subclass	Allen_MTG	All	Chimp-Marmoset	50	NoLog	10	5	NotAllSame	Pearson	-0.601651187	0.00825378
subclass	Allen_MTG	All	Chimp-Marmoset	50	NoLog	10	5	NotAllSame	Euclidean	-0.589267286	0.010070754
subclass	Allen_MTG	All	Chimp-Marmoset	50	NoLog	10	5	NotAllSame	L1	-0.63880289	0.004322125
subclass	Allen_MTG	All	Human-Marmoset	50	Log2	5	1	NotAllSame	Spearman	-0.582043344	0.011271649
subclass	Allen_MTG	All	Human-Marmoset	50	Log2	5	1	NotAllSame	Pearson	-0.592363261	0.009590054
subclass	Allen_MTG	All	Human-Marmoset	50	Log2	5	1	NotAllSame	Euclidean	-0.413828689	0.087797814
subclass	Allen_MTG	All	Human-Marmoset	50	Log2	5	1	NotAllSame	L1	-0.417956656	0.084365024
subclass	Allen_MTG	All	Human-Rhesus	50	Log2	5	1	NotAllSame	Spearman	-0.547987616	0.018560161
subclass	Allen_MTG	All	Human-Rhesus	50	Log2	5	1	NotAllSame	Pearson	-0.53869969	0.021089975
subclass	Allen_MTG	All	Human-Rhesus	50	Log2	5	1	NotAllSame	Euclidean	-0.48503612	0.0413295
subclass	Allen_MTG	All	Human-Rhesus	50	Log2	5	1	NotAllSame	L1	-0.473684211	0.047073774
subclass	Allen_MTG	All	Human-Gorilla	50	Log2	5	1	NotAllSame	Spearman	-0.314757482	0.203313548
subclass	Allen_MTG	All	Human-Gorilla	50	Log2	5	1	NotAllSame	Pearson	-0.172342621	0.4758671
subclass	Allen_MTG	All	Human-Gorilla	50	Log2	5	1	NotAllSame	Euclidean	-0.103199174	0.644931715
subclass	Allen_MTG	All	Human-Gorilla	50	Log2	5	1	NotAllSame	L1	-0.114551084	0.607093874
subclass	Allen_MTG	All	Human-Chimp	50	Log2	5	1	NotAllSame	Spearman	-0.498452012	0.035253636
subclass	Allen_MTG	All	Human-Chimp	50	Log2	5	1	NotAllSame	Pearson	-0.450980392	0.060337035
subclass	Allen_MTG	All	Human-Chimp	50	Log2	5	1	NotAllSame	Euclidean	-0.46130031	0.054000762
subclass	Allen_MTG	All	Human-Chimp	50	Log2	5	1	NotAllSame	L1	-0.475748194	0.046016809
subclass	Allen_MTG	All	Rhesus-Gorilla	50	Log2	5	1	NotAllSame	Spearman	-0.477812178	0.044912151
subclass	Allen_MTG	All	Rhesus-Gorilla	50	Log2	5	1	NotAllSame	Pearson	-0.368421053	0.132501543
subclass	Allen_MTG	All	Rhesus-Gorilla	50	Log2	5	1	NotAllSame	Euclidean	-0.412796698	0.088662199
subclass	Allen_MTG	All	Rhesus-Gorilla	50	Log2	5	1	NotAllSame	L1	-0.409700722	0.091318353
subclass	Allen_MTG	All	Rhesus-Chimp	50	Log2	5	1	NotAllSame	Spearman	-0.60371517	0.007978467
subclass	Allen_MTG	All	Rhesus-Chimp	50	Log2	5	1	NotAllSame	Pearson	-0.528379773	0.024186075
subclass	Allen_MTG	All	Rhesus-Chimp	50	Log2	5	1	NotAllSame	Euclidean	-0.462332301	0.053388169
subclass	Allen_MTG	All	Rhesus-Chimp	50	Log2	5	1	NotAllSame	L1	-0.481940144	0.042845078
subclass	Allen_MTG	All	Rhesus-Marmoset	50	Log2	5	1	NotAllSame	Spearman	-0.418988648	0.083513108
subclass	Allen_MTG	All	Rhesus-Marmoset	50	Log2	5	1	NotAllSame	Pearson	-0.503611971	0.033128456
subclass	Allen_MTG	All	Rhesus-Marmoset	50	Log2	5	1	NotAllSame	Euclidean	-0.330237358	0.180798022
subclass	Allen_MTG	All	Rhesus-Marmoset	50	Log2	5	1	NotAllSame	L1	-0.314757482	0.203329318
subclass	Allen_MTG	All	Gorilla-Chimp	50	Log2	5	1	NotAllSame	Spearman	-0.571723426	0.01318123
subclass	Allen_MTG	All	Gorilla-Chimp	50	Log2	5	1	NotAllSame	Pearson	-0.499484004	0.034835435
subclass	Allen_MTG	All	Gorilla-Chimp	50	Log2	5	1	NotAllSame	Euclidean	-0.334365325	0.175049129
subclass	Allen_MTG	All	Gorilla-Chimp	50	Log2	5	1	NotAllSame	L1	-0.440660475	0.067213217
subclass	Allen_MTG	All	Gorilla-Marmoset	50	Log2	5	1	NotAllSame	Spearman	-0.456140351	0.057095098
subclass	Allen_MTG	All	Gorilla-Marmoset	50	Log2	5	1	NotAllSame	Pearson	-0.386996904	0.112611289
subclass	Allen_MTG	All	Gorilla-Marmoset	50	Log2	5	1	NotAllSame	Euclidean	-0.181630547	0.470725302
subclass	Allen_MTG	All	Gorilla-Marmoset	50	Log2	5	1	NotAllSame	L1	-0.146542828	0.542453085
subclass	Allen_MTG	All	Chimp-Marmoset	50	Log2	5	1	NotAllSame	Spearman	-0.480908153	0.043350236
subclass	Allen_MTG	All	Chimp-Marmoset	50	Log2	5	1	NotAllSame	Pearson	-0.441692466	0.066492138
subclass	Allen_MTG	All	Chimp-Marmoset	50	Log2	5	1	NotAllSame	Euclidean	-0.360165119	0.142062486
subclass	Allen_MTG	All	Chimp-Marmoset	50	Log2	5	1	NotAllSame	L1	-0.346749226	0.15863036
subclass	Allen_MTG	All	Human-Marmoset	50	Log2	5	5	NotAllSame	Spearman	-0.582043344	0.011271649
subclass	Allen_MTG	All	Human-Marmoset	50	Log2	5	5	NotAllSame	Pearson	-0.592363261	0.009590054
subclass	Allen_MTG	All	Human-Marmoset	50	Log2	5	5	NotAllSame	Euclidean	-0.413828689	0.087797814
subclass	Allen_MTG	All	Human-Marmoset	50	Log2	5	5	NotAllSame	L1	-0.417956656	0.084365024
subclass	Allen_MTG	All	Human-Rhesus	50	Log2	5	5	NotAllSame	Spearman	-0.547987616	0.018560161
subclass	Allen_MTG	All	Human-Rhesus	50	Log2	5	5	NotAllSame	Pearson	-0.53869969	0.021089975
subclass	Allen_MTG	All	Human-Rhesus	50	Log2	5	5	NotAllSame	Euclidean	-0.48503612	0.0413295
subclass	Allen_MTG	All	Human-Rhesus	50	Log2	5	5	NotAllSame	L1	-0.473684211	0.047073774
subclass	Allen_MTG	All	Human-Gorilla	50	Log2	5	5	NotAllSame	Spearman	-0.314757482	0.203313548
subclass	Allen_MTG	All	Human-Gorilla	50	Log2	5	5	NotAllSame	Pearson	-0.172342621	0.4758671
subclass	Allen_MTG	All	Human-Gorilla	50	Log2	5	5	NotAllSame	Euclidean	-0.103199174	0.644931715
subclass	Allen_MTG	All	Human-Gorilla	50	Log2	5	5	NotAllSame	L1	-0.114551084	0.607093874
subclass	Allen_MTG	All	Human-Chimp	50	Log2	5	5	NotAllSame	Spearman	-0.498452012	0.035253636
subclass	Allen_MTG	All	Human-Chimp	50	Log2	5	5	NotAllSame	Pearson	-0.450980392	0.060337035
subclass	Allen_MTG	All	Human-Chimp	50	Log2	5	5	NotAllSame	Euclidean	-0.46130031	0.054000762
subclass	Allen_MTG	All	Human-Chimp	50	Log2	5	5	NotAllSame	L1	-0.475748194	0.046016809
subclass	Allen_MTG	All	Rhesus-Gorilla	50	Log2	5	5	NotAllSame	Spearman	-0.477812178	0.044912151
subclass	Allen_MTG	All	Rhesus-Gorilla	50	Log2	5	5	NotAllSame	Pearson	-0.368421053	0.132501543
subclass	Allen_MTG	All	Rhesus-Gorilla	50	Log2	5	5	NotAllSame	Euclidean	-0.412796698	0.088662199
subclass	Allen_MTG	All	Rhesus-Gorilla	50	Log2	5	5	NotAllSame	L1	-0.409700722	0.091318353
subclass	Allen_MTG	All	Rhesus-Chimp	50	Log2	5	5	NotAllSame	Spearman	-0.60371517	0.007978467
subclass	Allen_MTG	All	Rhesus-Chimp	50	Log2	5	5	NotAllSame	Pearson	-0.528379773	0.024186075
subclass	Allen_MTG	All	Rhesus-Chimp	50	Log2	5	5	NotAllSame	Euclidean	-0.462332301	0.053388169
subclass	Allen_MTG	All	Rhesus-Chimp	50	Log2	5	5	NotAllSame	L1	-0.481940144	0.042845078
subclass	Allen_MTG	All	Rhesus-Marmoset	50	Log2	5	5	NotAllSame	Spearman	-0.418988648	0.083513108
subclass	Allen_MTG	All	Rhesus-Marmoset	50	Log2	5	5	NotAllSame	Pearson	-0.503611971	0.033128456
subclass	Allen_MTG	All	Rhesus-Marmoset	50	Log2	5	5	NotAllSame	Euclidean	-0.330237358	0.180798022
subclass	Allen_MTG	All	Rhesus-Marmoset	50	Log2	5	5	NotAllSame	L1	-0.314757482	0.203329318
subclass	Allen_MTG	All	Gorilla-Chimp	50	Log2	5	5	NotAllSame	Spearman	-0.571723426	0.01318123
subclass	Allen_MTG	All	Gorilla-Chimp	50	Log2	5	5	NotAllSame	Pearson	-0.499484004	0.034835435
subclass	Allen_MTG	All	Gorilla-Chimp	50	Log2	5	5	NotAllSame	Euclidean	-0.334365325	0.175049129
subclass	Allen_MTG	All	Gorilla-Chimp	50	Log2	5	5	NotAllSame	L1	-0.440660475	0.067213217
subclass	Allen_MTG	All	Gorilla-Marmoset	50	Log2	5	5	NotAllSame	Spearman	-0.456140351	0.057095098
subclass	Allen_MTG	All	Gorilla-Marmoset	50	Log2	5	5	NotAllSame	Pearson	-0.386996904	0.112611289
subclass	Allen_MTG	All	Gorilla-Marmoset	50	Log2	5	5	NotAllSame	Euclidean	-0.181630547	0.470725302
subclass	Allen_MTG	All	Gorilla-Marmoset	50	Log2	5	5	NotAllSame	L1	-0.146542828	0.542453085
subclass	Allen_MTG	All	Chimp-Marmoset	50	Log2	5	5	NotAllSame	Spearman	-0.480908153	0.043350236
subclass	Allen_MTG	All	Chimp-Marmoset	50	Log2	5	5	NotAllSame	Pearson	-0.441692466	0.066492138
subclass	Allen_MTG	All	Chimp-Marmoset	50	Log2	5	5	NotAllSame	Euclidean	-0.360165119	0.142062486
subclass	Allen_MTG	All	Chimp-Marmoset	50	Log2	5	5	NotAllSame	L1	-0.346749226	0.15863036
subclass	Allen_MTG	All	Human-Marmoset	50	Log2	25	1	NotAllSame	Spearman	-0.654282766	0.003220744
subclass	Allen_MTG	All	Human-Marmoset	50	Log2	25	1	NotAllSame	Pearson	-0.660474716	0.002850162
subclass	Allen_MTG	All	Human-Marmoset	50	Log2	25	1	NotAllSame	Euclidean	-0.561403509	0.015340054
subclass	Allen_MTG	All	Human-Marmoset	50	Log2	25	1	NotAllSame	L1	-0.571723426	0.01318123
subclass	Allen_MTG	All	Human-Rhesus	50	Log2	25	1	NotAllSame	Spearman	-0.681114551	0.001858342
subclass	Allen_MTG	All	Human-Rhesus	50	Log2	25	1	NotAllSame	Pearson	-0.618163055	0.006251763
subclass	Allen_MTG	All	Human-Rhesus	50	Log2	25	1	NotAllSame	Euclidean	-0.552115583	0.017512915
subclass	Allen_MTG	All	Human-Rhesus	50	Log2	25	1	NotAllSame	L1	-0.526315789	0.024848755
subclass	Allen_MTG	All	Human-Gorilla	50	Log2	25	1	NotAllSame	Spearman	-0.398348813	0.101594283
subclass	Allen_MTG	All	Human-Gorilla	50	Log2	25	1	NotAllSame	Pearson	-0.223942208	0.371686164
subclass	Allen_MTG	All	Human-Gorilla	50	Log2	25	1	NotAllSame	Euclidean	-0.074303406	0.689672497
subclass	Allen_MTG	All	Human-Gorilla	50	Log2	25	1	NotAllSame	L1	-0.029927761	0.686655054
subclass	Allen_MTG	All	Human-Chimp	50	Log2	25	1	NotAllSame	Spearman	-0.628482972	0.005214699
subclass	Allen_MTG	All	Human-Chimp	50	Log2	25	1	NotAllSame	Pearson	-0.448916409	0.061700965
subclass	Allen_MTG	All	Human-Chimp	50	Log2	25	1	NotAllSame	Euclidean	-0.350877193	0.153399631
subclass	Allen_MTG	All	Human-Chimp	50	Log2	25	1	NotAllSame	L1	-0.369453044	0.131326381
subclass	Allen_MTG	All	Rhesus-Gorilla	50	Log2	25	1	NotAllSame	Spearman	-0.626418989	0.005410033
subclass	Allen_MTG	All	Rhesus-Gorilla	50	Log2	25	1	NotAllSame	Pearson	-0.411764706	0.089539147
subclass	Allen_MTG	All	Rhesus-Gorilla	50	Log2	25	1	NotAllSame	Euclidean	-0.407636739	0.093123052
subclass	Allen_MTG	All	Rhesus-Gorilla	50	Log2	25	1	NotAllSame	L1	-0.412796698	0.088687417
subclass	Allen_MTG	All	Rhesus-Chimp	50	Log2	25	1	NotAllSame	Spearman	-0.717234262	0.000807071
subclass	Allen_MTG	All	Rhesus-Chimp	50	Log2	25	1	NotAllSame	Pearson	-0.590299278	0.009909124
subclass	Allen_MTG	All	Rhesus-Chimp	50	Log2	25	1	NotAllSame	Euclidean	-0.504643963	0.032693733
subclass	Allen_MTG	All	Rhesus-Chimp	50	Log2	25	1	NotAllSame	L1	-0.547987616	0.018554136
subclass	Allen_MTG	All	Rhesus-Marmoset	50	Log2	25	1	NotAllSame	Spearman	-0.609907121	0.007196659
subclass	Allen_MTG	All	Rhesus-Marmoset	50	Log2	25	1	NotAllSame	Pearson	-0.565531476	0.014445218
subclass	Allen_MTG	All	Rhesus-Marmoset	50	Log2	25	1	NotAllSame	Euclidean	-0.440660475	0.067201912
subclass	Allen_MTG	All	Rhesus-Marmoset	50	Log2	25	1	NotAllSame	L1	-0.432404541	0.073108192
subclass	Allen_MTG	All	Gorilla-Chimp	50	Log2	25	1	NotAllSame	Spearman	-0.667698658	0.002462394
subclass	Allen_MTG	All	Gorilla-Chimp	50	Log2	25	1	NotAllSame	Pearson	-0.440660475	0.067201912
subclass	Allen_MTG	All	Gorilla-Chimp	50	Log2	25	1	NotAllSame	Euclidean	-0.376676987	0.123372145
subclass	Allen_MTG	All	Gorilla-Chimp	50	Log2	25	1	NotAllSame	L1	-0.417956656	0.084352648
subclass	Allen_MTG	All	Gorilla-Marmoset	50	Log2	25	1	NotAllSame	Spearman	-0.617131063	0.006364866
subclass	Allen_MTG	All	Gorilla-Marmoset	50	Log2	25	1	NotAllSame	Pearson	-0.506707946	0.031873132
subclass	Allen_MTG	All	Gorilla-Marmoset	50	Log2	25	1	NotAllSame	Euclidean	-0.316821465	0.200204994
subclass	Allen_MTG	All	Gorilla-Marmoset	50	Log2	25	1	NotAllSame	L1	-0.259029928	0.299320841
subclass	Allen_MTG	All	Chimp-Marmoset	50	Log2	25	1	NotAllSame	Spearman	-0.671826625	0.002261305
subclass	Allen_MTG	All	Chimp-Marmoset	50	Log2	25	1	NotAllSame	Pearson	-0.585139319	0.010743066
subclass	Allen_MTG	All	Chimp-Marmoset	50	Log2	25	1	NotAllSame	Euclidean	-0.417956656	0.084352648
subclass	Allen_MTG	All	Chimp-Marmoset	50	Log2	25	1	NotAllSame	L1	-0.439628483	0.067922991
subclass	Allen_MTG	All	Human-Marmoset	50	Log2	25	5	NotAllSame	Spearman	-0.654282766	0.003220744
subclass	Allen_MTG	All	Human-Marmoset	50	Log2	25	5	NotAllSame	Pearson	-0.660474716	0.002850162
subclass	Allen_MTG	All	Human-Marmoset	50	Log2	25	5	NotAllSame	Euclidean	-0.561403509	0.015340054
subclass	Allen_MTG	All	Human-Marmoset	50	Log2	25	5	NotAllSame	L1	-0.571723426	0.01318123
subclass	Allen_MTG	All	Human-Rhesus	50	Log2	25	5	NotAllSame	Spearman	-0.681114551	0.001858342
subclass	Allen_MTG	All	Human-Rhesus	50	Log2	25	5	NotAllSame	Pearson	-0.618163055	0.006251763
subclass	Allen_MTG	All	Human-Rhesus	50	Log2	25	5	NotAllSame	Euclidean	-0.552115583	0.017512915
subclass	Allen_MTG	All	Human-Rhesus	50	Log2	25	5	NotAllSame	L1	-0.526315789	0.024848755
subclass	Allen_MTG	All	Human-Gorilla	50	Log2	25	5	NotAllSame	Spearman	-0.398348813	0.101594283
subclass	Allen_MTG	All	Human-Gorilla	50	Log2	25	5	NotAllSame	Pearson	-0.223942208	0.371686164
subclass	Allen_MTG	All	Human-Gorilla	50	Log2	25	5	NotAllSame	Euclidean	-0.074303406	0.689672497
subclass	Allen_MTG	All	Human-Gorilla	50	Log2	25	5	NotAllSame	L1	-0.029927761	0.686655054
subclass	Allen_MTG	All	Human-Chimp	50	Log2	25	5	NotAllSame	Spearman	-0.628482972	0.005214699
subclass	Allen_MTG	All	Human-Chimp	50	Log2	25	5	NotAllSame	Pearson	-0.448916409	0.061700965
subclass	Allen_MTG	All	Human-Chimp	50	Log2	25	5	NotAllSame	Euclidean	-0.350877193	0.153399631
subclass	Allen_MTG	All	Human-Chimp	50	Log2	25	5	NotAllSame	L1	-0.369453044	0.131326381
subclass	Allen_MTG	All	Rhesus-Gorilla	50	Log2	25	5	NotAllSame	Spearman	-0.626418989	0.005410033
subclass	Allen_MTG	All	Rhesus-Gorilla	50	Log2	25	5	NotAllSame	Pearson	-0.411764706	0.089539147
subclass	Allen_MTG	All	Rhesus-Gorilla	50	Log2	25	5	NotAllSame	Euclidean	-0.407636739	0.093123052
subclass	Allen_MTG	All	Rhesus-Gorilla	50	Log2	25	5	NotAllSame	L1	-0.412796698	0.088687417
subclass	Allen_MTG	All	Rhesus-Chimp	50	Log2	25	5	NotAllSame	Spearman	-0.717234262	0.000807071
subclass	Allen_MTG	All	Rhesus-Chimp	50	Log2	25	5	NotAllSame	Pearson	-0.590299278	0.009909124
subclass	Allen_MTG	All	Rhesus-Chimp	50	Log2	25	5	NotAllSame	Euclidean	-0.504643963	0.032693733
subclass	Allen_MTG	All	Rhesus-Chimp	50	Log2	25	5	NotAllSame	L1	-0.547987616	0.018554136
subclass	Allen_MTG	All	Rhesus-Marmoset	50	Log2	25	5	NotAllSame	Spearman	-0.609907121	0.007196659
subclass	Allen_MTG	All	Rhesus-Marmoset	50	Log2	25	5	NotAllSame	Pearson	-0.565531476	0.014445218
subclass	Allen_MTG	All	Rhesus-Marmoset	50	Log2	25	5	NotAllSame	Euclidean	-0.440660475	0.067201912
subclass	Allen_MTG	All	Rhesus-Marmoset	50	Log2	25	5	NotAllSame	L1	-0.432404541	0.073108192
subclass	Allen_MTG	All	Gorilla-Chimp	50	Log2	25	5	NotAllSame	Spearman	-0.667698658	0.002462394
subclass	Allen_MTG	All	Gorilla-Chimp	50	Log2	25	5	NotAllSame	Pearson	-0.440660475	0.067201912
subclass	Allen_MTG	All	Gorilla-Chimp	50	Log2	25	5	NotAllSame	Euclidean	-0.376676987	0.123372145
subclass	Allen_MTG	All	Gorilla-Chimp	50	Log2	25	5	NotAllSame	L1	-0.417956656	0.084352648
subclass	Allen_MTG	All	Gorilla-Marmoset	50	Log2	25	5	NotAllSame	Spearman	-0.617131063	0.006364866
subclass	Allen_MTG	All	Gorilla-Marmoset	50	Log2	25	5	NotAllSame	Pearson	-0.506707946	0.031873132
subclass	Allen_MTG	All	Gorilla-Marmoset	50	Log2	25	5	NotAllSame	Euclidean	-0.316821465	0.200204994
subclass	Allen_MTG	All	Gorilla-Marmoset	50	Log2	25	5	NotAllSame	L1	-0.259029928	0.299320841
subclass	Allen_MTG	All	Chimp-Marmoset	50	Log2	25	5	NotAllSame	Spearman	-0.671826625	0.002261305
subclass	Allen_MTG	All	Chimp-Marmoset	50	Log2	25	5	NotAllSame	Pearson	-0.585139319	0.010743066
subclass	Allen_MTG	All	Chimp-Marmoset	50	Log2	25	5	NotAllSame	Euclidean	-0.417956656	0.084352648
subclass	Allen_MTG	All	Chimp-Marmoset	50	Log2	25	5	NotAllSame	L1	-0.439628483	0.067922991
subclass	Allen_MTG	All	Human-Marmoset	50	Log2	50	1	NotAllSame	Spearman	-0.730650155	0.000573542
subclass	Allen_MTG	All	Human-Marmoset	50	Log2	50	1	NotAllSame	Pearson	-0.664602683	0.002623156
subclass	Allen_MTG	All	Human-Marmoset	50	Log2	50	1	NotAllSame	Euclidean	-0.59752322	0.00883133
subclass	Allen_MTG	All	Human-Marmoset	50	Log2	50	1	NotAllSame	L1	-0.605779154	0.007710608
subclass	Allen_MTG	All	Human-Rhesus	50	Log2	50	1	NotAllSame	Spearman	-0.706914345	0.001037796
subclass	Allen_MTG	All	Human-Rhesus	50	Log2	50	1	NotAllSame	Pearson	-0.650154799	0.003489077
subclass	Allen_MTG	All	Human-Rhesus	50	Log2	50	1	NotAllSame	Euclidean	-0.598555212	0.008682037
subclass	Allen_MTG	All	Human-Rhesus	50	Log2	50	1	NotAllSame	L1	-0.566563467	0.014226823
subclass	Allen_MTG	All	Human-Gorilla	50	Log2	50	1	NotAllSame	Spearman	-0.458204334	0.055859524
subclass	Allen_MTG	All	Human-Gorilla	50	Log2	50	1	NotAllSame	Pearson	-0.281733746	0.257375376
subclass	Allen_MTG	All	Human-Gorilla	50	Log2	50	1	NotAllSame	Euclidean	-0.202270382	0.420867201
subclass	Allen_MTG	All	Human-Gorilla	50	Log2	50	1	NotAllSame	L1	-0.121775026	0.621525917
subclass	Allen_MTG	All	Human-Chimp	50	Log2	50	1	NotAllSame	Spearman	-0.735810114	0.000500725
subclass	Allen_MTG	All	Human-Chimp	50	Log2	50	1	NotAllSame	Pearson	-0.528379773	0.024186075
subclass	Allen_MTG	All	Human-Chimp	50	Log2	50	1	NotAllSame	Euclidean	-0.486068111	0.040833485
subclass	Allen_MTG	All	Human-Chimp	50	Log2	50	1	NotAllSame	L1	-0.519091847	0.027285922
subclass	Allen_MTG	All	Rhesus-Gorilla	50	Log2	50	1	NotAllSame	Spearman	-0.693498452	0.001417232
subclass	Allen_MTG	All	Rhesus-Gorilla	50	Log2	50	1	NotAllSame	Pearson	-0.504643963	0.032693733
subclass	Allen_MTG	All	Rhesus-Gorilla	50	Log2	50	1	NotAllSame	Euclidean	-0.403508772	0.096809652
subclass	Allen_MTG	All	Rhesus-Gorilla	50	Log2	50	1	NotAllSame	L1	-0.425180599	0.07858592
subclass	Allen_MTG	All	Rhesus-Chimp	50	Log2	50	1	NotAllSame	Spearman	-0.766769866	0.000205354
subclass	Allen_MTG	All	Rhesus-Chimp	50	Log2	50	1	NotAllSame	Pearson	-0.635706914	0.004576345
subclass	Allen_MTG	All	Rhesus-Chimp	50	Log2	50	1	NotAllSame	Euclidean	-0.5500516	0.018027593
subclass	Allen_MTG	All	Rhesus-Chimp	50	Log2	50	1	NotAllSame	L1	-0.601651187	0.008257583
subclass	Allen_MTG	All	Rhesus-Marmoset	50	Log2	50	1	NotAllSame	Spearman	-0.71620227	0.000828155
subclass	Allen_MTG	All	Rhesus-Marmoset	50	Log2	50	1	NotAllSame	Pearson	-0.552115583	0.017518753
subclass	Allen_MTG	All	Rhesus-Marmoset	50	Log2	50	1	NotAllSame	Euclidean	-0.439628483	0.067922991
subclass	Allen_MTG	All	Rhesus-Marmoset	50	Log2	50	1	NotAllSame	L1	-0.495356037	0.036592187
subclass	Allen_MTG	All	Gorilla-Chimp	50	Log2	50	1	NotAllSame	Spearman	-0.651186791	0.003422008
subclass	Allen_MTG	All	Gorilla-Chimp	50	Log2	50	1	NotAllSame	Pearson	-0.468524252	0.049885294
subclass	Allen_MTG	All	Gorilla-Chimp	50	Log2	50	1	NotAllSame	Euclidean	-0.42002064	0.082673567
subclass	Allen_MTG	All	Gorilla-Chimp	50	Log2	50	1	NotAllSame	L1	-0.474716202	0.046521342
subclass	Allen_MTG	All	Gorilla-Marmoset	50	Log2	50	1	NotAllSame	Spearman	-0.651186791	0.00341978
subclass	Allen_MTG	All	Gorilla-Marmoset	50	Log2	50	1	NotAllSame	Pearson	-0.551083591	0.017770254
subclass	Allen_MTG	All	Gorilla-Marmoset	50	Log2	50	1	NotAllSame	Euclidean	-0.435500516	0.070876131
subclass	Allen_MTG	All	Gorilla-Marmoset	50	Log2	50	1	NotAllSame	L1	-0.340557276	0.166702688
subclass	Allen_MTG	All	Chimp-Marmoset	50	Log2	50	1	NotAllSame	Spearman	-0.706914345	0.001036758
subclass	Allen_MTG	All	Chimp-Marmoset	50	Log2	50	1	NotAllSame	Pearson	-0.63880289	0.004322125
subclass	Allen_MTG	All	Chimp-Marmoset	50	Log2	50	1	NotAllSame	Euclidean	-0.502579979	0.033530547
subclass	Allen_MTG	All	Chimp-Marmoset	50	Log2	50	1	NotAllSame	L1	-0.544891641	0.019368147
subclass	Allen_MTG	All	Human-Marmoset	50	Log2	50	5	NotAllSame	Spearman	-0.730650155	0.000573542
subclass	Allen_MTG	All	Human-Marmoset	50	Log2	50	5	NotAllSame	Pearson	-0.664602683	0.002623156
subclass	Allen_MTG	All	Human-Marmoset	50	Log2	50	5	NotAllSame	Euclidean	-0.59752322	0.00883133
subclass	Allen_MTG	All	Human-Marmoset	50	Log2	50	5	NotAllSame	L1	-0.605779154	0.007710608
subclass	Allen_MTG	All	Human-Rhesus	50	Log2	50	5	NotAllSame	Spearman	-0.706914345	0.001037796
subclass	Allen_MTG	All	Human-Rhesus	50	Log2	50	5	NotAllSame	Pearson	-0.650154799	0.003489077
subclass	Allen_MTG	All	Human-Rhesus	50	Log2	50	5	NotAllSame	Euclidean	-0.598555212	0.008682037
subclass	Allen_MTG	All	Human-Rhesus	50	Log2	50	5	NotAllSame	L1	-0.566563467	0.014226823
subclass	Allen_MTG	All	Human-Gorilla	50	Log2	50	5	NotAllSame	Spearman	-0.458204334	0.055859524
subclass	Allen_MTG	All	Human-Gorilla	50	Log2	50	5	NotAllSame	Pearson	-0.281733746	0.257375376
subclass	Allen_MTG	All	Human-Gorilla	50	Log2	50	5	NotAllSame	Euclidean	-0.202270382	0.420867201
subclass	Allen_MTG	All	Human-Gorilla	50	Log2	50	5	NotAllSame	L1	-0.121775026	0.621525917
subclass	Allen_MTG	All	Human-Chimp	50	Log2	50	5	NotAllSame	Spearman	-0.735810114	0.000500725
subclass	Allen_MTG	All	Human-Chimp	50	Log2	50	5	NotAllSame	Pearson	-0.528379773	0.024186075
subclass	Allen_MTG	All	Human-Chimp	50	Log2	50	5	NotAllSame	Euclidean	-0.486068111	0.040833485
subclass	Allen_MTG	All	Human-Chimp	50	Log2	50	5	NotAllSame	L1	-0.519091847	0.027285922
subclass	Allen_MTG	All	Rhesus-Gorilla	50	Log2	50	5	NotAllSame	Spearman	-0.693498452	0.001417232
subclass	Allen_MTG	All	Rhesus-Gorilla	50	Log2	50	5	NotAllSame	Pearson	-0.504643963	0.032693733
subclass	Allen_MTG	All	Rhesus-Gorilla	50	Log2	50	5	NotAllSame	Euclidean	-0.403508772	0.096809652
subclass	Allen_MTG	All	Rhesus-Gorilla	50	Log2	50	5	NotAllSame	L1	-0.425180599	0.07858592
subclass	Allen_MTG	All	Rhesus-Chimp	50	Log2	50	5	NotAllSame	Spearman	-0.766769866	0.000205354
subclass	Allen_MTG	All	Rhesus-Chimp	50	Log2	50	5	NotAllSame	Pearson	-0.635706914	0.004576345
subclass	Allen_MTG	All	Rhesus-Chimp	50	Log2	50	5	NotAllSame	Euclidean	-0.5500516	0.018027593
subclass	Allen_MTG	All	Rhesus-Chimp	50	Log2	50	5	NotAllSame	L1	-0.601651187	0.008257583
subclass	Allen_MTG	All	Rhesus-Marmoset	50	Log2	50	5	NotAllSame	Spearman	-0.71620227	0.000828155
subclass	Allen_MTG	All	Rhesus-Marmoset	50	Log2	50	5	NotAllSame	Pearson	-0.552115583	0.017518753
subclass	Allen_MTG	All	Rhesus-Marmoset	50	Log2	50	5	NotAllSame	Euclidean	-0.439628483	0.067922991
subclass	Allen_MTG	All	Rhesus-Marmoset	50	Log2	50	5	NotAllSame	L1	-0.495356037	0.036592187
subclass	Allen_MTG	All	Gorilla-Chimp	50	Log2	50	5	NotAllSame	Spearman	-0.651186791	0.003422008
subclass	Allen_MTG	All	Gorilla-Chimp	50	Log2	50	5	NotAllSame	Pearson	-0.468524252	0.049885294
subclass	Allen_MTG	All	Gorilla-Chimp	50	Log2	50	5	NotAllSame	Euclidean	-0.42002064	0.082673567
subclass	Allen_MTG	All	Gorilla-Chimp	50	Log2	50	5	NotAllSame	L1	-0.474716202	0.046521342
subclass	Allen_MTG	All	Gorilla-Marmoset	50	Log2	50	5	NotAllSame	Spearman	-0.651186791	0.00341978
subclass	Allen_MTG	All	Gorilla-Marmoset	50	Log2	50	5	NotAllSame	Pearson	-0.551083591	0.017770254
subclass	Allen_MTG	All	Gorilla-Marmoset	50	Log2	50	5	NotAllSame	Euclidean	-0.435500516	0.070876131
subclass	Allen_MTG	All	Gorilla-Marmoset	50	Log2	50	5	NotAllSame	L1	-0.340557276	0.166702688
subclass	Allen_MTG	All	Chimp-Marmoset	50	Log2	50	5	NotAllSame	Spearman	-0.706914345	0.001036758
subclass	Allen_MTG	All	Chimp-Marmoset	50	Log2	50	5	NotAllSame	Pearson	-0.63880289	0.004322125
subclass	Allen_MTG	All	Chimp-Marmoset	50	Log2	50	5	NotAllSame	Euclidean	-0.502579979	0.033530547
subclass	Allen_MTG	All	Chimp-Marmoset	50	Log2	50	5	NotAllSame	L1	-0.544891641	0.019368147
subclass	Allen_MTG	All	Human-Marmoset	50	Log2	10	1	NotAllSame	Spearman	-0.646026832	0.003775453
subclass	Allen_MTG	All	Human-Marmoset	50	Log2	10	1	NotAllSame	Pearson	-0.615067079	0.006594364
subclass	Allen_MTG	All	Human-Marmoset	50	Log2	10	1	NotAllSame	Euclidean	-0.448916409	0.061668263
subclass	Allen_MTG	All	Human-Marmoset	50	Log2	10	1	NotAllSame	L1	-0.40247678	0.097750783
subclass	Allen_MTG	All	Human-Rhesus	50	Log2	10	1	NotAllSame	Spearman	-0.594427245	0.009279288
subclass	Allen_MTG	All	Human-Rhesus	50	Log2	10	1	NotAllSame	Pearson	-0.544891641	0.019368147
subclass	Allen_MTG	All	Human-Rhesus	50	Log2	10	1	NotAllSame	Euclidean	-0.510835913	0.030279747
subclass	Allen_MTG	All	Human-Rhesus	50	Log2	10	1	NotAllSame	L1	-0.445820433	0.063697758
subclass	Allen_MTG	All	Human-Gorilla	50	Log2	10	1	NotAllSame	Spearman	-0.360165119	0.142077148
subclass	Allen_MTG	All	Human-Gorilla	50	Log2	10	1	NotAllSame	Pearson	-0.197110423	0.43305767
subclass	Allen_MTG	All	Human-Gorilla	50	Log2	10	1	NotAllSame	Euclidean	-0.111455108	0.601349719
subclass	Allen_MTG	All	Human-Gorilla	50	Log2	10	1	NotAllSame	L1	-0.099071207	0.653795393
subclass	Allen_MTG	All	Human-Chimp	50	Log2	10	1	NotAllSame	Spearman	-0.529411765	0.023858231
subclass	Allen_MTG	All	Human-Chimp	50	Log2	10	1	NotAllSame	Pearson	-0.46130031	0.054000762
subclass	Allen_MTG	All	Human-Chimp	50	Log2	10	1	NotAllSame	Euclidean	-0.42621259	0.077794931
subclass	Allen_MTG	All	Human-Chimp	50	Log2	10	1	NotAllSame	L1	-0.444788442	0.064396328
subclass	Allen_MTG	All	Rhesus-Gorilla	50	Log2	10	1	NotAllSame	Spearman	-0.546955624	0.018823433
subclass	Allen_MTG	All	Rhesus-Gorilla	50	Log2	10	1	NotAllSame	Pearson	-0.357069143	0.145777419
subclass	Allen_MTG	All	Rhesus-Gorilla	50	Log2	10	1	NotAllSame	Euclidean	-0.453044376	0.059016707
subclass	Allen_MTG	All	Rhesus-Gorilla	50	Log2	10	1	NotAllSame	L1	-0.427244582	0.077230842
subclass	Allen_MTG	All	Rhesus-Chimp	50	Log2	10	1	NotAllSame	Spearman	-0.669762642	0.002361849
subclass	Allen_MTG	All	Rhesus-Chimp	50	Log2	10	1	NotAllSame	Pearson	-0.536635707	0.021672268
subclass	Allen_MTG	All	Rhesus-Chimp	50	Log2	10	1	NotAllSame	Euclidean	-0.488132095	0.039868465
subclass	Allen_MTG	All	Rhesus-Chimp	50	Log2	10	1	NotAllSame	L1	-0.493292054	0.037504536
subclass	Allen_MTG	All	Rhesus-Marmoset	50	Log2	10	1	NotAllSame	Spearman	-0.520123839	0.026922113
subclass	Allen_MTG	All	Rhesus-Marmoset	50	Log2	10	1	NotAllSame	Pearson	-0.534571723	0.022280576
subclass	Allen_MTG	All	Rhesus-Marmoset	50	Log2	10	1	NotAllSame	Euclidean	-0.370485036	0.130179921
subclass	Allen_MTG	All	Rhesus-Marmoset	50	Log2	10	1	NotAllSame	L1	-0.334365325	0.175049129
subclass	Allen_MTG	All	Gorilla-Chimp	50	Log2	10	1	NotAllSame	Spearman	-0.619195046	0.006141883
subclass	Allen_MTG	All	Gorilla-Chimp	50	Log2	10	1	NotAllSame	Pearson	-0.494324045	0.037052673
subclass	Allen_MTG	All	Gorilla-Chimp	50	Log2	10	1	NotAllSame	Euclidean	-0.364293086	0.137216716
subclass	Allen_MTG	All	Gorilla-Chimp	50	Log2	10	1	NotAllSame	L1	-0.44375645	0.065106102
subclass	Allen_MTG	All	Gorilla-Marmoset	50	Log2	10	1	NotAllSame	Spearman	-0.572755418	0.012978179
subclass	Allen_MTG	All	Gorilla-Marmoset	50	Log2	10	1	NotAllSame	Pearson	-0.399380805	0.100600384
subclass	Allen_MTG	All	Gorilla-Marmoset	50	Log2	10	1	NotAllSame	Euclidean	-0.17750258	0.481036539
subclass	Allen_MTG	All	Gorilla-Marmoset	50	Log2	10	1	NotAllSame	L1	-0.123839009	0.604194128
subclass	Allen_MTG	All	Chimp-Marmoset	50	Log2	10	1	NotAllSame	Spearman	-0.596491228	0.008976668
subclass	Allen_MTG	All	Chimp-Marmoset	50	Log2	10	1	NotAllSame	Pearson	-0.484004128	0.041834658
subclass	Allen_MTG	All	Chimp-Marmoset	50	Log2	10	1	NotAllSame	Euclidean	-0.35500516	0.148288468
subclass	Allen_MTG	All	Chimp-Marmoset	50	Log2	10	1	NotAllSame	L1	-0.30753354	0.21444625
subclass	Allen_MTG	All	Human-Marmoset	50	Log2	10	5	NotAllSame	Spearman	-0.646026832	0.003775453
subclass	Allen_MTG	All	Human-Marmoset	50	Log2	10	5	NotAllSame	Pearson	-0.615067079	0.006594364
subclass	Allen_MTG	All	Human-Marmoset	50	Log2	10	5	NotAllSame	Euclidean	-0.448916409	0.061668263
subclass	Allen_MTG	All	Human-Marmoset	50	Log2	10	5	NotAllSame	L1	-0.40247678	0.097750783
subclass	Allen_MTG	All	Human-Rhesus	50	Log2	10	5	NotAllSame	Spearman	-0.594427245	0.009279288
subclass	Allen_MTG	All	Human-Rhesus	50	Log2	10	5	NotAllSame	Pearson	-0.544891641	0.019368147
subclass	Allen_MTG	All	Human-Rhesus	50	Log2	10	5	NotAllSame	Euclidean	-0.510835913	0.030279747
subclass	Allen_MTG	All	Human-Rhesus	50	Log2	10	5	NotAllSame	L1	-0.445820433	0.063697758
subclass	Allen_MTG	All	Human-Gorilla	50	Log2	10	5	NotAllSame	Spearman	-0.360165119	0.142077148
subclass	Allen_MTG	All	Human-Gorilla	50	Log2	10	5	NotAllSame	Pearson	-0.197110423	0.43305767
subclass	Allen_MTG	All	Human-Gorilla	50	Log2	10	5	NotAllSame	Euclidean	-0.111455108	0.601349719
subclass	Allen_MTG	All	Human-Gorilla	50	Log2	10	5	NotAllSame	L1	-0.099071207	0.653795393
subclass	Allen_MTG	All	Human-Chimp	50	Log2	10	5	NotAllSame	Spearman	-0.529411765	0.023858231
subclass	Allen_MTG	All	Human-Chimp	50	Log2	10	5	NotAllSame	Pearson	-0.46130031	0.054000762
subclass	Allen_MTG	All	Human-Chimp	50	Log2	10	5	NotAllSame	Euclidean	-0.42621259	0.077794931
subclass	Allen_MTG	All	Human-Chimp	50	Log2	10	5	NotAllSame	L1	-0.444788442	0.064396328
subclass	Allen_MTG	All	Rhesus-Gorilla	50	Log2	10	5	NotAllSame	Spearman	-0.546955624	0.018823433
subclass	Allen_MTG	All	Rhesus-Gorilla	50	Log2	10	5	NotAllSame	Pearson	-0.357069143	0.145777419
subclass	Allen_MTG	All	Rhesus-Gorilla	50	Log2	10	5	NotAllSame	Euclidean	-0.453044376	0.059016707
subclass	Allen_MTG	All	Rhesus-Gorilla	50	Log2	10	5	NotAllSame	L1	-0.427244582	0.077230842
subclass	Allen_MTG	All	Rhesus-Chimp	50	Log2	10	5	NotAllSame	Spearman	-0.669762642	0.002361849
subclass	Allen_MTG	All	Rhesus-Chimp	50	Log2	10	5	NotAllSame	Pearson	-0.536635707	0.021672268
subclass	Allen_MTG	All	Rhesus-Chimp	50	Log2	10	5	NotAllSame	Euclidean	-0.488132095	0.039868465
subclass	Allen_MTG	All	Rhesus-Chimp	50	Log2	10	5	NotAllSame	L1	-0.493292054	0.037504536
subclass	Allen_MTG	All	Rhesus-Marmoset	50	Log2	10	5	NotAllSame	Spearman	-0.520123839	0.026922113
subclass	Allen_MTG	All	Rhesus-Marmoset	50	Log2	10	5	NotAllSame	Pearson	-0.534571723	0.022280576
subclass	Allen_MTG	All	Rhesus-Marmoset	50	Log2	10	5	NotAllSame	Euclidean	-0.370485036	0.130179921
subclass	Allen_MTG	All	Rhesus-Marmoset	50	Log2	10	5	NotAllSame	L1	-0.334365325	0.175049129
subclass	Allen_MTG	All	Gorilla-Chimp	50	Log2	10	5	NotAllSame	Spearman	-0.619195046	0.006141883
subclass	Allen_MTG	All	Gorilla-Chimp	50	Log2	10	5	NotAllSame	Pearson	-0.494324045	0.037052673
subclass	Allen_MTG	All	Gorilla-Chimp	50	Log2	10	5	NotAllSame	Euclidean	-0.364293086	0.137216716
subclass	Allen_MTG	All	Gorilla-Chimp	50	Log2	10	5	NotAllSame	L1	-0.44375645	0.065106102
subclass	Allen_MTG	All	Gorilla-Marmoset	50	Log2	10	5	NotAllSame	Spearman	-0.572755418	0.012978179
subclass	Allen_MTG	All	Gorilla-Marmoset	50	Log2	10	5	NotAllSame	Pearson	-0.399380805	0.100600384
subclass	Allen_MTG	All	Gorilla-Marmoset	50	Log2	10	5	NotAllSame	Euclidean	-0.17750258	0.481036539
subclass	Allen_MTG	All	Gorilla-Marmoset	50	Log2	10	5	NotAllSame	L1	-0.123839009	0.604194128
subclass	Allen_MTG	All	Chimp-Marmoset	50	Log2	10	5	NotAllSame	Spearman	-0.596491228	0.008976668
subclass	Allen_MTG	All	Chimp-Marmoset	50	Log2	10	5	NotAllSame	Pearson	-0.484004128	0.041834658
subclass	Allen_MTG	All	Chimp-Marmoset	50	Log2	10	5	NotAllSame	Euclidean	-0.35500516	0.148288468
subclass	Allen_MTG	All	Chimp-Marmoset	50	Log2	10	5	NotAllSame	L1	-0.30753354	0.21444625
subclass	Allen_MTG	All	Human-Marmoset	100	NoLog	5	1	NotAllSame	Spearman	-0.694117647	0.002853706
subclass	Allen_MTG	All	Human-Marmoset	100	NoLog	5	1	NotAllSame	Pearson	-0.623529412	0.00985565
subclass	Allen_MTG	All	Human-Marmoset	100	NoLog	5	1	NotAllSame	Euclidean	-0.776470588	0.000404351
subclass	Allen_MTG	All	Human-Marmoset	100	NoLog	5	1	NotAllSame	L1	-0.797058824	0.000218098
subclass	Allen_MTG	All	Human-Rhesus	100	NoLog	5	1	NotAllSame	Spearman	-0.658823529	0.005511422
subclass	Allen_MTG	All	Human-Rhesus	100	NoLog	5	1	NotAllSame	Pearson	-0.566176471	0.022238898
subclass	Allen_MTG	All	Human-Rhesus	100	NoLog	5	1	NotAllSame	Euclidean	-0.661764706	0.005233753
subclass	Allen_MTG	All	Human-Rhesus	100	NoLog	5	1	NotAllSame	L1	-0.711764706	0.001984043
subclass	Allen_MTG	All	Human-Gorilla	100	NoLog	5	1	NotAllSame	Spearman	-0.411764706	0.113033866
subclass	Allen_MTG	All	Human-Gorilla	100	NoLog	5	1	NotAllSame	Pearson	-0.289705882	0.276435754
subclass	Allen_MTG	All	Human-Gorilla	100	NoLog	5	1	NotAllSame	Euclidean	-0.417647059	0.107474079
subclass	Allen_MTG	All	Human-Gorilla	100	NoLog	5	1	NotAllSame	L1	-0.526470588	0.036166515
subclass	Allen_MTG	All	Human-Chimp	100	NoLog	5	1	NotAllSame	Spearman	-0.695588235	0.002772148
subclass	Allen_MTG	All	Human-Chimp	100	NoLog	5	1	NotAllSame	Pearson	-0.282352941	0.289349829
subclass	Allen_MTG	All	Human-Chimp	100	NoLog	5	1	NotAllSame	Euclidean	-0.502941176	0.04706314
subclass	Allen_MTG	All	Human-Chimp	100	NoLog	5	1	NotAllSame	L1	-0.727941176	0.001389631
subclass	Allen_MTG	All	Rhesus-Gorilla	100	NoLog	5	1	NotAllSame	Spearman	-0.547058824	0.028301087
subclass	Allen_MTG	All	Rhesus-Gorilla	100	NoLog	5	1	NotAllSame	Pearson	-0.402941176	0.121745763
subclass	Allen_MTG	All	Rhesus-Gorilla	100	NoLog	5	1	NotAllSame	Euclidean	-0.435294118	0.091952359
subclass	Allen_MTG	All	Rhesus-Gorilla	100	NoLog	5	1	NotAllSame	L1	-0.672058824	0.004349974
subclass	Allen_MTG	All	Rhesus-Chimp	100	NoLog	5	1	NotAllSame	Spearman	-0.575	0.019803089
subclass	Allen_MTG	All	Rhesus-Chimp	100	NoLog	5	1	NotAllSame	Pearson	-0.247058824	0.356275042
subclass	Allen_MTG	All	Rhesus-Chimp	100	NoLog	5	1	NotAllSame	Euclidean	-0.429411765	0.096936485
subclass	Allen_MTG	All	Rhesus-Chimp	100	NoLog	5	1	NotAllSame	L1	-0.651470588	0.006258877
subclass	Allen_MTG	All	Rhesus-Marmoset	100	NoLog	5	1	NotAllSame	Spearman	-0.632352941	0.008577584
subclass	Allen_MTG	All	Rhesus-Marmoset	100	NoLog	5	1	NotAllSame	Pearson	-0.663235294	0.00510057
subclass	Allen_MTG	All	Rhesus-Marmoset	100	NoLog	5	1	NotAllSame	Euclidean	-0.764705882	0.000559676
subclass	Allen_MTG	All	Rhesus-Marmoset	100	NoLog	5	1	NotAllSame	L1	-0.735294118	0.001171616
subclass	Allen_MTG	All	Gorilla-Chimp	100	NoLog	5	1	NotAllSame	Spearman	-0.651470588	0.006258877
subclass	Allen_MTG	All	Gorilla-Chimp	100	NoLog	5	1	NotAllSame	Pearson	-0.252941176	0.344563031
subclass	Allen_MTG	All	Gorilla-Chimp	100	NoLog	5	1	NotAllSame	Euclidean	-0.372058824	0.155886467
subclass	Allen_MTG	All	Gorilla-Chimp	100	NoLog	5	1	NotAllSame	L1	-0.666176471	0.004839684
subclass	Allen_MTG	All	Gorilla-Marmoset	100	NoLog	5	1	NotAllSame	Spearman	-0.508823529	0.044135218
subclass	Allen_MTG	All	Gorilla-Marmoset	100	NoLog	5	1	NotAllSame	Pearson	-0.702941176	0.002386953
subclass	Allen_MTG	All	Gorilla-Marmoset	100	NoLog	5	1	NotAllSame	Euclidean	-0.697058824	0.002690589
subclass	Allen_MTG	All	Gorilla-Marmoset	100	NoLog	5	1	NotAllSame	L1	-0.675	0.004120496
subclass	Allen_MTG	All	Chimp-Marmoset	100	NoLog	5	1	NotAllSame	Spearman	-0.617647059	0.010787985
subclass	Allen_MTG	All	Chimp-Marmoset	100	NoLog	5	1	NotAllSame	Pearson	-0.6	0.014007122
subclass	Allen_MTG	All	Chimp-Marmoset	100	NoLog	5	1	NotAllSame	Euclidean	-0.722058824	0.001586336
subclass	Allen_MTG	All	Chimp-Marmoset	100	NoLog	5	1	NotAllSame	L1	-0.7	0.002535095
subclass	Allen_MTG	All	Human-Marmoset	100	NoLog	5	5	NotAllSame	Spearman	-0.694117647	0.002853706
subclass	Allen_MTG	All	Human-Marmoset	100	NoLog	5	5	NotAllSame	Pearson	-0.623529412	0.00985565
subclass	Allen_MTG	All	Human-Marmoset	100	NoLog	5	5	NotAllSame	Euclidean	-0.776470588	0.000404351
subclass	Allen_MTG	All	Human-Marmoset	100	NoLog	5	5	NotAllSame	L1	-0.797058824	0.000218098
subclass	Allen_MTG	All	Human-Rhesus	100	NoLog	5	5	NotAllSame	Spearman	-0.658823529	0.005511422
subclass	Allen_MTG	All	Human-Rhesus	100	NoLog	5	5	NotAllSame	Pearson	-0.566176471	0.022238898
subclass	Allen_MTG	All	Human-Rhesus	100	NoLog	5	5	NotAllSame	Euclidean	-0.661764706	0.005233753
subclass	Allen_MTG	All	Human-Rhesus	100	NoLog	5	5	NotAllSame	L1	-0.711764706	0.001984043
subclass	Allen_MTG	All	Human-Gorilla	100	NoLog	5	5	NotAllSame	Spearman	-0.411764706	0.113033866
subclass	Allen_MTG	All	Human-Gorilla	100	NoLog	5	5	NotAllSame	Pearson	-0.289705882	0.276435754
subclass	Allen_MTG	All	Human-Gorilla	100	NoLog	5	5	NotAllSame	Euclidean	-0.417647059	0.107474079
subclass	Allen_MTG	All	Human-Gorilla	100	NoLog	5	5	NotAllSame	L1	-0.526470588	0.036166515
subclass	Allen_MTG	All	Human-Chimp	100	NoLog	5	5	NotAllSame	Spearman	-0.695588235	0.002772148
subclass	Allen_MTG	All	Human-Chimp	100	NoLog	5	5	NotAllSame	Pearson	-0.282352941	0.289349829
subclass	Allen_MTG	All	Human-Chimp	100	NoLog	5	5	NotAllSame	Euclidean	-0.502941176	0.04706314
subclass	Allen_MTG	All	Human-Chimp	100	NoLog	5	5	NotAllSame	L1	-0.727941176	0.001389631
subclass	Allen_MTG	All	Rhesus-Gorilla	100	NoLog	5	5	NotAllSame	Spearman	-0.547058824	0.028301087
subclass	Allen_MTG	All	Rhesus-Gorilla	100	NoLog	5	5	NotAllSame	Pearson	-0.402941176	0.121745763
subclass	Allen_MTG	All	Rhesus-Gorilla	100	NoLog	5	5	NotAllSame	Euclidean	-0.435294118	0.091952359
subclass	Allen_MTG	All	Rhesus-Gorilla	100	NoLog	5	5	NotAllSame	L1	-0.672058824	0.004349974
subclass	Allen_MTG	All	Rhesus-Chimp	100	NoLog	5	5	NotAllSame	Spearman	-0.575	0.019803089
subclass	Allen_MTG	All	Rhesus-Chimp	100	NoLog	5	5	NotAllSame	Pearson	-0.247058824	0.356275042
subclass	Allen_MTG	All	Rhesus-Chimp	100	NoLog	5	5	NotAllSame	Euclidean	-0.429411765	0.096936485
subclass	Allen_MTG	All	Rhesus-Chimp	100	NoLog	5	5	NotAllSame	L1	-0.651470588	0.006258877
subclass	Allen_MTG	All	Rhesus-Marmoset	100	NoLog	5	5	NotAllSame	Spearman	-0.632352941	0.008577584
subclass	Allen_MTG	All	Rhesus-Marmoset	100	NoLog	5	5	NotAllSame	Pearson	-0.663235294	0.00510057
subclass	Allen_MTG	All	Rhesus-Marmoset	100	NoLog	5	5	NotAllSame	Euclidean	-0.764705882	0.000559676
subclass	Allen_MTG	All	Rhesus-Marmoset	100	NoLog	5	5	NotAllSame	L1	-0.735294118	0.001171616
subclass	Allen_MTG	All	Gorilla-Chimp	100	NoLog	5	5	NotAllSame	Spearman	-0.651470588	0.006258877
subclass	Allen_MTG	All	Gorilla-Chimp	100	NoLog	5	5	NotAllSame	Pearson	-0.252941176	0.344563031
subclass	Allen_MTG	All	Gorilla-Chimp	100	NoLog	5	5	NotAllSame	Euclidean	-0.372058824	0.155886467
subclass	Allen_MTG	All	Gorilla-Chimp	100	NoLog	5	5	NotAllSame	L1	-0.666176471	0.004839684
subclass	Allen_MTG	All	Gorilla-Marmoset	100	NoLog	5	5	NotAllSame	Spearman	-0.508823529	0.044135218
subclass	Allen_MTG	All	Gorilla-Marmoset	100	NoLog	5	5	NotAllSame	Pearson	-0.702941176	0.002386953
subclass	Allen_MTG	All	Gorilla-Marmoset	100	NoLog	5	5	NotAllSame	Euclidean	-0.697058824	0.002690589
subclass	Allen_MTG	All	Gorilla-Marmoset	100	NoLog	5	5	NotAllSame	L1	-0.675	0.004120496
subclass	Allen_MTG	All	Chimp-Marmoset	100	NoLog	5	5	NotAllSame	Spearman	-0.617647059	0.010787985
subclass	Allen_MTG	All	Chimp-Marmoset	100	NoLog	5	5	NotAllSame	Pearson	-0.6	0.014007122
subclass	Allen_MTG	All	Chimp-Marmoset	100	NoLog	5	5	NotAllSame	Euclidean	-0.722058824	0.001586336
subclass	Allen_MTG	All	Chimp-Marmoset	100	NoLog	5	5	NotAllSame	L1	-0.7	0.002535095
subclass	Allen_MTG	All	Human-Marmoset	100	NoLog	25	1	NotAllSame	Spearman	-0.755882353	0.000705891
subclass	Allen_MTG	All	Human-Marmoset	100	NoLog	25	1	NotAllSame	Pearson	-0.623529412	0.00985565
subclass	Allen_MTG	All	Human-Marmoset	100	NoLog	25	1	NotAllSame	Euclidean	-0.776470588	0.000404351
subclass	Allen_MTG	All	Human-Marmoset	100	NoLog	25	1	NotAllSame	L1	-0.794117647	0.000239191
subclass	Allen_MTG	All	Human-Rhesus	100	NoLog	25	1	NotAllSame	Spearman	-0.686764706	0.003297735
subclass	Allen_MTG	All	Human-Rhesus	100	NoLog	25	1	NotAllSame	Pearson	-0.555882353	0.025362176
subclass	Allen_MTG	All	Human-Rhesus	100	NoLog	25	1	NotAllSame	Euclidean	-0.661764706	0.005233753
subclass	Allen_MTG	All	Human-Rhesus	100	NoLog	25	1	NotAllSame	L1	-0.711764706	0.001984043
subclass	Allen_MTG	All	Human-Gorilla	100	NoLog	25	1	NotAllSame	Spearman	-0.451470588	0.079241207
subclass	Allen_MTG	All	Human-Gorilla	100	NoLog	25	1	NotAllSame	Pearson	-0.288235294	0.27898446
subclass	Allen_MTG	All	Human-Gorilla	100	NoLog	25	1	NotAllSame	Euclidean	-0.417647059	0.107474079
subclass	Allen_MTG	All	Human-Gorilla	100	NoLog	25	1	NotAllSame	L1	-0.532352941	0.033768623
subclass	Allen_MTG	All	Human-Chimp	100	NoLog	25	1	NotAllSame	Spearman	-0.702941176	0.002386953
subclass	Allen_MTG	All	Human-Chimp	100	NoLog	25	1	NotAllSame	Pearson	-0.276470588	0.299942128
subclass	Allen_MTG	All	Human-Chimp	100	NoLog	25	1	NotAllSame	Euclidean	-0.502941176	0.04706314
subclass	Allen_MTG	All	Human-Chimp	100	NoLog	25	1	NotAllSame	L1	-0.726470588	0.001436183
subclass	Allen_MTG	All	Rhesus-Gorilla	100	NoLog	25	1	NotAllSame	Spearman	-0.629411765	0.008988089
subclass	Allen_MTG	All	Rhesus-Gorilla	100	NoLog	25	1	NotAllSame	Pearson	-0.397058824	0.127806009
subclass	Allen_MTG	All	Rhesus-Gorilla	100	NoLog	25	1	NotAllSame	Euclidean	-0.435294118	0.091952359
subclass	Allen_MTG	All	Rhesus-Gorilla	100	NoLog	25	1	NotAllSame	L1	-0.673529412	0.004232739
subclass	Allen_MTG	All	Rhesus-Chimp	100	NoLog	25	1	NotAllSame	Spearman	-0.626470588	0.009413977
subclass	Allen_MTG	All	Rhesus-Chimp	100	NoLog	25	1	NotAllSame	Pearson	-0.233823529	0.383433576
subclass	Allen_MTG	All	Rhesus-Chimp	100	NoLog	25	1	NotAllSame	Euclidean	-0.429411765	0.096936485
subclass	Allen_MTG	All	Rhesus-Chimp	100	NoLog	25	1	NotAllSame	L1	-0.642647059	0.007257972
subclass	Allen_MTG	All	Rhesus-Marmoset	100	NoLog	25	1	NotAllSame	Spearman	-0.741176471	0.00101847
subclass	Allen_MTG	All	Rhesus-Marmoset	100	NoLog	25	1	NotAllSame	Pearson	-0.658823529	0.005511422
subclass	Allen_MTG	All	Rhesus-Marmoset	100	NoLog	25	1	NotAllSame	Euclidean	-0.764705882	0.000559676
subclass	Allen_MTG	All	Rhesus-Marmoset	100	NoLog	25	1	NotAllSame	L1	-0.730882353	0.001299018
subclass	Allen_MTG	All	Gorilla-Chimp	100	NoLog	25	1	NotAllSame	Spearman	-0.694117647	0.002853706
subclass	Allen_MTG	All	Gorilla-Chimp	100	NoLog	25	1	NotAllSame	Pearson	-0.248529412	0.35333326
subclass	Allen_MTG	All	Gorilla-Chimp	100	NoLog	25	1	NotAllSame	Euclidean	-0.372058824	0.155886467
subclass	Allen_MTG	All	Gorilla-Chimp	100	NoLog	25	1	NotAllSame	L1	-0.663235294	0.00510057
subclass	Allen_MTG	All	Gorilla-Marmoset	100	NoLog	25	1	NotAllSame	Spearman	-0.697058824	0.002690589
subclass	Allen_MTG	All	Gorilla-Marmoset	100	NoLog	25	1	NotAllSame	Pearson	-0.7	0.002535095
subclass	Allen_MTG	All	Gorilla-Marmoset	100	NoLog	25	1	NotAllSame	Euclidean	-0.697058824	0.002690589
subclass	Allen_MTG	All	Gorilla-Marmoset	100	NoLog	25	1	NotAllSame	L1	-0.677941176	0.003900843
subclass	Allen_MTG	All	Chimp-Marmoset	100	NoLog	25	1	NotAllSame	Spearman	-0.730882353	0.001299018
subclass	Allen_MTG	All	Chimp-Marmoset	100	NoLog	25	1	NotAllSame	Pearson	-0.597058824	0.014609732
subclass	Allen_MTG	All	Chimp-Marmoset	100	NoLog	25	1	NotAllSame	Euclidean	-0.722058824	0.001586336
subclass	Allen_MTG	All	Chimp-Marmoset	100	NoLog	25	1	NotAllSame	L1	-0.697058824	0.002690589
subclass	Allen_MTG	All	Human-Marmoset	100	NoLog	25	5	NotAllSame	Spearman	-0.755882353	0.000705891
subclass	Allen_MTG	All	Human-Marmoset	100	NoLog	25	5	NotAllSame	Pearson	-0.623529412	0.00985565
subclass	Allen_MTG	All	Human-Marmoset	100	NoLog	25	5	NotAllSame	Euclidean	-0.776470588	0.000404351
subclass	Allen_MTG	All	Human-Marmoset	100	NoLog	25	5	NotAllSame	L1	-0.794117647	0.000239191
subclass	Allen_MTG	All	Human-Rhesus	100	NoLog	25	5	NotAllSame	Spearman	-0.686764706	0.003297735
subclass	Allen_MTG	All	Human-Rhesus	100	NoLog	25	5	NotAllSame	Pearson	-0.555882353	0.025362176
subclass	Allen_MTG	All	Human-Rhesus	100	NoLog	25	5	NotAllSame	Euclidean	-0.661764706	0.005233753
subclass	Allen_MTG	All	Human-Rhesus	100	NoLog	25	5	NotAllSame	L1	-0.711764706	0.001984043
subclass	Allen_MTG	All	Human-Gorilla	100	NoLog	25	5	NotAllSame	Spearman	-0.451470588	0.079241207
subclass	Allen_MTG	All	Human-Gorilla	100	NoLog	25	5	NotAllSame	Pearson	-0.288235294	0.27898446
subclass	Allen_MTG	All	Human-Gorilla	100	NoLog	25	5	NotAllSame	Euclidean	-0.417647059	0.107474079
subclass	Allen_MTG	All	Human-Gorilla	100	NoLog	25	5	NotAllSame	L1	-0.532352941	0.033768623
subclass	Allen_MTG	All	Human-Chimp	100	NoLog	25	5	NotAllSame	Spearman	-0.702941176	0.002386953
subclass	Allen_MTG	All	Human-Chimp	100	NoLog	25	5	NotAllSame	Pearson	-0.276470588	0.299942128
subclass	Allen_MTG	All	Human-Chimp	100	NoLog	25	5	NotAllSame	Euclidean	-0.502941176	0.04706314
subclass	Allen_MTG	All	Human-Chimp	100	NoLog	25	5	NotAllSame	L1	-0.726470588	0.001436183
subclass	Allen_MTG	All	Rhesus-Gorilla	100	NoLog	25	5	NotAllSame	Spearman	-0.629411765	0.008988089
subclass	Allen_MTG	All	Rhesus-Gorilla	100	NoLog	25	5	NotAllSame	Pearson	-0.397058824	0.127806009
subclass	Allen_MTG	All	Rhesus-Gorilla	100	NoLog	25	5	NotAllSame	Euclidean	-0.435294118	0.091952359
subclass	Allen_MTG	All	Rhesus-Gorilla	100	NoLog	25	5	NotAllSame	L1	-0.673529412	0.004232739
subclass	Allen_MTG	All	Rhesus-Chimp	100	NoLog	25	5	NotAllSame	Spearman	-0.626470588	0.009413977
subclass	Allen_MTG	All	Rhesus-Chimp	100	NoLog	25	5	NotAllSame	Pearson	-0.233823529	0.383433576
subclass	Allen_MTG	All	Rhesus-Chimp	100	NoLog	25	5	NotAllSame	Euclidean	-0.429411765	0.096936485
subclass	Allen_MTG	All	Rhesus-Chimp	100	NoLog	25	5	NotAllSame	L1	-0.642647059	0.007257972
subclass	Allen_MTG	All	Rhesus-Marmoset	100	NoLog	25	5	NotAllSame	Spearman	-0.741176471	0.00101847
subclass	Allen_MTG	All	Rhesus-Marmoset	100	NoLog	25	5	NotAllSame	Pearson	-0.658823529	0.005511422
subclass	Allen_MTG	All	Rhesus-Marmoset	100	NoLog	25	5	NotAllSame	Euclidean	-0.764705882	0.000559676
subclass	Allen_MTG	All	Rhesus-Marmoset	100	NoLog	25	5	NotAllSame	L1	-0.730882353	0.001299018
subclass	Allen_MTG	All	Gorilla-Chimp	100	NoLog	25	5	NotAllSame	Spearman	-0.694117647	0.002853706
subclass	Allen_MTG	All	Gorilla-Chimp	100	NoLog	25	5	NotAllSame	Pearson	-0.248529412	0.35333326
subclass	Allen_MTG	All	Gorilla-Chimp	100	NoLog	25	5	NotAllSame	Euclidean	-0.372058824	0.155886467
subclass	Allen_MTG	All	Gorilla-Chimp	100	NoLog	25	5	NotAllSame	L1	-0.663235294	0.00510057
subclass	Allen_MTG	All	Gorilla-Marmoset	100	NoLog	25	5	NotAllSame	Spearman	-0.697058824	0.002690589
subclass	Allen_MTG	All	Gorilla-Marmoset	100	NoLog	25	5	NotAllSame	Pearson	-0.7	0.002535095
subclass	Allen_MTG	All	Gorilla-Marmoset	100	NoLog	25	5	NotAllSame	Euclidean	-0.697058824	0.002690589
subclass	Allen_MTG	All	Gorilla-Marmoset	100	NoLog	25	5	NotAllSame	L1	-0.677941176	0.003900843
subclass	Allen_MTG	All	Chimp-Marmoset	100	NoLog	25	5	NotAllSame	Spearman	-0.730882353	0.001299018
subclass	Allen_MTG	All	Chimp-Marmoset	100	NoLog	25	5	NotAllSame	Pearson	-0.597058824	0.014609732
subclass	Allen_MTG	All	Chimp-Marmoset	100	NoLog	25	5	NotAllSame	Euclidean	-0.722058824	0.001586336
subclass	Allen_MTG	All	Chimp-Marmoset	100	NoLog	25	5	NotAllSame	L1	-0.697058824	0.002690589
subclass	Allen_MTG	All	Human-Marmoset	100	NoLog	50	1	NotAllSame	Spearman	-0.727941176	0.001389631
subclass	Allen_MTG	All	Human-Marmoset	100	NoLog	50	1	NotAllSame	Pearson	-0.613235294	0.01153394
subclass	Allen_MTG	All	Human-Marmoset	100	NoLog	50	1	NotAllSame	Euclidean	-0.776470588	0.000404351
subclass	Allen_MTG	All	Human-Marmoset	100	NoLog	50	1	NotAllSame	L1	-0.797058824	0.000218098
subclass	Allen_MTG	All	Human-Rhesus	100	NoLog	50	1	NotAllSame	Spearman	-0.682352941	0.00358797
subclass	Allen_MTG	All	Human-Rhesus	100	NoLog	50	1	NotAllSame	Pearson	-0.545588235	0.028818712
subclass	Allen_MTG	All	Human-Rhesus	100	NoLog	50	1	NotAllSame	Euclidean	-0.661764706	0.005233753
subclass	Allen_MTG	All	Human-Rhesus	100	NoLog	50	1	NotAllSame	L1	-0.705882353	0.002245901
subclass	Allen_MTG	All	Human-Gorilla	100	NoLog	50	1	NotAllSame	Spearman	-0.473529412	0.063939323
subclass	Allen_MTG	All	Human-Gorilla	100	NoLog	50	1	NotAllSame	Pearson	-0.288235294	0.27898446
subclass	Allen_MTG	All	Human-Gorilla	100	NoLog	50	1	NotAllSame	Euclidean	-0.419117647	0.106120797
subclass	Allen_MTG	All	Human-Gorilla	100	NoLog	50	1	NotAllSame	L1	-0.533823529	0.033192243
subclass	Allen_MTG	All	Human-Chimp	100	NoLog	50	1	NotAllSame	Spearman	-0.764705882	0.000559676
subclass	Allen_MTG	All	Human-Chimp	100	NoLog	50	1	NotAllSame	Pearson	-0.267647059	0.316254419
subclass	Allen_MTG	All	Human-Chimp	100	NoLog	50	1	NotAllSame	Euclidean	-0.502941176	0.04706314
subclass	Allen_MTG	All	Human-Chimp	100	NoLog	50	1	NotAllSame	L1	-0.711764706	0.001984043
subclass	Allen_MTG	All	Rhesus-Gorilla	100	NoLog	50	1	NotAllSame	Spearman	-0.691176471	0.003024719
subclass	Allen_MTG	All	Rhesus-Gorilla	100	NoLog	50	1	NotAllSame	Pearson	-0.388235294	0.137281624
subclass	Allen_MTG	All	Rhesus-Gorilla	100	NoLog	50	1	NotAllSame	Euclidean	-0.435294118	0.091952359
subclass	Allen_MTG	All	Rhesus-Gorilla	100	NoLog	50	1	NotAllSame	L1	-0.658823529	0.005511422
subclass	Allen_MTG	All	Rhesus-Chimp	100	NoLog	50	1	NotAllSame	Spearman	-0.636764706	0.007991602
subclass	Allen_MTG	All	Rhesus-Chimp	100	NoLog	50	1	NotAllSame	Pearson	-0.233823529	0.383433576
subclass	Allen_MTG	All	Rhesus-Chimp	100	NoLog	50	1	NotAllSame	Euclidean	-0.429411765	0.096936485
subclass	Allen_MTG	All	Rhesus-Chimp	100	NoLog	50	1	NotAllSame	L1	-0.638235294	0.007801139
subclass	Allen_MTG	All	Rhesus-Marmoset	100	NoLog	50	1	NotAllSame	Spearman	-0.747058824	0.000882107
subclass	Allen_MTG	All	Rhesus-Marmoset	100	NoLog	50	1	NotAllSame	Pearson	-0.651470588	0.006258877
subclass	Allen_MTG	All	Rhesus-Marmoset	100	NoLog	50	1	NotAllSame	Euclidean	-0.764705882	0.000559676
subclass	Allen_MTG	All	Rhesus-Marmoset	100	NoLog	50	1	NotAllSame	L1	-0.735294118	0.001171616
subclass	Allen_MTG	All	Gorilla-Chimp	100	NoLog	50	1	NotAllSame	Spearman	-0.704411765	0.002316427
subclass	Allen_MTG	All	Gorilla-Chimp	100	NoLog	50	1	NotAllSame	Pearson	-0.236764706	0.377304965
subclass	Allen_MTG	All	Gorilla-Chimp	100	NoLog	50	1	NotAllSame	Euclidean	-0.372058824	0.155886467
subclass	Allen_MTG	All	Gorilla-Chimp	100	NoLog	50	1	NotAllSame	L1	-0.667647059	0.004711982
subclass	Allen_MTG	All	Gorilla-Marmoset	100	NoLog	50	1	NotAllSame	Spearman	-0.688235294	0.003203909
subclass	Allen_MTG	All	Gorilla-Marmoset	100	NoLog	50	1	NotAllSame	Pearson	-0.694117647	0.002853706
subclass	Allen_MTG	All	Gorilla-Marmoset	100	NoLog	50	1	NotAllSame	Euclidean	-0.697058824	0.002690589
subclass	Allen_MTG	All	Gorilla-Marmoset	100	NoLog	50	1	NotAllSame	L1	-0.682352941	0.00358797
subclass	Allen_MTG	All	Chimp-Marmoset	100	NoLog	50	1	NotAllSame	Spearman	-0.755882353	0.000705891
subclass	Allen_MTG	All	Chimp-Marmoset	100	NoLog	50	1	NotAllSame	Pearson	-0.579411765	0.018662529
subclass	Allen_MTG	All	Chimp-Marmoset	100	NoLog	50	1	NotAllSame	Euclidean	-0.722058824	0.001586336
subclass	Allen_MTG	All	Chimp-Marmoset	100	NoLog	50	1	NotAllSame	L1	-0.689705882	0.003114314
subclass	Allen_MTG	All	Human-Marmoset	100	NoLog	50	5	NotAllSame	Spearman	-0.727941176	0.001389631
subclass	Allen_MTG	All	Human-Marmoset	100	NoLog	50	5	NotAllSame	Pearson	-0.613235294	0.01153394
subclass	Allen_MTG	All	Human-Marmoset	100	NoLog	50	5	NotAllSame	Euclidean	-0.776470588	0.000404351
subclass	Allen_MTG	All	Human-Marmoset	100	NoLog	50	5	NotAllSame	L1	-0.797058824	0.000218098
subclass	Allen_MTG	All	Human-Rhesus	100	NoLog	50	5	NotAllSame	Spearman	-0.682352941	0.00358797
subclass	Allen_MTG	All	Human-Rhesus	100	NoLog	50	5	NotAllSame	Pearson	-0.545588235	0.028818712
subclass	Allen_MTG	All	Human-Rhesus	100	NoLog	50	5	NotAllSame	Euclidean	-0.661764706	0.005233753
subclass	Allen_MTG	All	Human-Rhesus	100	NoLog	50	5	NotAllSame	L1	-0.705882353	0.002245901
subclass	Allen_MTG	All	Human-Gorilla	100	NoLog	50	5	NotAllSame	Spearman	-0.473529412	0.063939323
subclass	Allen_MTG	All	Human-Gorilla	100	NoLog	50	5	NotAllSame	Pearson	-0.288235294	0.27898446
subclass	Allen_MTG	All	Human-Gorilla	100	NoLog	50	5	NotAllSame	Euclidean	-0.419117647	0.106120797
subclass	Allen_MTG	All	Human-Gorilla	100	NoLog	50	5	NotAllSame	L1	-0.533823529	0.033192243
subclass	Allen_MTG	All	Human-Chimp	100	NoLog	50	5	NotAllSame	Spearman	-0.764705882	0.000559676
subclass	Allen_MTG	All	Human-Chimp	100	NoLog	50	5	NotAllSame	Pearson	-0.267647059	0.316254419
subclass	Allen_MTG	All	Human-Chimp	100	NoLog	50	5	NotAllSame	Euclidean	-0.502941176	0.04706314
subclass	Allen_MTG	All	Human-Chimp	100	NoLog	50	5	NotAllSame	L1	-0.711764706	0.001984043
subclass	Allen_MTG	All	Rhesus-Gorilla	100	NoLog	50	5	NotAllSame	Spearman	-0.691176471	0.003024719
subclass	Allen_MTG	All	Rhesus-Gorilla	100	NoLog	50	5	NotAllSame	Pearson	-0.388235294	0.137281624
subclass	Allen_MTG	All	Rhesus-Gorilla	100	NoLog	50	5	NotAllSame	Euclidean	-0.435294118	0.091952359
subclass	Allen_MTG	All	Rhesus-Gorilla	100	NoLog	50	5	NotAllSame	L1	-0.658823529	0.005511422
subclass	Allen_MTG	All	Rhesus-Chimp	100	NoLog	50	5	NotAllSame	Spearman	-0.636764706	0.007991602
subclass	Allen_MTG	All	Rhesus-Chimp	100	NoLog	50	5	NotAllSame	Pearson	-0.233823529	0.383433576
subclass	Allen_MTG	All	Rhesus-Chimp	100	NoLog	50	5	NotAllSame	Euclidean	-0.429411765	0.096936485
subclass	Allen_MTG	All	Rhesus-Chimp	100	NoLog	50	5	NotAllSame	L1	-0.638235294	0.007801139
subclass	Allen_MTG	All	Rhesus-Marmoset	100	NoLog	50	5	NotAllSame	Spearman	-0.747058824	0.000882107
subclass	Allen_MTG	All	Rhesus-Marmoset	100	NoLog	50	5	NotAllSame	Pearson	-0.651470588	0.006258877
subclass	Allen_MTG	All	Rhesus-Marmoset	100	NoLog	50	5	NotAllSame	Euclidean	-0.764705882	0.000559676
subclass	Allen_MTG	All	Rhesus-Marmoset	100	NoLog	50	5	NotAllSame	L1	-0.735294118	0.001171616
subclass	Allen_MTG	All	Gorilla-Chimp	100	NoLog	50	5	NotAllSame	Spearman	-0.704411765	0.002316427
subclass	Allen_MTG	All	Gorilla-Chimp	100	NoLog	50	5	NotAllSame	Pearson	-0.236764706	0.377304965
subclass	Allen_MTG	All	Gorilla-Chimp	100	NoLog	50	5	NotAllSame	Euclidean	-0.372058824	0.155886467
subclass	Allen_MTG	All	Gorilla-Chimp	100	NoLog	50	5	NotAllSame	L1	-0.667647059	0.004711982
subclass	Allen_MTG	All	Gorilla-Marmoset	100	NoLog	50	5	NotAllSame	Spearman	-0.688235294	0.003203909
subclass	Allen_MTG	All	Gorilla-Marmoset	100	NoLog	50	5	NotAllSame	Pearson	-0.694117647	0.002853706
subclass	Allen_MTG	All	Gorilla-Marmoset	100	NoLog	50	5	NotAllSame	Euclidean	-0.697058824	0.002690589
subclass	Allen_MTG	All	Gorilla-Marmoset	100	NoLog	50	5	NotAllSame	L1	-0.682352941	0.00358797
subclass	Allen_MTG	All	Chimp-Marmoset	100	NoLog	50	5	NotAllSame	Spearman	-0.755882353	0.000705891
subclass	Allen_MTG	All	Chimp-Marmoset	100	NoLog	50	5	NotAllSame	Pearson	-0.579411765	0.018662529
subclass	Allen_MTG	All	Chimp-Marmoset	100	NoLog	50	5	NotAllSame	Euclidean	-0.722058824	0.001586336
subclass	Allen_MTG	All	Chimp-Marmoset	100	NoLog	50	5	NotAllSame	L1	-0.689705882	0.003114314
subclass	Allen_MTG	All	Human-Marmoset	100	NoLog	10	1	NotAllSame	Spearman	-0.730882353	0.001299018
subclass	Allen_MTG	All	Human-Marmoset	100	NoLog	10	1	NotAllSame	Pearson	-0.626470588	0.009413977
subclass	Allen_MTG	All	Human-Marmoset	100	NoLog	10	1	NotAllSame	Euclidean	-0.776470588	0.000404351
subclass	Allen_MTG	All	Human-Marmoset	100	NoLog	10	1	NotAllSame	L1	-0.794117647	0.000239191
subclass	Allen_MTG	All	Human-Rhesus	100	NoLog	10	1	NotAllSame	Spearman	-0.675	0.004120496
subclass	Allen_MTG	All	Human-Rhesus	100	NoLog	10	1	NotAllSame	Pearson	-0.566176471	0.022238898
subclass	Allen_MTG	All	Human-Rhesus	100	NoLog	10	1	NotAllSame	Euclidean	-0.661764706	0.005233753
subclass	Allen_MTG	All	Human-Rhesus	100	NoLog	10	1	NotAllSame	L1	-0.714705882	0.001862741
subclass	Allen_MTG	All	Human-Gorilla	100	NoLog	10	1	NotAllSame	Spearman	-0.430882353	0.095678761
subclass	Allen_MTG	All	Human-Gorilla	100	NoLog	10	1	NotAllSame	Pearson	-0.288235294	0.27898446
subclass	Allen_MTG	All	Human-Gorilla	100	NoLog	10	1	NotAllSame	Euclidean	-0.417647059	0.107474079
subclass	Allen_MTG	All	Human-Gorilla	100	NoLog	10	1	NotAllSame	L1	-0.530882353	0.034360315
subclass	Allen_MTG	All	Human-Chimp	100	NoLog	10	1	NotAllSame	Spearman	-0.707352941	0.002178791
subclass	Allen_MTG	All	Human-Chimp	100	NoLog	10	1	NotAllSame	Pearson	-0.280882353	0.291983741
subclass	Allen_MTG	All	Human-Chimp	100	NoLog	10	1	NotAllSame	Euclidean	-0.502941176	0.04706314
subclass	Allen_MTG	All	Human-Chimp	100	NoLog	10	1	NotAllSame	L1	-0.729411765	0.00134557
subclass	Allen_MTG	All	Rhesus-Gorilla	100	NoLog	10	1	NotAllSame	Spearman	-0.577941176	0.019038835
subclass	Allen_MTG	All	Rhesus-Gorilla	100	NoLog	10	1	NotAllSame	Pearson	-0.4	0.124750424
subclass	Allen_MTG	All	Rhesus-Gorilla	100	NoLog	10	1	NotAllSame	Euclidean	-0.435294118	0.091952359
subclass	Allen_MTG	All	Rhesus-Gorilla	100	NoLog	10	1	NotAllSame	L1	-0.673529412	0.004232739
subclass	Allen_MTG	All	Rhesus-Chimp	100	NoLog	10	1	NotAllSame	Spearman	-0.601470588	0.013715624
subclass	Allen_MTG	All	Rhesus-Chimp	100	NoLog	10	1	NotAllSame	Pearson	-0.241176471	0.368206608
subclass	Allen_MTG	All	Rhesus-Chimp	100	NoLog	10	1	NotAllSame	Euclidean	-0.429411765	0.096936485
subclass	Allen_MTG	All	Rhesus-Chimp	100	NoLog	10	1	NotAllSame	L1	-0.652941176	0.006102047
subclass	Allen_MTG	All	Rhesus-Marmoset	100	NoLog	10	1	NotAllSame	Spearman	-0.652941176	0.006102047
subclass	Allen_MTG	All	Rhesus-Marmoset	100	NoLog	10	1	NotAllSame	Pearson	-0.661764706	0.005233753
subclass	Allen_MTG	All	Rhesus-Marmoset	100	NoLog	10	1	NotAllSame	Euclidean	-0.764705882	0.000559676
subclass	Allen_MTG	All	Rhesus-Marmoset	100	NoLog	10	1	NotAllSame	L1	-0.730882353	0.001299018
subclass	Allen_MTG	All	Gorilla-Chimp	100	NoLog	10	1	NotAllSame	Spearman	-0.682352941	0.00358797
subclass	Allen_MTG	All	Gorilla-Chimp	100	NoLog	10	1	NotAllSame	Pearson	-0.252941176	0.344563031
subclass	Allen_MTG	All	Gorilla-Chimp	100	NoLog	10	1	NotAllSame	Euclidean	-0.372058824	0.155886467
subclass	Allen_MTG	All	Gorilla-Chimp	100	NoLog	10	1	NotAllSame	L1	-0.667647059	0.004711982
subclass	Allen_MTG	All	Gorilla-Marmoset	100	NoLog	10	1	NotAllSame	Spearman	-0.541176471	0.030414783
subclass	Allen_MTG	All	Gorilla-Marmoset	100	NoLog	10	1	NotAllSame	Pearson	-0.702941176	0.002386953
subclass	Allen_MTG	All	Gorilla-Marmoset	100	NoLog	10	1	NotAllSame	Euclidean	-0.697058824	0.002690589
subclass	Allen_MTG	All	Gorilla-Marmoset	100	NoLog	10	1	NotAllSame	L1	-0.677941176	0.003900843
subclass	Allen_MTG	All	Chimp-Marmoset	100	NoLog	10	1	NotAllSame	Spearman	-0.639705882	0.007617779
subclass	Allen_MTG	All	Chimp-Marmoset	100	NoLog	10	1	NotAllSame	Pearson	-0.6	0.014007122
subclass	Allen_MTG	All	Chimp-Marmoset	100	NoLog	10	1	NotAllSame	Euclidean	-0.722058824	0.001586336
subclass	Allen_MTG	All	Chimp-Marmoset	100	NoLog	10	1	NotAllSame	L1	-0.7	0.002535095
subclass	Allen_MTG	All	Human-Marmoset	100	NoLog	10	5	NotAllSame	Spearman	-0.730882353	0.001299018
subclass	Allen_MTG	All	Human-Marmoset	100	NoLog	10	5	NotAllSame	Pearson	-0.626470588	0.009413977
subclass	Allen_MTG	All	Human-Marmoset	100	NoLog	10	5	NotAllSame	Euclidean	-0.776470588	0.000404351
subclass	Allen_MTG	All	Human-Marmoset	100	NoLog	10	5	NotAllSame	L1	-0.794117647	0.000239191
subclass	Allen_MTG	All	Human-Rhesus	100	NoLog	10	5	NotAllSame	Spearman	-0.675	0.004120496
subclass	Allen_MTG	All	Human-Rhesus	100	NoLog	10	5	NotAllSame	Pearson	-0.566176471	0.022238898
subclass	Allen_MTG	All	Human-Rhesus	100	NoLog	10	5	NotAllSame	Euclidean	-0.661764706	0.005233753
subclass	Allen_MTG	All	Human-Rhesus	100	NoLog	10	5	NotAllSame	L1	-0.714705882	0.001862741
subclass	Allen_MTG	All	Human-Gorilla	100	NoLog	10	5	NotAllSame	Spearman	-0.430882353	0.095678761
subclass	Allen_MTG	All	Human-Gorilla	100	NoLog	10	5	NotAllSame	Pearson	-0.288235294	0.27898446
subclass	Allen_MTG	All	Human-Gorilla	100	NoLog	10	5	NotAllSame	Euclidean	-0.417647059	0.107474079
subclass	Allen_MTG	All	Human-Gorilla	100	NoLog	10	5	NotAllSame	L1	-0.530882353	0.034360315
subclass	Allen_MTG	All	Human-Chimp	100	NoLog	10	5	NotAllSame	Spearman	-0.707352941	0.002178791
subclass	Allen_MTG	All	Human-Chimp	100	NoLog	10	5	NotAllSame	Pearson	-0.280882353	0.291983741
subclass	Allen_MTG	All	Human-Chimp	100	NoLog	10	5	NotAllSame	Euclidean	-0.502941176	0.04706314
subclass	Allen_MTG	All	Human-Chimp	100	NoLog	10	5	NotAllSame	L1	-0.729411765	0.00134557
subclass	Allen_MTG	All	Rhesus-Gorilla	100	NoLog	10	5	NotAllSame	Spearman	-0.577941176	0.019038835
subclass	Allen_MTG	All	Rhesus-Gorilla	100	NoLog	10	5	NotAllSame	Pearson	-0.4	0.124750424
subclass	Allen_MTG	All	Rhesus-Gorilla	100	NoLog	10	5	NotAllSame	Euclidean	-0.435294118	0.091952359
subclass	Allen_MTG	All	Rhesus-Gorilla	100	NoLog	10	5	NotAllSame	L1	-0.673529412	0.004232739
subclass	Allen_MTG	All	Rhesus-Chimp	100	NoLog	10	5	NotAllSame	Spearman	-0.601470588	0.013715624
subclass	Allen_MTG	All	Rhesus-Chimp	100	NoLog	10	5	NotAllSame	Pearson	-0.241176471	0.368206608
subclass	Allen_MTG	All	Rhesus-Chimp	100	NoLog	10	5	NotAllSame	Euclidean	-0.429411765	0.096936485
subclass	Allen_MTG	All	Rhesus-Chimp	100	NoLog	10	5	NotAllSame	L1	-0.652941176	0.006102047
subclass	Allen_MTG	All	Rhesus-Marmoset	100	NoLog	10	5	NotAllSame	Spearman	-0.652941176	0.006102047
subclass	Allen_MTG	All	Rhesus-Marmoset	100	NoLog	10	5	NotAllSame	Pearson	-0.661764706	0.005233753
subclass	Allen_MTG	All	Rhesus-Marmoset	100	NoLog	10	5	NotAllSame	Euclidean	-0.764705882	0.000559676
subclass	Allen_MTG	All	Rhesus-Marmoset	100	NoLog	10	5	NotAllSame	L1	-0.730882353	0.001299018
subclass	Allen_MTG	All	Gorilla-Chimp	100	NoLog	10	5	NotAllSame	Spearman	-0.682352941	0.00358797
subclass	Allen_MTG	All	Gorilla-Chimp	100	NoLog	10	5	NotAllSame	Pearson	-0.252941176	0.344563031
subclass	Allen_MTG	All	Gorilla-Chimp	100	NoLog	10	5	NotAllSame	Euclidean	-0.372058824	0.155886467
subclass	Allen_MTG	All	Gorilla-Chimp	100	NoLog	10	5	NotAllSame	L1	-0.667647059	0.004711982
subclass	Allen_MTG	All	Gorilla-Marmoset	100	NoLog	10	5	NotAllSame	Spearman	-0.541176471	0.030414783
subclass	Allen_MTG	All	Gorilla-Marmoset	100	NoLog	10	5	NotAllSame	Pearson	-0.702941176	0.002386953
subclass	Allen_MTG	All	Gorilla-Marmoset	100	NoLog	10	5	NotAllSame	Euclidean	-0.697058824	0.002690589
subclass	Allen_MTG	All	Gorilla-Marmoset	100	NoLog	10	5	NotAllSame	L1	-0.677941176	0.003900843
subclass	Allen_MTG	All	Chimp-Marmoset	100	NoLog	10	5	NotAllSame	Spearman	-0.639705882	0.007617779
subclass	Allen_MTG	All	Chimp-Marmoset	100	NoLog	10	5	NotAllSame	Pearson	-0.6	0.014007122
subclass	Allen_MTG	All	Chimp-Marmoset	100	NoLog	10	5	NotAllSame	Euclidean	-0.722058824	0.001586336
subclass	Allen_MTG	All	Chimp-Marmoset	100	NoLog	10	5	NotAllSame	L1	-0.7	0.002535095
subclass	Allen_MTG	All	Human-Marmoset	100	Log2	5	1	NotAllSame	Spearman	-0.694117647	0.002853706
subclass	Allen_MTG	All	Human-Marmoset	100	Log2	5	1	NotAllSame	Pearson	-0.65	0.006422062
subclass	Allen_MTG	All	Human-Marmoset	100	Log2	5	1	NotAllSame	Euclidean	-0.538235294	0.031493228
subclass	Allen_MTG	All	Human-Marmoset	100	Log2	5	1	NotAllSame	L1	-0.485294118	0.056717714
subclass	Allen_MTG	All	Human-Rhesus	100	Log2	5	1	NotAllSame	Spearman	-0.658823529	0.005511422
subclass	Allen_MTG	All	Human-Rhesus	100	Log2	5	1	NotAllSame	Pearson	-0.513235294	0.042034627
subclass	Allen_MTG	All	Human-Rhesus	100	Log2	5	1	NotAllSame	Euclidean	-0.497058824	0.050133558
subclass	Allen_MTG	All	Human-Rhesus	100	Log2	5	1	NotAllSame	L1	-0.5	0.048580289
subclass	Allen_MTG	All	Human-Gorilla	100	Log2	5	1	NotAllSame	Spearman	-0.411764706	0.113033866
subclass	Allen_MTG	All	Human-Gorilla	100	Log2	5	1	NotAllSame	Pearson	-0.391176471	0.134071286
subclass	Allen_MTG	All	Human-Gorilla	100	Log2	5	1	NotAllSame	Euclidean	-0.222058824	0.408534884
subclass	Allen_MTG	All	Human-Gorilla	100	Log2	5	1	NotAllSame	L1	-0.175	0.516874654
subclass	Allen_MTG	All	Human-Chimp	100	Log2	5	1	NotAllSame	Spearman	-0.695588235	0.002772148
subclass	Allen_MTG	All	Human-Chimp	100	Log2	5	1	NotAllSame	Pearson	-0.642647059	0.007271608
subclass	Allen_MTG	All	Human-Chimp	100	Log2	5	1	NotAllSame	Euclidean	-0.572058824	0.020590867
subclass	Allen_MTG	All	Human-Chimp	100	Log2	5	1	NotAllSame	L1	-0.564705882	0.022675804
subclass	Allen_MTG	All	Rhesus-Gorilla	100	Log2	5	1	NotAllSame	Spearman	-0.547058824	0.028301087
subclass	Allen_MTG	All	Rhesus-Gorilla	100	Log2	5	1	NotAllSame	Pearson	-0.464705882	0.069764633
subclass	Allen_MTG	All	Rhesus-Gorilla	100	Log2	5	1	NotAllSame	Euclidean	-0.314705882	0.235414212
subclass	Allen_MTG	All	Rhesus-Gorilla	100	Log2	5	1	NotAllSame	L1	-0.330882353	0.210650627
subclass	Allen_MTG	All	Rhesus-Chimp	100	Log2	5	1	NotAllSame	Spearman	-0.575	0.019803089
subclass	Allen_MTG	All	Rhesus-Chimp	100	Log2	5	1	NotAllSame	Pearson	-0.485294118	0.056717714
subclass	Allen_MTG	All	Rhesus-Chimp	100	Log2	5	1	NotAllSame	Euclidean	-0.417647059	0.107474079
subclass	Allen_MTG	All	Rhesus-Chimp	100	Log2	5	1	NotAllSame	L1	-0.401470588	0.123248093
subclass	Allen_MTG	All	Rhesus-Marmoset	100	Log2	5	1	NotAllSame	Spearman	-0.632352941	0.008577584
subclass	Allen_MTG	All	Rhesus-Marmoset	100	Log2	5	1	NotAllSame	Pearson	-0.710294118	0.002047862
subclass	Allen_MTG	All	Rhesus-Marmoset	100	Log2	5	1	NotAllSame	Euclidean	-0.520588235	0.038690907
subclass	Allen_MTG	All	Rhesus-Marmoset	100	Log2	5	1	NotAllSame	L1	-0.432352941	0.094421038
subclass	Allen_MTG	All	Gorilla-Chimp	100	Log2	5	1	NotAllSame	Spearman	-0.651470588	0.006258877
subclass	Allen_MTG	All	Gorilla-Chimp	100	Log2	5	1	NotAllSame	Pearson	-0.642647059	0.007271608
subclass	Allen_MTG	All	Gorilla-Chimp	100	Log2	5	1	NotAllSame	Euclidean	-0.576470588	0.01941514
subclass	Allen_MTG	All	Gorilla-Chimp	100	Log2	5	1	NotAllSame	L1	-0.597058824	0.014609732
subclass	Allen_MTG	All	Gorilla-Marmoset	100	Log2	5	1	NotAllSame	Spearman	-0.508823529	0.044135218
subclass	Allen_MTG	All	Gorilla-Marmoset	100	Log2	5	1	NotAllSame	Pearson	-0.464705882	0.069743676
subclass	Allen_MTG	All	Gorilla-Marmoset	100	Log2	5	1	NotAllSame	Euclidean	-0.322058824	0.223809774
subclass	Allen_MTG	All	Gorilla-Marmoset	100	Log2	5	1	NotAllSame	L1	-0.233823529	0.383433576
subclass	Allen_MTG	All	Chimp-Marmoset	100	Log2	5	1	NotAllSame	Spearman	-0.617647059	0.010787985
subclass	Allen_MTG	All	Chimp-Marmoset	100	Log2	5	1	NotAllSame	Pearson	-0.5	0.048580289
subclass	Allen_MTG	All	Chimp-Marmoset	100	Log2	5	1	NotAllSame	Euclidean	-0.447058824	0.082536923
subclass	Allen_MTG	All	Chimp-Marmoset	100	Log2	5	1	NotAllSame	L1	-0.363235294	0.16671361
subclass	Allen_MTG	All	Human-Marmoset	100	Log2	5	5	NotAllSame	Spearman	-0.694117647	0.002853706
subclass	Allen_MTG	All	Human-Marmoset	100	Log2	5	5	NotAllSame	Pearson	-0.65	0.006422062
subclass	Allen_MTG	All	Human-Marmoset	100	Log2	5	5	NotAllSame	Euclidean	-0.538235294	0.031493228
subclass	Allen_MTG	All	Human-Marmoset	100	Log2	5	5	NotAllSame	L1	-0.485294118	0.056717714
subclass	Allen_MTG	All	Human-Rhesus	100	Log2	5	5	NotAllSame	Spearman	-0.658823529	0.005511422
subclass	Allen_MTG	All	Human-Rhesus	100	Log2	5	5	NotAllSame	Pearson	-0.513235294	0.042034627
subclass	Allen_MTG	All	Human-Rhesus	100	Log2	5	5	NotAllSame	Euclidean	-0.497058824	0.050133558
subclass	Allen_MTG	All	Human-Rhesus	100	Log2	5	5	NotAllSame	L1	-0.5	0.048580289
subclass	Allen_MTG	All	Human-Gorilla	100	Log2	5	5	NotAllSame	Spearman	-0.411764706	0.113033866
subclass	Allen_MTG	All	Human-Gorilla	100	Log2	5	5	NotAllSame	Pearson	-0.391176471	0.134071286
subclass	Allen_MTG	All	Human-Gorilla	100	Log2	5	5	NotAllSame	Euclidean	-0.222058824	0.408534884
subclass	Allen_MTG	All	Human-Gorilla	100	Log2	5	5	NotAllSame	L1	-0.175	0.516874654
subclass	Allen_MTG	All	Human-Chimp	100	Log2	5	5	NotAllSame	Spearman	-0.695588235	0.002772148
subclass	Allen_MTG	All	Human-Chimp	100	Log2	5	5	NotAllSame	Pearson	-0.642647059	0.007271608
subclass	Allen_MTG	All	Human-Chimp	100	Log2	5	5	NotAllSame	Euclidean	-0.572058824	0.020590867
subclass	Allen_MTG	All	Human-Chimp	100	Log2	5	5	NotAllSame	L1	-0.564705882	0.022675804
subclass	Allen_MTG	All	Rhesus-Gorilla	100	Log2	5	5	NotAllSame	Spearman	-0.547058824	0.028301087
subclass	Allen_MTG	All	Rhesus-Gorilla	100	Log2	5	5	NotAllSame	Pearson	-0.464705882	0.069764633
subclass	Allen_MTG	All	Rhesus-Gorilla	100	Log2	5	5	NotAllSame	Euclidean	-0.314705882	0.235414212
subclass	Allen_MTG	All	Rhesus-Gorilla	100	Log2	5	5	NotAllSame	L1	-0.330882353	0.210650627
subclass	Allen_MTG	All	Rhesus-Chimp	100	Log2	5	5	NotAllSame	Spearman	-0.575	0.019803089
subclass	Allen_MTG	All	Rhesus-Chimp	100	Log2	5	5	NotAllSame	Pearson	-0.485294118	0.056717714
subclass	Allen_MTG	All	Rhesus-Chimp	100	Log2	5	5	NotAllSame	Euclidean	-0.417647059	0.107474079
subclass	Allen_MTG	All	Rhesus-Chimp	100	Log2	5	5	NotAllSame	L1	-0.401470588	0.123248093
subclass	Allen_MTG	All	Rhesus-Marmoset	100	Log2	5	5	NotAllSame	Spearman	-0.632352941	0.008577584
subclass	Allen_MTG	All	Rhesus-Marmoset	100	Log2	5	5	NotAllSame	Pearson	-0.710294118	0.002047862
subclass	Allen_MTG	All	Rhesus-Marmoset	100	Log2	5	5	NotAllSame	Euclidean	-0.520588235	0.038690907
subclass	Allen_MTG	All	Rhesus-Marmoset	100	Log2	5	5	NotAllSame	L1	-0.432352941	0.094421038
subclass	Allen_MTG	All	Gorilla-Chimp	100	Log2	5	5	NotAllSame	Spearman	-0.651470588	0.006258877
subclass	Allen_MTG	All	Gorilla-Chimp	100	Log2	5	5	NotAllSame	Pearson	-0.642647059	0.007271608
subclass	Allen_MTG	All	Gorilla-Chimp	100	Log2	5	5	NotAllSame	Euclidean	-0.576470588	0.01941514
subclass	Allen_MTG	All	Gorilla-Chimp	100	Log2	5	5	NotAllSame	L1	-0.597058824	0.014609732
subclass	Allen_MTG	All	Gorilla-Marmoset	100	Log2	5	5	NotAllSame	Spearman	-0.508823529	0.044135218
subclass	Allen_MTG	All	Gorilla-Marmoset	100	Log2	5	5	NotAllSame	Pearson	-0.464705882	0.069743676
subclass	Allen_MTG	All	Gorilla-Marmoset	100	Log2	5	5	NotAllSame	Euclidean	-0.322058824	0.223809774
subclass	Allen_MTG	All	Gorilla-Marmoset	100	Log2	5	5	NotAllSame	L1	-0.233823529	0.383433576
subclass	Allen_MTG	All	Chimp-Marmoset	100	Log2	5	5	NotAllSame	Spearman	-0.617647059	0.010787985
subclass	Allen_MTG	All	Chimp-Marmoset	100	Log2	5	5	NotAllSame	Pearson	-0.5	0.048580289
subclass	Allen_MTG	All	Chimp-Marmoset	100	Log2	5	5	NotAllSame	Euclidean	-0.447058824	0.082536923
subclass	Allen_MTG	All	Chimp-Marmoset	100	Log2	5	5	NotAllSame	L1	-0.363235294	0.16671361
subclass	Allen_MTG	All	Human-Marmoset	100	Log2	25	1	NotAllSame	Spearman	-0.755882353	0.000705891
subclass	Allen_MTG	All	Human-Marmoset	100	Log2	25	1	NotAllSame	Pearson	-0.710294118	0.002047862
subclass	Allen_MTG	All	Human-Marmoset	100	Log2	25	1	NotAllSame	Euclidean	-0.558823529	0.024436511
subclass	Allen_MTG	All	Human-Marmoset	100	Log2	25	1	NotAllSame	L1	-0.422058824	0.103438418
subclass	Allen_MTG	All	Human-Rhesus	100	Log2	25	1	NotAllSame	Spearman	-0.686764706	0.003297735
subclass	Allen_MTG	All	Human-Rhesus	100	Log2	25	1	NotAllSame	Pearson	-0.583823529	0.01757901
subclass	Allen_MTG	All	Human-Rhesus	100	Log2	25	1	NotAllSame	Euclidean	-0.511764706	0.042723448
subclass	Allen_MTG	All	Human-Rhesus	100	Log2	25	1	NotAllSame	L1	-0.425	0.100804217
subclass	Allen_MTG	All	Human-Gorilla	100	Log2	25	1	NotAllSame	Spearman	-0.451470588	0.079241207
subclass	Allen_MTG	All	Human-Gorilla	100	Log2	25	1	NotAllSame	Pearson	-0.397058824	0.127806009
subclass	Allen_MTG	All	Human-Gorilla	100	Log2	25	1	NotAllSame	Euclidean	-0.205882353	0.444309876
subclass	Allen_MTG	All	Human-Gorilla	100	Log2	25	1	NotAllSame	L1	-0.135294118	0.617367409
subclass	Allen_MTG	All	Human-Chimp	100	Log2	25	1	NotAllSame	Spearman	-0.702941176	0.002386953
subclass	Allen_MTG	All	Human-Chimp	100	Log2	25	1	NotAllSame	Pearson	-0.617647059	0.010787985
subclass	Allen_MTG	All	Human-Chimp	100	Log2	25	1	NotAllSame	Euclidean	-0.527941176	0.035590636
subclass	Allen_MTG	All	Human-Chimp	100	Log2	25	1	NotAllSame	L1	-0.433823529	0.093186698
subclass	Allen_MTG	All	Rhesus-Gorilla	100	Log2	25	1	NotAllSame	Spearman	-0.629411765	0.008988089
subclass	Allen_MTG	All	Rhesus-Gorilla	100	Log2	25	1	NotAllSame	Pearson	-0.497058824	0.050133558
subclass	Allen_MTG	All	Rhesus-Gorilla	100	Log2	25	1	NotAllSame	Euclidean	-0.364705882	0.164868397
subclass	Allen_MTG	All	Rhesus-Gorilla	100	Log2	25	1	NotAllSame	L1	-0.35	0.183896539
subclass	Allen_MTG	All	Rhesus-Chimp	100	Log2	25	1	NotAllSame	Spearman	-0.626470588	0.009413977
subclass	Allen_MTG	All	Rhesus-Chimp	100	Log2	25	1	NotAllSame	Pearson	-0.560294118	0.023986764
subclass	Allen_MTG	All	Rhesus-Chimp	100	Log2	25	1	NotAllSame	Euclidean	-0.432352941	0.094444422
subclass	Allen_MTG	All	Rhesus-Chimp	100	Log2	25	1	NotAllSame	L1	-0.325	0.219366808
subclass	Allen_MTG	All	Rhesus-Marmoset	100	Log2	25	1	NotAllSame	Spearman	-0.741176471	0.00101847
subclass	Allen_MTG	All	Rhesus-Marmoset	100	Log2	25	1	NotAllSame	Pearson	-0.764705882	0.000561113
subclass	Allen_MTG	All	Rhesus-Marmoset	100	Log2	25	1	NotAllSame	Euclidean	-0.605882353	0.012860299
subclass	Allen_MTG	All	Rhesus-Marmoset	100	Log2	25	1	NotAllSame	L1	-0.476470588	0.062059174
subclass	Allen_MTG	All	Gorilla-Chimp	100	Log2	25	1	NotAllSame	Spearman	-0.694117647	0.002853706
subclass	Allen_MTG	All	Gorilla-Chimp	100	Log2	25	1	NotAllSame	Pearson	-0.598529412	0.014308427
subclass	Allen_MTG	All	Gorilla-Chimp	100	Log2	25	1	NotAllSame	Euclidean	-0.548529412	0.02779753
subclass	Allen_MTG	All	Gorilla-Chimp	100	Log2	25	1	NotAllSame	L1	-0.567647059	0.021826951
subclass	Allen_MTG	All	Gorilla-Marmoset	100	Log2	25	1	NotAllSame	Spearman	-0.697058824	0.002690589
subclass	Allen_MTG	All	Gorilla-Marmoset	100	Log2	25	1	NotAllSame	Pearson	-0.511764706	0.042723448
subclass	Allen_MTG	All	Gorilla-Marmoset	100	Log2	25	1	NotAllSame	Euclidean	-0.288235294	0.27898446
subclass	Allen_MTG	All	Gorilla-Marmoset	100	Log2	25	1	NotAllSame	L1	-0.136764706	0.613516675
subclass	Allen_MTG	All	Chimp-Marmoset	100	Log2	25	1	NotAllSame	Spearman	-0.730882353	0.001299018
subclass	Allen_MTG	All	Chimp-Marmoset	100	Log2	25	1	NotAllSame	Pearson	-0.629411765	0.008988089
subclass	Allen_MTG	All	Chimp-Marmoset	100	Log2	25	1	NotAllSame	Euclidean	-0.401470588	0.123248093
subclass	Allen_MTG	All	Chimp-Marmoset	100	Log2	25	1	NotAllSame	L1	-0.214705882	0.424559234
subclass	Allen_MTG	All	Human-Marmoset	100	Log2	25	5	NotAllSame	Spearman	-0.755882353	0.000705891
subclass	Allen_MTG	All	Human-Marmoset	100	Log2	25	5	NotAllSame	Pearson	-0.710294118	0.002047862
subclass	Allen_MTG	All	Human-Marmoset	100	Log2	25	5	NotAllSame	Euclidean	-0.558823529	0.024436511
subclass	Allen_MTG	All	Human-Marmoset	100	Log2	25	5	NotAllSame	L1	-0.422058824	0.103438418
subclass	Allen_MTG	All	Human-Rhesus	100	Log2	25	5	NotAllSame	Spearman	-0.686764706	0.003297735
subclass	Allen_MTG	All	Human-Rhesus	100	Log2	25	5	NotAllSame	Pearson	-0.583823529	0.01757901
subclass	Allen_MTG	All	Human-Rhesus	100	Log2	25	5	NotAllSame	Euclidean	-0.511764706	0.042723448
subclass	Allen_MTG	All	Human-Rhesus	100	Log2	25	5	NotAllSame	L1	-0.425	0.100804217
subclass	Allen_MTG	All	Human-Gorilla	100	Log2	25	5	NotAllSame	Spearman	-0.451470588	0.079241207
subclass	Allen_MTG	All	Human-Gorilla	100	Log2	25	5	NotAllSame	Pearson	-0.397058824	0.127806009
subclass	Allen_MTG	All	Human-Gorilla	100	Log2	25	5	NotAllSame	Euclidean	-0.205882353	0.444309876
subclass	Allen_MTG	All	Human-Gorilla	100	Log2	25	5	NotAllSame	L1	-0.135294118	0.617367409
subclass	Allen_MTG	All	Human-Chimp	100	Log2	25	5	NotAllSame	Spearman	-0.702941176	0.002386953
subclass	Allen_MTG	All	Human-Chimp	100	Log2	25	5	NotAllSame	Pearson	-0.617647059	0.010787985
subclass	Allen_MTG	All	Human-Chimp	100	Log2	25	5	NotAllSame	Euclidean	-0.527941176	0.035590636
subclass	Allen_MTG	All	Human-Chimp	100	Log2	25	5	NotAllSame	L1	-0.433823529	0.093186698
subclass	Allen_MTG	All	Rhesus-Gorilla	100	Log2	25	5	NotAllSame	Spearman	-0.629411765	0.008988089
subclass	Allen_MTG	All	Rhesus-Gorilla	100	Log2	25	5	NotAllSame	Pearson	-0.497058824	0.050133558
subclass	Allen_MTG	All	Rhesus-Gorilla	100	Log2	25	5	NotAllSame	Euclidean	-0.364705882	0.164868397
subclass	Allen_MTG	All	Rhesus-Gorilla	100	Log2	25	5	NotAllSame	L1	-0.35	0.183896539
subclass	Allen_MTG	All	Rhesus-Chimp	100	Log2	25	5	NotAllSame	Spearman	-0.626470588	0.009413977
subclass	Allen_MTG	All	Rhesus-Chimp	100	Log2	25	5	NotAllSame	Pearson	-0.560294118	0.023986764
subclass	Allen_MTG	All	Rhesus-Chimp	100	Log2	25	5	NotAllSame	Euclidean	-0.432352941	0.094444422
subclass	Allen_MTG	All	Rhesus-Chimp	100	Log2	25	5	NotAllSame	L1	-0.325	0.219366808
subclass	Allen_MTG	All	Rhesus-Marmoset	100	Log2	25	5	NotAllSame	Spearman	-0.741176471	0.00101847
subclass	Allen_MTG	All	Rhesus-Marmoset	100	Log2	25	5	NotAllSame	Pearson	-0.764705882	0.000561113
subclass	Allen_MTG	All	Rhesus-Marmoset	100	Log2	25	5	NotAllSame	Euclidean	-0.605882353	0.012860299
subclass	Allen_MTG	All	Rhesus-Marmoset	100	Log2	25	5	NotAllSame	L1	-0.476470588	0.062059174
subclass	Allen_MTG	All	Gorilla-Chimp	100	Log2	25	5	NotAllSame	Spearman	-0.694117647	0.002853706
subclass	Allen_MTG	All	Gorilla-Chimp	100	Log2	25	5	NotAllSame	Pearson	-0.598529412	0.014308427
subclass	Allen_MTG	All	Gorilla-Chimp	100	Log2	25	5	NotAllSame	Euclidean	-0.548529412	0.02779753
subclass	Allen_MTG	All	Gorilla-Chimp	100	Log2	25	5	NotAllSame	L1	-0.567647059	0.021826951
subclass	Allen_MTG	All	Gorilla-Marmoset	100	Log2	25	5	NotAllSame	Spearman	-0.697058824	0.002690589
subclass	Allen_MTG	All	Gorilla-Marmoset	100	Log2	25	5	NotAllSame	Pearson	-0.511764706	0.042723448
subclass	Allen_MTG	All	Gorilla-Marmoset	100	Log2	25	5	NotAllSame	Euclidean	-0.288235294	0.27898446
subclass	Allen_MTG	All	Gorilla-Marmoset	100	Log2	25	5	NotAllSame	L1	-0.136764706	0.613516675
subclass	Allen_MTG	All	Chimp-Marmoset	100	Log2	25	5	NotAllSame	Spearman	-0.730882353	0.001299018
subclass	Allen_MTG	All	Chimp-Marmoset	100	Log2	25	5	NotAllSame	Pearson	-0.629411765	0.008988089
subclass	Allen_MTG	All	Chimp-Marmoset	100	Log2	25	5	NotAllSame	Euclidean	-0.401470588	0.123248093
subclass	Allen_MTG	All	Chimp-Marmoset	100	Log2	25	5	NotAllSame	L1	-0.214705882	0.424559234
subclass	Allen_MTG	All	Human-Marmoset	100	Log2	50	1	NotAllSame	Spearman	-0.727941176	0.001389631
subclass	Allen_MTG	All	Human-Marmoset	100	Log2	50	1	NotAllSame	Pearson	-0.733823529	0.001213287
subclass	Allen_MTG	All	Human-Marmoset	100	Log2	50	1	NotAllSame	Euclidean	-0.65	0.006415707
subclass	Allen_MTG	All	Human-Marmoset	100	Log2	50	1	NotAllSame	L1	-0.636764706	0.007991602
subclass	Allen_MTG	All	Human-Rhesus	100	Log2	50	1	NotAllSame	Spearman	-0.682352941	0.00358797
subclass	Allen_MTG	All	Human-Rhesus	100	Log2	50	1	NotAllSame	Pearson	-0.651470588	0.006258877
subclass	Allen_MTG	All	Human-Rhesus	100	Log2	50	1	NotAllSame	Euclidean	-0.604411765	0.013142212
subclass	Allen_MTG	All	Human-Rhesus	100	Log2	50	1	NotAllSame	L1	-0.535294118	0.032615863
subclass	Allen_MTG	All	Human-Gorilla	100	Log2	50	1	NotAllSame	Spearman	-0.473529412	0.063939323
subclass	Allen_MTG	All	Human-Gorilla	100	Log2	50	1	NotAllSame	Pearson	-0.342647059	0.193894128
subclass	Allen_MTG	All	Human-Gorilla	100	Log2	50	1	NotAllSame	Euclidean	-0.166176471	0.524008642
subclass	Allen_MTG	All	Human-Gorilla	100	Log2	50	1	NotAllSame	L1	-0.089705882	0.73700495
subclass	Allen_MTG	All	Human-Chimp	100	Log2	50	1	NotAllSame	Spearman	-0.764705882	0.000559676
subclass	Allen_MTG	All	Human-Chimp	100	Log2	50	1	NotAllSame	Pearson	-0.554411765	0.025838338
subclass	Allen_MTG	All	Human-Chimp	100	Log2	50	1	NotAllSame	Euclidean	-0.451470588	0.079197239
subclass	Allen_MTG	All	Human-Chimp	100	Log2	50	1	NotAllSame	L1	-0.416176471	0.108851742
subclass	Allen_MTG	All	Rhesus-Gorilla	100	Log2	50	1	NotAllSame	Spearman	-0.691176471	0.003024719
subclass	Allen_MTG	All	Rhesus-Gorilla	100	Log2	50	1	NotAllSame	Pearson	-0.476470588	0.062059174
subclass	Allen_MTG	All	Rhesus-Gorilla	100	Log2	50	1	NotAllSame	Euclidean	-0.410294118	0.114460852
subclass	Allen_MTG	All	Rhesus-Gorilla	100	Log2	50	1	NotAllSame	L1	-0.425	0.100804217
subclass	Allen_MTG	All	Rhesus-Chimp	100	Log2	50	1	NotAllSame	Spearman	-0.636764706	0.007991602
subclass	Allen_MTG	All	Rhesus-Chimp	100	Log2	50	1	NotAllSame	Pearson	-0.602941176	0.013424125
subclass	Allen_MTG	All	Rhesus-Chimp	100	Log2	50	1	NotAllSame	Euclidean	-0.519117647	0.03934635
subclass	Allen_MTG	All	Rhesus-Chimp	100	Log2	50	1	NotAllSame	L1	-0.448529412	0.08141633
subclass	Allen_MTG	All	Rhesus-Marmoset	100	Log2	50	1	NotAllSame	Spearman	-0.747058824	0.000882107
subclass	Allen_MTG	All	Rhesus-Marmoset	100	Log2	50	1	NotAllSame	Pearson	-0.785294118	0.000312854
subclass	Allen_MTG	All	Rhesus-Marmoset	100	Log2	50	1	NotAllSame	Euclidean	-0.679411765	0.003793433
subclass	Allen_MTG	All	Rhesus-Marmoset	100	Log2	50	1	NotAllSame	L1	-0.583823529	0.01757901
subclass	Allen_MTG	All	Gorilla-Chimp	100	Log2	50	1	NotAllSame	Spearman	-0.704411765	0.002316427
subclass	Allen_MTG	All	Gorilla-Chimp	100	Log2	50	1	NotAllSame	Pearson	-0.551470588	0.026804236
subclass	Allen_MTG	All	Gorilla-Chimp	100	Log2	50	1	NotAllSame	Euclidean	-0.536764706	0.032144172
subclass	Allen_MTG	All	Gorilla-Chimp	100	Log2	50	1	NotAllSame	L1	-0.535294118	0.032630926
subclass	Allen_MTG	All	Gorilla-Marmoset	100	Log2	50	1	NotAllSame	Spearman	-0.688235294	0.003203909
subclass	Allen_MTG	All	Gorilla-Marmoset	100	Log2	50	1	NotAllSame	Pearson	-0.563235294	0.023100111
subclass	Allen_MTG	All	Gorilla-Marmoset	100	Log2	50	1	NotAllSame	Euclidean	-0.447058824	0.082536923
subclass	Allen_MTG	All	Gorilla-Marmoset	100	Log2	50	1	NotAllSame	L1	-0.364705882	0.164868397
subclass	Allen_MTG	All	Chimp-Marmoset	100	Log2	50	1	NotAllSame	Spearman	-0.755882353	0.000705891
subclass	Allen_MTG	All	Chimp-Marmoset	100	Log2	50	1	NotAllSame	Pearson	-0.689705882	0.003114314
subclass	Allen_MTG	All	Chimp-Marmoset	100	Log2	50	1	NotAllSame	Euclidean	-0.513235294	0.042034627
subclass	Allen_MTG	All	Chimp-Marmoset	100	Log2	50	1	NotAllSame	L1	-0.422058824	0.103438418
subclass	Allen_MTG	All	Human-Marmoset	100	Log2	50	5	NotAllSame	Spearman	-0.727941176	0.001389631
subclass	Allen_MTG	All	Human-Marmoset	100	Log2	50	5	NotAllSame	Pearson	-0.733823529	0.001213287
subclass	Allen_MTG	All	Human-Marmoset	100	Log2	50	5	NotAllSame	Euclidean	-0.65	0.006415707
subclass	Allen_MTG	All	Human-Marmoset	100	Log2	50	5	NotAllSame	L1	-0.636764706	0.007991602
subclass	Allen_MTG	All	Human-Rhesus	100	Log2	50	5	NotAllSame	Spearman	-0.682352941	0.00358797
subclass	Allen_MTG	All	Human-Rhesus	100	Log2	50	5	NotAllSame	Pearson	-0.651470588	0.006258877
subclass	Allen_MTG	All	Human-Rhesus	100	Log2	50	5	NotAllSame	Euclidean	-0.604411765	0.013142212
subclass	Allen_MTG	All	Human-Rhesus	100	Log2	50	5	NotAllSame	L1	-0.535294118	0.032615863
subclass	Allen_MTG	All	Human-Gorilla	100	Log2	50	5	NotAllSame	Spearman	-0.473529412	0.063939323
subclass	Allen_MTG	All	Human-Gorilla	100	Log2	50	5	NotAllSame	Pearson	-0.342647059	0.193894128
subclass	Allen_MTG	All	Human-Gorilla	100	Log2	50	5	NotAllSame	Euclidean	-0.166176471	0.524008642
subclass	Allen_MTG	All	Human-Gorilla	100	Log2	50	5	NotAllSame	L1	-0.089705882	0.73700495
subclass	Allen_MTG	All	Human-Chimp	100	Log2	50	5	NotAllSame	Spearman	-0.764705882	0.000559676
subclass	Allen_MTG	All	Human-Chimp	100	Log2	50	5	NotAllSame	Pearson	-0.554411765	0.025838338
subclass	Allen_MTG	All	Human-Chimp	100	Log2	50	5	NotAllSame	Euclidean	-0.451470588	0.079197239
subclass	Allen_MTG	All	Human-Chimp	100	Log2	50	5	NotAllSame	L1	-0.416176471	0.108851742
subclass	Allen_MTG	All	Rhesus-Gorilla	100	Log2	50	5	NotAllSame	Spearman	-0.691176471	0.003024719
subclass	Allen_MTG	All	Rhesus-Gorilla	100	Log2	50	5	NotAllSame	Pearson	-0.476470588	0.062059174
subclass	Allen_MTG	All	Rhesus-Gorilla	100	Log2	50	5	NotAllSame	Euclidean	-0.410294118	0.114460852
subclass	Allen_MTG	All	Rhesus-Gorilla	100	Log2	50	5	NotAllSame	L1	-0.425	0.100804217
subclass	Allen_MTG	All	Rhesus-Chimp	100	Log2	50	5	NotAllSame	Spearman	-0.636764706	0.007991602
subclass	Allen_MTG	All	Rhesus-Chimp	100	Log2	50	5	NotAllSame	Pearson	-0.602941176	0.013424125
subclass	Allen_MTG	All	Rhesus-Chimp	100	Log2	50	5	NotAllSame	Euclidean	-0.519117647	0.03934635
subclass	Allen_MTG	All	Rhesus-Chimp	100	Log2	50	5	NotAllSame	L1	-0.448529412	0.08141633
subclass	Allen_MTG	All	Rhesus-Marmoset	100	Log2	50	5	NotAllSame	Spearman	-0.747058824	0.000882107
subclass	Allen_MTG	All	Rhesus-Marmoset	100	Log2	50	5	NotAllSame	Pearson	-0.785294118	0.000312854
subclass	Allen_MTG	All	Rhesus-Marmoset	100	Log2	50	5	NotAllSame	Euclidean	-0.679411765	0.003793433
subclass	Allen_MTG	All	Rhesus-Marmoset	100	Log2	50	5	NotAllSame	L1	-0.583823529	0.01757901
subclass	Allen_MTG	All	Gorilla-Chimp	100	Log2	50	5	NotAllSame	Spearman	-0.704411765	0.002316427
subclass	Allen_MTG	All	Gorilla-Chimp	100	Log2	50	5	NotAllSame	Pearson	-0.551470588	0.026804236
subclass	Allen_MTG	All	Gorilla-Chimp	100	Log2	50	5	NotAllSame	Euclidean	-0.536764706	0.032144172
subclass	Allen_MTG	All	Gorilla-Chimp	100	Log2	50	5	NotAllSame	L1	-0.535294118	0.032630926
subclass	Allen_MTG	All	Gorilla-Marmoset	100	Log2	50	5	NotAllSame	Spearman	-0.688235294	0.003203909
subclass	Allen_MTG	All	Gorilla-Marmoset	100	Log2	50	5	NotAllSame	Pearson	-0.563235294	0.023100111
subclass	Allen_MTG	All	Gorilla-Marmoset	100	Log2	50	5	NotAllSame	Euclidean	-0.447058824	0.082536923
subclass	Allen_MTG	All	Gorilla-Marmoset	100	Log2	50	5	NotAllSame	L1	-0.364705882	0.164868397
subclass	Allen_MTG	All	Chimp-Marmoset	100	Log2	50	5	NotAllSame	Spearman	-0.755882353	0.000705891
subclass	Allen_MTG	All	Chimp-Marmoset	100	Log2	50	5	NotAllSame	Pearson	-0.689705882	0.003114314
subclass	Allen_MTG	All	Chimp-Marmoset	100	Log2	50	5	NotAllSame	Euclidean	-0.513235294	0.042034627
subclass	Allen_MTG	All	Chimp-Marmoset	100	Log2	50	5	NotAllSame	L1	-0.422058824	0.103438418
subclass	Allen_MTG	All	Human-Marmoset	100	Log2	10	1	NotAllSame	Spearman	-0.730882353	0.001299018
subclass	Allen_MTG	All	Human-Marmoset	100	Log2	10	1	NotAllSame	Pearson	-0.670588235	0.004467209
subclass	Allen_MTG	All	Human-Marmoset	100	Log2	10	1	NotAllSame	Euclidean	-0.530882353	0.034360315
subclass	Allen_MTG	All	Human-Marmoset	100	Log2	10	1	NotAllSame	L1	-0.429411765	0.096936485
subclass	Allen_MTG	All	Human-Rhesus	100	Log2	10	1	NotAllSame	Spearman	-0.675	0.004120496
subclass	Allen_MTG	All	Human-Rhesus	100	Log2	10	1	NotAllSame	Pearson	-0.529411765	0.034952007
subclass	Allen_MTG	All	Human-Rhesus	100	Log2	10	1	NotAllSame	Euclidean	-0.482352941	0.058458977
subclass	Allen_MTG	All	Human-Rhesus	100	Log2	10	1	NotAllSame	L1	-0.451470588	0.079197239
subclass	Allen_MTG	All	Human-Gorilla	100	Log2	10	1	NotAllSame	Spearman	-0.430882353	0.095678761
subclass	Allen_MTG	All	Human-Gorilla	100	Log2	10	1	NotAllSame	Pearson	-0.344117647	0.191883522
subclass	Allen_MTG	All	Human-Gorilla	100	Log2	10	1	NotAllSame	Euclidean	-0.2	0.457712726
subclass	Allen_MTG	All	Human-Gorilla	100	Log2	10	1	NotAllSame	L1	-0.166176471	0.53850248
subclass	Allen_MTG	All	Human-Chimp	100	Log2	10	1	NotAllSame	Spearman	-0.707352941	0.002178791
subclass	Allen_MTG	All	Human-Chimp	100	Log2	10	1	NotAllSame	Pearson	-0.644117647	0.007081524
subclass	Allen_MTG	All	Human-Chimp	100	Log2	10	1	NotAllSame	Euclidean	-0.557352941	0.024899344
subclass	Allen_MTG	All	Human-Chimp	100	Log2	10	1	NotAllSame	L1	-0.525	0.036821457
subclass	Allen_MTG	All	Rhesus-Gorilla	100	Log2	10	1	NotAllSame	Spearman	-0.577941176	0.019038835
subclass	Allen_MTG	All	Rhesus-Gorilla	100	Log2	10	1	NotAllSame	Pearson	-0.482352941	0.058458977
subclass	Allen_MTG	All	Rhesus-Gorilla	100	Log2	10	1	NotAllSame	Euclidean	-0.322058824	0.223809774
subclass	Allen_MTG	All	Rhesus-Gorilla	100	Log2	10	1	NotAllSame	L1	-0.336764706	0.20216007
subclass	Allen_MTG	All	Rhesus-Chimp	100	Log2	10	1	NotAllSame	Spearman	-0.601470588	0.013715624
subclass	Allen_MTG	All	Rhesus-Chimp	100	Log2	10	1	NotAllSame	Pearson	-0.502941176	0.04706314
subclass	Allen_MTG	All	Rhesus-Chimp	100	Log2	10	1	NotAllSame	Euclidean	-0.404411765	0.120268724
subclass	Allen_MTG	All	Rhesus-Chimp	100	Log2	10	1	NotAllSame	L1	-0.322058824	0.223809774
subclass	Allen_MTG	All	Rhesus-Marmoset	100	Log2	10	1	NotAllSame	Spearman	-0.652941176	0.006102047
subclass	Allen_MTG	All	Rhesus-Marmoset	100	Log2	10	1	NotAllSame	Pearson	-0.723529412	0.001534481
subclass	Allen_MTG	All	Rhesus-Marmoset	100	Log2	10	1	NotAllSame	Euclidean	-0.552941176	0.0263145
subclass	Allen_MTG	All	Rhesus-Marmoset	100	Log2	10	1	NotAllSame	L1	-0.423529412	0.102109322
subclass	Allen_MTG	All	Gorilla-Chimp	100	Log2	10	1	NotAllSame	Spearman	-0.682352941	0.00358797
subclass	Allen_MTG	All	Gorilla-Chimp	100	Log2	10	1	NotAllSame	Pearson	-0.641176471	0.007434419
subclass	Allen_MTG	All	Gorilla-Chimp	100	Log2	10	1	NotAllSame	Euclidean	-0.564705882	0.022663205
subclass	Allen_MTG	All	Gorilla-Chimp	100	Log2	10	1	NotAllSame	L1	-0.586764706	0.016882504
subclass	Allen_MTG	All	Gorilla-Marmoset	100	Log2	10	1	NotAllSame	Spearman	-0.541176471	0.030414783
subclass	Allen_MTG	All	Gorilla-Marmoset	100	Log2	10	1	NotAllSame	Pearson	-0.458823529	0.073835534
subclass	Allen_MTG	All	Gorilla-Marmoset	100	Log2	10	1	NotAllSame	Euclidean	-0.283823529	0.286801057
subclass	Allen_MTG	All	Gorilla-Marmoset	100	Log2	10	1	NotAllSame	L1	-0.172058824	0.524008642
subclass	Allen_MTG	All	Chimp-Marmoset	100	Log2	10	1	NotAllSame	Spearman	-0.639705882	0.007617779
subclass	Allen_MTG	All	Chimp-Marmoset	100	Log2	10	1	NotAllSame	Pearson	-0.536764706	0.032054546
subclass	Allen_MTG	All	Chimp-Marmoset	100	Log2	10	1	NotAllSame	Euclidean	-0.407352941	0.117339761
subclass	Allen_MTG	All	Chimp-Marmoset	100	Log2	10	1	NotAllSame	L1	-0.272058824	0.308041892
subclass	Allen_MTG	All	Human-Marmoset	100	Log2	10	5	NotAllSame	Spearman	-0.730882353	0.001299018
subclass	Allen_MTG	All	Human-Marmoset	100	Log2	10	5	NotAllSame	Pearson	-0.670588235	0.004467209
subclass	Allen_MTG	All	Human-Marmoset	100	Log2	10	5	NotAllSame	Euclidean	-0.530882353	0.034360315
subclass	Allen_MTG	All	Human-Marmoset	100	Log2	10	5	NotAllSame	L1	-0.429411765	0.096936485
subclass	Allen_MTG	All	Human-Rhesus	100	Log2	10	5	NotAllSame	Spearman	-0.675	0.004120496
subclass	Allen_MTG	All	Human-Rhesus	100	Log2	10	5	NotAllSame	Pearson	-0.529411765	0.034952007
subclass	Allen_MTG	All	Human-Rhesus	100	Log2	10	5	NotAllSame	Euclidean	-0.482352941	0.058458977
subclass	Allen_MTG	All	Human-Rhesus	100	Log2	10	5	NotAllSame	L1	-0.451470588	0.079197239
subclass	Allen_MTG	All	Human-Gorilla	100	Log2	10	5	NotAllSame	Spearman	-0.430882353	0.095678761
subclass	Allen_MTG	All	Human-Gorilla	100	Log2	10	5	NotAllSame	Pearson	-0.344117647	0.191883522
subclass	Allen_MTG	All	Human-Gorilla	100	Log2	10	5	NotAllSame	Euclidean	-0.2	0.457712726
subclass	Allen_MTG	All	Human-Gorilla	100	Log2	10	5	NotAllSame	L1	-0.166176471	0.53850248
subclass	Allen_MTG	All	Human-Chimp	100	Log2	10	5	NotAllSame	Spearman	-0.707352941	0.002178791
subclass	Allen_MTG	All	Human-Chimp	100	Log2	10	5	NotAllSame	Pearson	-0.644117647	0.007081524
subclass	Allen_MTG	All	Human-Chimp	100	Log2	10	5	NotAllSame	Euclidean	-0.557352941	0.024899344
subclass	Allen_MTG	All	Human-Chimp	100	Log2	10	5	NotAllSame	L1	-0.525	0.036821457
subclass	Allen_MTG	All	Rhesus-Gorilla	100	Log2	10	5	NotAllSame	Spearman	-0.577941176	0.019038835
subclass	Allen_MTG	All	Rhesus-Gorilla	100	Log2	10	5	NotAllSame	Pearson	-0.482352941	0.058458977
subclass	Allen_MTG	All	Rhesus-Gorilla	100	Log2	10	5	NotAllSame	Euclidean	-0.322058824	0.223809774
subclass	Allen_MTG	All	Rhesus-Gorilla	100	Log2	10	5	NotAllSame	L1	-0.336764706	0.20216007
subclass	Allen_MTG	All	Rhesus-Chimp	100	Log2	10	5	NotAllSame	Spearman	-0.601470588	0.013715624
subclass	Allen_MTG	All	Rhesus-Chimp	100	Log2	10	5	NotAllSame	Pearson	-0.502941176	0.04706314
subclass	Allen_MTG	All	Rhesus-Chimp	100	Log2	10	5	NotAllSame	Euclidean	-0.404411765	0.120268724
subclass	Allen_MTG	All	Rhesus-Chimp	100	Log2	10	5	NotAllSame	L1	-0.322058824	0.223809774
subclass	Allen_MTG	All	Rhesus-Marmoset	100	Log2	10	5	NotAllSame	Spearman	-0.652941176	0.006102047
subclass	Allen_MTG	All	Rhesus-Marmoset	100	Log2	10	5	NotAllSame	Pearson	-0.723529412	0.001534481
subclass	Allen_MTG	All	Rhesus-Marmoset	100	Log2	10	5	NotAllSame	Euclidean	-0.552941176	0.0263145
subclass	Allen_MTG	All	Rhesus-Marmoset	100	Log2	10	5	NotAllSame	L1	-0.423529412	0.102109322
subclass	Allen_MTG	All	Gorilla-Chimp	100	Log2	10	5	NotAllSame	Spearman	-0.682352941	0.00358797
subclass	Allen_MTG	All	Gorilla-Chimp	100	Log2	10	5	NotAllSame	Pearson	-0.641176471	0.007434419
subclass	Allen_MTG	All	Gorilla-Chimp	100	Log2	10	5	NotAllSame	Euclidean	-0.564705882	0.022663205
subclass	Allen_MTG	All	Gorilla-Chimp	100	Log2	10	5	NotAllSame	L1	-0.586764706	0.016882504
subclass	Allen_MTG	All	Gorilla-Marmoset	100	Log2	10	5	NotAllSame	Spearman	-0.541176471	0.030414783
subclass	Allen_MTG	All	Gorilla-Marmoset	100	Log2	10	5	NotAllSame	Pearson	-0.458823529	0.073835534
subclass	Allen_MTG	All	Gorilla-Marmoset	100	Log2	10	5	NotAllSame	Euclidean	-0.283823529	0.286801057
subclass	Allen_MTG	All	Gorilla-Marmoset	100	Log2	10	5	NotAllSame	L1	-0.172058824	0.524008642
subclass	Allen_MTG	All	Chimp-Marmoset	100	Log2	10	5	NotAllSame	Spearman	-0.639705882	0.007617779
subclass	Allen_MTG	All	Chimp-Marmoset	100	Log2	10	5	NotAllSame	Pearson	-0.536764706	0.032054546
subclass	Allen_MTG	All	Chimp-Marmoset	100	Log2	10	5	NotAllSame	Euclidean	-0.407352941	0.117339761
subclass	Allen_MTG	All	Chimp-Marmoset	100	Log2	10	5	NotAllSame	L1	-0.272058824	0.308041892
subclass	Allen_MTG	All	Human-Marmoset	250	NoLog	5	1	NotAllSame	Spearman	-0.832142857	0.000119028
subclass	Allen_MTG	All	Human-Marmoset	250	NoLog	5	1	NotAllSame	Pearson	-0.707142857	0.003195481
subclass	Allen_MTG	All	Human-Marmoset	250	NoLog	5	1	NotAllSame	Euclidean	-0.742857143	0.001509489
subclass	Allen_MTG	All	Human-Marmoset	250	NoLog	5	1	NotAllSame	L1	-0.821428571	0.000173148
subclass	Allen_MTG	All	Human-Rhesus	250	NoLog	5	1	NotAllSame	Spearman	-0.639285714	0.010288447
subclass	Allen_MTG	All	Human-Rhesus	250	NoLog	5	1	NotAllSame	Pearson	-0.564285714	0.028432522
subclass	Allen_MTG	All	Human-Rhesus	250	NoLog	5	1	NotAllSame	Euclidean	-0.628571429	0.012079539
subclass	Allen_MTG	All	Human-Rhesus	250	NoLog	5	1	NotAllSame	L1	-0.721428571	0.002398868
subclass	Allen_MTG	All	Human-Gorilla	250	NoLog	5	1	NotAllSame	Spearman	-0.564285714	0.028452426
subclass	Allen_MTG	All	Human-Gorilla	250	NoLog	5	1	NotAllSame	Pearson	-0.248214286	0.372398404
subclass	Allen_MTG	All	Human-Gorilla	250	NoLog	5	1	NotAllSame	Euclidean	-0.403571429	0.135767997
subclass	Allen_MTG	All	Human-Gorilla	250	NoLog	5	1	NotAllSame	L1	-0.564285714	0.028432522
subclass	Allen_MTG	All	Human-Chimp	250	NoLog	5	1	NotAllSame	Spearman	-0.689285714	0.004473734
subclass	Allen_MTG	All	Human-Chimp	250	NoLog	5	1	NotAllSame	Pearson	-0.196428571	0.482898756
subclass	Allen_MTG	All	Human-Chimp	250	NoLog	5	1	NotAllSame	Euclidean	-0.410714286	0.128328646
subclass	Allen_MTG	All	Human-Chimp	250	NoLog	5	1	NotAllSame	L1	-0.7125	0.002876689
subclass	Allen_MTG	All	Rhesus-Gorilla	250	NoLog	5	1	NotAllSame	Spearman	-0.578571429	0.023846659
subclass	Allen_MTG	All	Rhesus-Gorilla	250	NoLog	5	1	NotAllSame	Pearson	-0.317857143	0.248290566
subclass	Allen_MTG	All	Rhesus-Gorilla	250	NoLog	5	1	NotAllSame	Euclidean	-0.314285714	0.253940016
subclass	Allen_MTG	All	Rhesus-Gorilla	250	NoLog	5	1	NotAllSame	L1	-0.7	0.003666068
subclass	Allen_MTG	All	Rhesus-Chimp	250	NoLog	5	1	NotAllSame	Spearman	-0.632142857	0.011457542
subclass	Allen_MTG	All	Rhesus-Chimp	250	NoLog	5	1	NotAllSame	Pearson	-0.182142857	0.515881682
subclass	Allen_MTG	All	Rhesus-Chimp	250	NoLog	5	1	NotAllSame	Euclidean	-0.353571429	0.196071678
subclass	Allen_MTG	All	Rhesus-Chimp	250	NoLog	5	1	NotAllSame	L1	-0.676785714	0.005590025
subclass	Allen_MTG	All	Rhesus-Marmoset	250	NoLog	5	1	NotAllSame	Spearman	-0.785714286	0.000516455
subclass	Allen_MTG	All	Rhesus-Marmoset	250	NoLog	5	1	NotAllSame	Pearson	-0.75	0.001280898
subclass	Allen_MTG	All	Rhesus-Marmoset	250	NoLog	5	1	NotAllSame	Euclidean	-0.753571429	0.001177583
subclass	Allen_MTG	All	Rhesus-Marmoset	250	NoLog	5	1	NotAllSame	L1	-0.823214286	0.000163192
subclass	Allen_MTG	All	Gorilla-Chimp	250	NoLog	5	1	NotAllSame	Spearman	-0.728571429	0.00206521
subclass	Allen_MTG	All	Gorilla-Chimp	250	NoLog	5	1	NotAllSame	Pearson	-0.128571429	0.647916329
subclass	Allen_MTG	All	Gorilla-Chimp	250	NoLog	5	1	NotAllSame	Euclidean	-0.253571429	0.361816104
subclass	Allen_MTG	All	Gorilla-Chimp	250	NoLog	5	1	NotAllSame	L1	-0.682142857	0.005086326
subclass	Allen_MTG	All	Gorilla-Marmoset	250	NoLog	5	1	NotAllSame	Spearman	-0.725	0.002227032
subclass	Allen_MTG	All	Gorilla-Marmoset	250	NoLog	5	1	NotAllSame	Pearson	-0.707142857	0.003195481
subclass	Allen_MTG	All	Gorilla-Marmoset	250	NoLog	5	1	NotAllSame	Euclidean	-0.646428571	0.009214551
subclass	Allen_MTG	All	Gorilla-Marmoset	250	NoLog	5	1	NotAllSame	L1	-0.755357143	0.001129346
subclass	Allen_MTG	All	Chimp-Marmoset	250	NoLog	5	1	NotAllSame	Spearman	-0.764285714	0.00090731
subclass	Allen_MTG	All	Chimp-Marmoset	250	NoLog	5	1	NotAllSame	Pearson	-0.682142857	0.005086326
subclass	Allen_MTG	All	Chimp-Marmoset	250	NoLog	5	1	NotAllSame	Euclidean	-0.692857143	0.004190233
subclass	Allen_MTG	All	Chimp-Marmoset	250	NoLog	5	1	NotAllSame	L1	-0.735714286	0.001769869
subclass	Allen_MTG	All	Human-Marmoset	250	NoLog	5	5	NotAllSame	Spearman	-0.835714286	0.000104447
subclass	Allen_MTG	All	Human-Marmoset	250	NoLog	5	5	NotAllSame	Pearson	-0.707142857	0.003195481
subclass	Allen_MTG	All	Human-Marmoset	250	NoLog	5	5	NotAllSame	Euclidean	-0.742857143	0.001509489
subclass	Allen_MTG	All	Human-Marmoset	250	NoLog	5	5	NotAllSame	L1	-0.821428571	0.000173148
subclass	Allen_MTG	All	Human-Rhesus	250	NoLog	5	5	NotAllSame	Spearman	-0.639285714	0.010288447
subclass	Allen_MTG	All	Human-Rhesus	250	NoLog	5	5	NotAllSame	Pearson	-0.558928571	0.030318791
subclass	Allen_MTG	All	Human-Rhesus	250	NoLog	5	5	NotAllSame	Euclidean	-0.628571429	0.012079539
subclass	Allen_MTG	All	Human-Rhesus	250	NoLog	5	5	NotAllSame	L1	-0.721428571	0.002398868
subclass	Allen_MTG	All	Human-Gorilla	250	NoLog	5	5	NotAllSame	Spearman	-0.546428571	0.03506666
subclass	Allen_MTG	All	Human-Gorilla	250	NoLog	5	5	NotAllSame	Pearson	-0.246428571	0.375950516
subclass	Allen_MTG	All	Human-Gorilla	250	NoLog	5	5	NotAllSame	Euclidean	-0.403571429	0.135767997
subclass	Allen_MTG	All	Human-Gorilla	250	NoLog	5	5	NotAllSame	L1	-0.564285714	0.028432522
subclass	Allen_MTG	All	Human-Chimp	250	NoLog	5	5	NotAllSame	Spearman	-0.703571429	0.003424337
subclass	Allen_MTG	All	Human-Chimp	250	NoLog	5	5	NotAllSame	Pearson	-0.194642857	0.486973729
subclass	Allen_MTG	All	Human-Chimp	250	NoLog	5	5	NotAllSame	Euclidean	-0.410714286	0.128328646
subclass	Allen_MTG	All	Human-Chimp	250	NoLog	5	5	NotAllSame	L1	-0.7125	0.002876689
subclass	Allen_MTG	All	Rhesus-Gorilla	250	NoLog	5	5	NotAllSame	Spearman	-0.585714286	0.021776518
subclass	Allen_MTG	All	Rhesus-Gorilla	250	NoLog	5	5	NotAllSame	Pearson	-0.317857143	0.248290566
subclass	Allen_MTG	All	Rhesus-Gorilla	250	NoLog	5	5	NotAllSame	Euclidean	-0.314285714	0.253940016
subclass	Allen_MTG	All	Rhesus-Gorilla	250	NoLog	5	5	NotAllSame	L1	-0.7	0.003666068
subclass	Allen_MTG	All	Rhesus-Chimp	250	NoLog	5	5	NotAllSame	Spearman	-0.657142857	0.007770251
subclass	Allen_MTG	All	Rhesus-Chimp	250	NoLog	5	5	NotAllSame	Pearson	-0.182142857	0.515881682
subclass	Allen_MTG	All	Rhesus-Chimp	250	NoLog	5	5	NotAllSame	Euclidean	-0.353571429	0.196071678
subclass	Allen_MTG	All	Rhesus-Chimp	250	NoLog	5	5	NotAllSame	L1	-0.680357143	0.005251438
subclass	Allen_MTG	All	Rhesus-Marmoset	250	NoLog	5	5	NotAllSame	Spearman	-0.775	0.000689645
subclass	Allen_MTG	All	Rhesus-Marmoset	250	NoLog	5	5	NotAllSame	Pearson	-0.75	0.001280898
subclass	Allen_MTG	All	Rhesus-Marmoset	250	NoLog	5	5	NotAllSame	Euclidean	-0.753571429	0.001177583
subclass	Allen_MTG	All	Rhesus-Marmoset	250	NoLog	5	5	NotAllSame	L1	-0.823214286	0.000163192
[truncated: 56,380 more rows]
