# Supplementary material for: A General Principle of Neuronal Evolution Reveals a Human-Accelerated Neuron Type Potentially Underlying the High Prevalence of Autism in Humans
Source: Mol Biol Evol. 2025 Sep 5;42(9):msaf189. doi: 10.1093/molbev/msaf189 (PMC12410989; doi:10.1093/molbev/msaf189)
Supplement: msaf189_Supplementary_Data [file msaf189_supplementary_data.zip › Supplemental_Table3.csv]

Clustering resolution indicates how finely neurons were clustered (subclass level being lower resolution than subtype level
Dataset indicates which of the three datasets were used
Class indicates whether all neurons, excitatoy neurons only, or inhibitory neurons only were analyzed
Comparison indicates which two species were compared
Number of cells indicates how many cells were downsampled to. For example, if Number of cells is 500, then we downsampled without replacement any cell type with > 500 cells to 500 cells and excluded all cell types with < 500 cells
Log transform indicates whether we took the log2 of the counts per million (CPM) or not
Raw count cutoff indicates the number of counts required in one of the two species for a gene to be included
CPM cutoff indicates the number of CPM required in one of the two species for a gene to be included
All genes same? Indicates whether we applied these filtering criteria to each cell type separately, or required that they pass the criteria in every cell type
Distance metric to compare expression indicates which distance metric was used to compare pseudobulked expression in species 1 to pseudobulked expression in species 2
Control for expression level? Indicates whether we controlled for expression level or not
Constraint bin indicates different things depending if Control for expression level? is yes or no. If it is yes, then we created a matched comparison between moderately constrainted (Med Med) and highly constrained genes (Med High)
We also created a matched comparison between lowly constrained (Low Low) and highly constrained genes (Low High). These are not directly comparable to Med High and Low High
We also created a downsampled set of genes to match the number of genes in Med and Low (NoFilt Med Size and NoFilt Low Size) without any regard for constraint for purposes of comparison
If Control for tau? is no, then there are three bins for highly, moderately, and lowly constrained genes respectively (High, Med, and Low) and a set of genes with matched size drawn without regard for constraint for comparison
Median Spearman's rho and p-value indicate the median spearman's rho and p-value across 100 independent downsamplings of number of cells and counts
Clustering resolution	Dataset	Class	Comparison	Number of cells	Log transform	Raw count cutoff	CPM cutoff	All genes same?	Distance metric to compare expression	Control for expression level?	Evolutionary constraint level bin	Median Spearman's rho	Median Spearman's p-value
subclass	Allen_MTG	All	Human-Marmoset	100	Log2	10	1	NotAllSame	Euclidean	No	High	-0.538235294	0.031493228
subclass	Allen_MTG	All	Human-Marmoset	100	Log2	10	1	NotAllSame	Euclidean	No	Med	-0.573529412	0.020191038
subclass	Allen_MTG	All	Human-Marmoset	100	Log2	10	1	NotAllSame	Euclidean	No	Low	-0.536764706	0.032054546
subclass	Allen_MTG	All	Human-Marmoset	100	Log2	10	1	NotAllSame	Euclidean	No	No Filt Matched Size	-0.519117647	0.03934635
subclass	Allen_MTG	All	Human-Marmoset	100	Log2	10	1	NotAllSame	L1	No	High	-0.627941176	0.009201033
subclass	Allen_MTG	All	Human-Marmoset	100	Log2	10	1	NotAllSame	L1	No	Med	-0.642647059	0.007257972
subclass	Allen_MTG	All	Human-Marmoset	100	Log2	10	1	NotAllSame	L1	No	Low	-0.485294118	0.056717714
subclass	Allen_MTG	All	Human-Marmoset	100	Log2	10	1	NotAllSame	L1	No	No Filt Matched Size	-0.541176471	0.030400219
subclass	Allen_MTG	All	Human-Rhesus	100	Log2	10	1	NotAllSame	Euclidean	No	High	-0.625	0.009634814
subclass	Allen_MTG	All	Human-Rhesus	100	Log2	10	1	NotAllSame	Euclidean	No	Med	-0.569117647	0.021402644
subclass	Allen_MTG	All	Human-Rhesus	100	Log2	10	1	NotAllSame	Euclidean	No	Low	-0.338235294	0.200065559
subclass	Allen_MTG	All	Human-Rhesus	100	Log2	10	1	NotAllSame	Euclidean	No	No Filt Matched Size	-0.423529412	0.102109322
subclass	Allen_MTG	All	Human-Rhesus	100	Log2	10	1	NotAllSame	L1	No	High	-0.607352941	0.012587751
subclass	Allen_MTG	All	Human-Rhesus	100	Log2	10	1	NotAllSame	L1	No	Med	-0.633823529	0.008379824
subclass	Allen_MTG	All	Human-Rhesus	100	Log2	10	1	NotAllSame	L1	No	Low	-0.392647059	0.132543816
subclass	Allen_MTG	All	Human-Rhesus	100	Log2	10	1	NotAllSame	L1	No	No Filt Matched Size	-0.497058824	0.050133558
subclass	Allen_MTG	All	Human-Gorilla	100	Log2	10	1	NotAllSame	Euclidean	No	High	-0.117647059	0.644618254
subclass	Allen_MTG	All	Human-Gorilla	100	Log2	10	1	NotAllSame	Euclidean	No	Med	-0.375	0.152385293
subclass	Allen_MTG	All	Human-Gorilla	100	Log2	10	1	NotAllSame	Euclidean	No	Low	-0.188235294	0.471387257
subclass	Allen_MTG	All	Human-Gorilla	100	Log2	10	1	NotAllSame	Euclidean	No	No Filt Matched Size	-0.183823529	0.481673389
subclass	Allen_MTG	All	Human-Gorilla	100	Log2	10	1	NotAllSame	L1	No	High	-0.204411765	0.447622941
subclass	Allen_MTG	All	Human-Gorilla	100	Log2	10	1	NotAllSame	L1	No	Med	-0.383823529	0.142201713
subclass	Allen_MTG	All	Human-Gorilla	100	Log2	10	1	NotAllSame	L1	No	Low	-0.161764706	0.549504708
subclass	Allen_MTG	All	Human-Gorilla	100	Log2	10	1	NotAllSame	L1	No	No Filt Matched Size	-0.239705882	0.371284649
subclass	Allen_MTG	All	Human-Chimp	100	Log2	10	1	NotAllSame	Euclidean	No	High	-0.448529412	0.08141633
subclass	Allen_MTG	All	Human-Chimp	100	Log2	10	1	NotAllSame	Euclidean	No	Med	-0.564705882	0.022776607
subclass	Allen_MTG	All	Human-Chimp	100	Log2	10	1	NotAllSame	Euclidean	No	Low	-0.544117647	0.029336337
subclass	Allen_MTG	All	Human-Chimp	100	Log2	10	1	NotAllSame	Euclidean	No	No Filt Matched Size	-0.442647059	0.08598819
subclass	Allen_MTG	All	Human-Chimp	100	Log2	10	1	NotAllSame	L1	No	High	-0.605882353	0.012869664
subclass	Allen_MTG	All	Human-Chimp	100	Log2	10	1	NotAllSame	L1	No	Med	-0.639705882	0.007631794
subclass	Allen_MTG	All	Human-Chimp	100	Log2	10	1	NotAllSame	L1	No	Low	-0.525	0.036789582
subclass	Allen_MTG	All	Human-Chimp	100	Log2	10	1	NotAllSame	L1	No	No Filt Matched Size	-0.533823529	0.033192243
subclass	Allen_MTG	All	Rhesus-Gorilla	100	Log2	10	1	NotAllSame	Euclidean	No	High	-0.367647059	0.161232358
subclass	Allen_MTG	All	Rhesus-Gorilla	100	Log2	10	1	NotAllSame	Euclidean	No	Med	-0.433823529	0.093186698
subclass	Allen_MTG	All	Rhesus-Gorilla	100	Log2	10	1	NotAllSame	Euclidean	No	Low	-0.205882353	0.424585044
subclass	Allen_MTG	All	Rhesus-Gorilla	100	Log2	10	1	NotAllSame	Euclidean	No	No Filt Matched Size	-0.266176471	0.300055228
subclass	Allen_MTG	All	Rhesus-Gorilla	100	Log2	10	1	NotAllSame	L1	No	High	-0.386764706	0.138912901
subclass	Allen_MTG	All	Rhesus-Gorilla	100	Log2	10	1	NotAllSame	L1	No	Med	-0.555882353	0.025362176
subclass	Allen_MTG	All	Rhesus-Gorilla	100	Log2	10	1	NotAllSame	L1	No	Low	-0.245588235	0.35333326
subclass	Allen_MTG	All	Rhesus-Gorilla	100	Log2	10	1	NotAllSame	L1	No	No Filt Matched Size	-0.357352941	0.1742038
subclass	Allen_MTG	All	Rhesus-Chimp	100	Log2	10	1	NotAllSame	Euclidean	No	High	-0.372058824	0.155940236
subclass	Allen_MTG	All	Rhesus-Chimp	100	Log2	10	1	NotAllSame	Euclidean	No	Med	-0.486764706	0.055866372
subclass	Allen_MTG	All	Rhesus-Chimp	100	Log2	10	1	NotAllSame	Euclidean	No	Low	-0.288235294	0.279012894
subclass	Allen_MTG	All	Rhesus-Chimp	100	Log2	10	1	NotAllSame	Euclidean	No	No Filt Matched Size	-0.352941176	0.180069141
subclass	Allen_MTG	All	Rhesus-Chimp	100	Log2	10	1	NotAllSame	L1	No	High	-0.457352941	0.074890513
subclass	Allen_MTG	All	Rhesus-Chimp	100	Log2	10	1	NotAllSame	L1	No	Med	-0.586764706	0.016904157
subclass	Allen_MTG	All	Rhesus-Chimp	100	Log2	10	1	NotAllSame	L1	No	Low	-0.295588235	0.266354785
subclass	Allen_MTG	All	Rhesus-Chimp	100	Log2	10	1	NotAllSame	L1	No	No Filt Matched Size	-0.435294118	0.092160928
subclass	Allen_MTG	All	Rhesus-Marmoset	100	Log2	10	1	NotAllSame	Euclidean	No	High	-0.485294118	0.056737003
subclass	Allen_MTG	All	Rhesus-Marmoset	100	Log2	10	1	NotAllSame	Euclidean	No	Med	-0.636764706	0.007991602
subclass	Allen_MTG	All	Rhesus-Marmoset	100	Log2	10	1	NotAllSame	Euclidean	No	Low	-0.385294118	0.140544177
subclass	Allen_MTG	All	Rhesus-Marmoset	100	Log2	10	1	NotAllSame	Euclidean	No	No Filt Matched Size	-0.461764706	0.071768416
subclass	Allen_MTG	All	Rhesus-Marmoset	100	Log2	10	1	NotAllSame	L1	No	High	-0.488235294	0.055034075
subclass	Allen_MTG	All	Rhesus-Marmoset	100	Log2	10	1	NotAllSame	L1	No	Med	-0.617647059	0.010787985
subclass	Allen_MTG	All	Rhesus-Marmoset	100	Log2	10	1	NotAllSame	L1	No	Low	-0.333823529	0.206377204
subclass	Allen_MTG	All	Rhesus-Marmoset	100	Log2	10	1	NotAllSame	L1	No	No Filt Matched Size	-0.448529412	0.08141633
subclass	Allen_MTG	All	Gorilla-Chimp	100	Log2	10	1	NotAllSame	Euclidean	No	High	-0.417647059	0.107474079
subclass	Allen_MTG	All	Gorilla-Chimp	100	Log2	10	1	NotAllSame	Euclidean	No	Med	-0.579411765	0.018662529
subclass	Allen_MTG	All	Gorilla-Chimp	100	Log2	10	1	NotAllSame	Euclidean	No	Low	-0.426470588	0.099499112
subclass	Allen_MTG	All	Gorilla-Chimp	100	Log2	10	1	NotAllSame	Euclidean	No	No Filt Matched Size	-0.455882353	0.075945491
subclass	Allen_MTG	All	Gorilla-Chimp	100	Log2	10	1	NotAllSame	L1	No	High	-0.477941176	0.061149238
subclass	Allen_MTG	All	Gorilla-Chimp	100	Log2	10	1	NotAllSame	L1	No	Med	-0.601470588	0.013715624
subclass	Allen_MTG	All	Gorilla-Chimp	100	Log2	10	1	NotAllSame	L1	No	Low	-0.448529412	0.08141633
subclass	Allen_MTG	All	Gorilla-Chimp	100	Log2	10	1	NotAllSame	L1	No	No Filt Matched Size	-0.501470588	0.047821715
subclass	Allen_MTG	All	Gorilla-Marmoset	100	Log2	10	1	NotAllSame	Euclidean	No	High	-0.292647059	0.266354785
subclass	Allen_MTG	All	Gorilla-Marmoset	100	Log2	10	1	NotAllSame	Euclidean	No	Med	-0.448529412	0.08141633
subclass	Allen_MTG	All	Gorilla-Marmoset	100	Log2	10	1	NotAllSame	Euclidean	No	Low	-0.295588235	0.266354785
subclass	Allen_MTG	All	Gorilla-Marmoset	100	Log2	10	1	NotAllSame	Euclidean	No	No Filt Matched Size	-0.322058824	0.223809774
subclass	Allen_MTG	All	Gorilla-Marmoset	100	Log2	10	1	NotAllSame	L1	No	High	-0.319117647	0.228309443
subclass	Allen_MTG	All	Gorilla-Marmoset	100	Log2	10	1	NotAllSame	L1	No	Med	-0.488235294	0.055034075
subclass	Allen_MTG	All	Gorilla-Marmoset	100	Log2	10	1	NotAllSame	L1	No	Low	-0.161764706	0.524008642
subclass	Allen_MTG	All	Gorilla-Marmoset	100	Log2	10	1	NotAllSame	L1	No	No Filt Matched Size	-0.348529412	0.185907145
subclass	Allen_MTG	All	Chimp-Marmoset	100	Log2	10	1	NotAllSame	Euclidean	No	High	-0.452941176	0.078186229
subclass	Allen_MTG	All	Chimp-Marmoset	100	Log2	10	1	NotAllSame	Euclidean	No	Med	-0.575	0.019803089
subclass	Allen_MTG	All	Chimp-Marmoset	100	Log2	10	1	NotAllSame	Euclidean	No	Low	-0.380882353	0.145543192
subclass	Allen_MTG	All	Chimp-Marmoset	100	Log2	10	1	NotAllSame	Euclidean	No	No Filt Matched Size	-0.386764706	0.138912901
subclass	Allen_MTG	All	Chimp-Marmoset	100	Log2	10	1	NotAllSame	L1	No	High	-0.488235294	0.055034075
subclass	Allen_MTG	All	Chimp-Marmoset	100	Log2	10	1	NotAllSame	L1	No	Med	-0.573529412	0.020191038
subclass	Allen_MTG	All	Chimp-Marmoset	100	Log2	10	1	NotAllSame	L1	No	Low	-0.317647059	0.230601871
subclass	Allen_MTG	All	Chimp-Marmoset	100	Log2	10	1	NotAllSame	L1	No	No Filt Matched Size	-0.401470588	0.123298847
subclass	Allen_MTG	All	Human-Marmoset	100	Log2	10	5	NotAllSame	Euclidean	No	High	-0.538235294	0.031493228
subclass	Allen_MTG	All	Human-Marmoset	100	Log2	10	5	NotAllSame	Euclidean	No	Med	-0.573529412	0.020191038
subclass	Allen_MTG	All	Human-Marmoset	100	Log2	10	5	NotAllSame	Euclidean	No	Low	-0.536764706	0.032054546
subclass	Allen_MTG	All	Human-Marmoset	100	Log2	10	5	NotAllSame	Euclidean	No	No Filt Matched Size	-0.519117647	0.03934635
subclass	Allen_MTG	All	Human-Marmoset	100	Log2	10	5	NotAllSame	L1	No	High	-0.627941176	0.009201033
subclass	Allen_MTG	All	Human-Marmoset	100	Log2	10	5	NotAllSame	L1	No	Med	-0.642647059	0.007257972
subclass	Allen_MTG	All	Human-Marmoset	100	Log2	10	5	NotAllSame	L1	No	Low	-0.485294118	0.056717714
subclass	Allen_MTG	All	Human-Marmoset	100	Log2	10	5	NotAllSame	L1	No	No Filt Matched Size	-0.541176471	0.030400219
subclass	Allen_MTG	All	Human-Rhesus	100	Log2	10	5	NotAllSame	Euclidean	No	High	-0.625	0.009634814
subclass	Allen_MTG	All	Human-Rhesus	100	Log2	10	5	NotAllSame	Euclidean	No	Med	-0.569117647	0.021402644
subclass	Allen_MTG	All	Human-Rhesus	100	Log2	10	5	NotAllSame	Euclidean	No	Low	-0.338235294	0.200065559
subclass	Allen_MTG	All	Human-Rhesus	100	Log2	10	5	NotAllSame	Euclidean	No	No Filt Matched Size	-0.423529412	0.102109322
subclass	Allen_MTG	All	Human-Rhesus	100	Log2	10	5	NotAllSame	L1	No	High	-0.607352941	0.012587751
subclass	Allen_MTG	All	Human-Rhesus	100	Log2	10	5	NotAllSame	L1	No	Med	-0.633823529	0.008379824
subclass	Allen_MTG	All	Human-Rhesus	100	Log2	10	5	NotAllSame	L1	No	Low	-0.392647059	0.132543816
subclass	Allen_MTG	All	Human-Rhesus	100	Log2	10	5	NotAllSame	L1	No	No Filt Matched Size	-0.497058824	0.050133558
subclass	Allen_MTG	All	Human-Gorilla	100	Log2	10	5	NotAllSame	Euclidean	No	High	-0.117647059	0.644618254
subclass	Allen_MTG	All	Human-Gorilla	100	Log2	10	5	NotAllSame	Euclidean	No	Med	-0.375	0.152385293
subclass	Allen_MTG	All	Human-Gorilla	100	Log2	10	5	NotAllSame	Euclidean	No	Low	-0.188235294	0.471387257
subclass	Allen_MTG	All	Human-Gorilla	100	Log2	10	5	NotAllSame	Euclidean	No	No Filt Matched Size	-0.183823529	0.481673389
subclass	Allen_MTG	All	Human-Gorilla	100	Log2	10	5	NotAllSame	L1	No	High	-0.204411765	0.447622941
subclass	Allen_MTG	All	Human-Gorilla	100	Log2	10	5	NotAllSame	L1	No	Med	-0.383823529	0.142201713
subclass	Allen_MTG	All	Human-Gorilla	100	Log2	10	5	NotAllSame	L1	No	Low	-0.161764706	0.549504708
subclass	Allen_MTG	All	Human-Gorilla	100	Log2	10	5	NotAllSame	L1	No	No Filt Matched Size	-0.239705882	0.371284649
subclass	Allen_MTG	All	Human-Chimp	100	Log2	10	5	NotAllSame	Euclidean	No	High	-0.448529412	0.08141633
subclass	Allen_MTG	All	Human-Chimp	100	Log2	10	5	NotAllSame	Euclidean	No	Med	-0.564705882	0.022776607
subclass	Allen_MTG	All	Human-Chimp	100	Log2	10	5	NotAllSame	Euclidean	No	Low	-0.544117647	0.029336337
subclass	Allen_MTG	All	Human-Chimp	100	Log2	10	5	NotAllSame	Euclidean	No	No Filt Matched Size	-0.442647059	0.08598819
subclass	Allen_MTG	All	Human-Chimp	100	Log2	10	5	NotAllSame	L1	No	High	-0.605882353	0.012869664
subclass	Allen_MTG	All	Human-Chimp	100	Log2	10	5	NotAllSame	L1	No	Med	-0.639705882	0.007631794
subclass	Allen_MTG	All	Human-Chimp	100	Log2	10	5	NotAllSame	L1	No	Low	-0.525	0.036789582
subclass	Allen_MTG	All	Human-Chimp	100	Log2	10	5	NotAllSame	L1	No	No Filt Matched Size	-0.533823529	0.033192243
subclass	Allen_MTG	All	Rhesus-Gorilla	100	Log2	10	5	NotAllSame	Euclidean	No	High	-0.367647059	0.161232358
subclass	Allen_MTG	All	Rhesus-Gorilla	100	Log2	10	5	NotAllSame	Euclidean	No	Med	-0.433823529	0.093186698
subclass	Allen_MTG	All	Rhesus-Gorilla	100	Log2	10	5	NotAllSame	Euclidean	No	Low	-0.205882353	0.424585044
subclass	Allen_MTG	All	Rhesus-Gorilla	100	Log2	10	5	NotAllSame	Euclidean	No	No Filt Matched Size	-0.266176471	0.300055228
subclass	Allen_MTG	All	Rhesus-Gorilla	100	Log2	10	5	NotAllSame	L1	No	High	-0.386764706	0.138912901
subclass	Allen_MTG	All	Rhesus-Gorilla	100	Log2	10	5	NotAllSame	L1	No	Med	-0.555882353	0.025362176
subclass	Allen_MTG	All	Rhesus-Gorilla	100	Log2	10	5	NotAllSame	L1	No	Low	-0.245588235	0.35333326
subclass	Allen_MTG	All	Rhesus-Gorilla	100	Log2	10	5	NotAllSame	L1	No	No Filt Matched Size	-0.357352941	0.1742038
subclass	Allen_MTG	All	Rhesus-Chimp	100	Log2	10	5	NotAllSame	Euclidean	No	High	-0.372058824	0.155940236
subclass	Allen_MTG	All	Rhesus-Chimp	100	Log2	10	5	NotAllSame	Euclidean	No	Med	-0.486764706	0.055866372
subclass	Allen_MTG	All	Rhesus-Chimp	100	Log2	10	5	NotAllSame	Euclidean	No	Low	-0.288235294	0.279012894
subclass	Allen_MTG	All	Rhesus-Chimp	100	Log2	10	5	NotAllSame	Euclidean	No	No Filt Matched Size	-0.352941176	0.180069141
subclass	Allen_MTG	All	Rhesus-Chimp	100	Log2	10	5	NotAllSame	L1	No	High	-0.457352941	0.074890513
subclass	Allen_MTG	All	Rhesus-Chimp	100	Log2	10	5	NotAllSame	L1	No	Med	-0.586764706	0.016904157
subclass	Allen_MTG	All	Rhesus-Chimp	100	Log2	10	5	NotAllSame	L1	No	Low	-0.295588235	0.266354785
subclass	Allen_MTG	All	Rhesus-Chimp	100	Log2	10	5	NotAllSame	L1	No	No Filt Matched Size	-0.435294118	0.092160928
subclass	Allen_MTG	All	Rhesus-Marmoset	100	Log2	10	5	NotAllSame	Euclidean	No	High	-0.485294118	0.056737003
subclass	Allen_MTG	All	Rhesus-Marmoset	100	Log2	10	5	NotAllSame	Euclidean	No	Med	-0.636764706	0.007991602
subclass	Allen_MTG	All	Rhesus-Marmoset	100	Log2	10	5	NotAllSame	Euclidean	No	Low	-0.385294118	0.140544177
subclass	Allen_MTG	All	Rhesus-Marmoset	100	Log2	10	5	NotAllSame	Euclidean	No	No Filt Matched Size	-0.461764706	0.071768416
subclass	Allen_MTG	All	Rhesus-Marmoset	100	Log2	10	5	NotAllSame	L1	No	High	-0.488235294	0.055034075
subclass	Allen_MTG	All	Rhesus-Marmoset	100	Log2	10	5	NotAllSame	L1	No	Med	-0.617647059	0.010787985
subclass	Allen_MTG	All	Rhesus-Marmoset	100	Log2	10	5	NotAllSame	L1	No	Low	-0.333823529	0.206377204
subclass	Allen_MTG	All	Rhesus-Marmoset	100	Log2	10	5	NotAllSame	L1	No	No Filt Matched Size	-0.448529412	0.08141633
subclass	Allen_MTG	All	Gorilla-Chimp	100	Log2	10	5	NotAllSame	Euclidean	No	High	-0.417647059	0.107474079
subclass	Allen_MTG	All	Gorilla-Chimp	100	Log2	10	5	NotAllSame	Euclidean	No	Med	-0.579411765	0.018662529
subclass	Allen_MTG	All	Gorilla-Chimp	100	Log2	10	5	NotAllSame	Euclidean	No	Low	-0.426470588	0.099499112
subclass	Allen_MTG	All	Gorilla-Chimp	100	Log2	10	5	NotAllSame	Euclidean	No	No Filt Matched Size	-0.455882353	0.075945491
subclass	Allen_MTG	All	Gorilla-Chimp	100	Log2	10	5	NotAllSame	L1	No	High	-0.477941176	0.061149238
subclass	Allen_MTG	All	Gorilla-Chimp	100	Log2	10	5	NotAllSame	L1	No	Med	-0.601470588	0.013715624
subclass	Allen_MTG	All	Gorilla-Chimp	100	Log2	10	5	NotAllSame	L1	No	Low	-0.448529412	0.08141633
subclass	Allen_MTG	All	Gorilla-Chimp	100	Log2	10	5	NotAllSame	L1	No	No Filt Matched Size	-0.501470588	0.047821715
subclass	Allen_MTG	All	Gorilla-Marmoset	100	Log2	10	5	NotAllSame	Euclidean	No	High	-0.292647059	0.266354785
subclass	Allen_MTG	All	Gorilla-Marmoset	100	Log2	10	5	NotAllSame	Euclidean	No	Med	-0.448529412	0.08141633
subclass	Allen_MTG	All	Gorilla-Marmoset	100	Log2	10	5	NotAllSame	Euclidean	No	Low	-0.295588235	0.266354785
subclass	Allen_MTG	All	Gorilla-Marmoset	100	Log2	10	5	NotAllSame	Euclidean	No	No Filt Matched Size	-0.322058824	0.223809774
subclass	Allen_MTG	All	Gorilla-Marmoset	100	Log2	10	5	NotAllSame	L1	No	High	-0.319117647	0.228309443
subclass	Allen_MTG	All	Gorilla-Marmoset	100	Log2	10	5	NotAllSame	L1	No	Med	-0.488235294	0.055034075
subclass	Allen_MTG	All	Gorilla-Marmoset	100	Log2	10	5	NotAllSame	L1	No	Low	-0.161764706	0.524008642
subclass	Allen_MTG	All	Gorilla-Marmoset	100	Log2	10	5	NotAllSame	L1	No	No Filt Matched Size	-0.348529412	0.185907145
subclass	Allen_MTG	All	Chimp-Marmoset	100	Log2	10	5	NotAllSame	Euclidean	No	High	-0.452941176	0.078186229
subclass	Allen_MTG	All	Chimp-Marmoset	100	Log2	10	5	NotAllSame	Euclidean	No	Med	-0.575	0.019803089
subclass	Allen_MTG	All	Chimp-Marmoset	100	Log2	10	5	NotAllSame	Euclidean	No	Low	-0.380882353	0.145543192
subclass	Allen_MTG	All	Chimp-Marmoset	100	Log2	10	5	NotAllSame	Euclidean	No	No Filt Matched Size	-0.386764706	0.138912901
subclass	Allen_MTG	All	Chimp-Marmoset	100	Log2	10	5	NotAllSame	L1	No	High	-0.488235294	0.055034075
subclass	Allen_MTG	All	Chimp-Marmoset	100	Log2	10	5	NotAllSame	L1	No	Med	-0.573529412	0.020191038
subclass	Allen_MTG	All	Chimp-Marmoset	100	Log2	10	5	NotAllSame	L1	No	Low	-0.317647059	0.230601871
subclass	Allen_MTG	All	Chimp-Marmoset	100	Log2	10	5	NotAllSame	L1	No	No Filt Matched Size	-0.401470588	0.123298847
subclass	Allen_MTG	All	Human-Marmoset	100	Log2	25	1	NotAllSame	Euclidean	No	High	-0.280882353	0.291983741
subclass	Allen_MTG	All	Human-Marmoset	100	Log2	25	1	NotAllSame	Euclidean	No	Med	-0.435294118	0.091952359
subclass	Allen_MTG	All	Human-Marmoset	100	Log2	25	1	NotAllSame	Euclidean	No	Low	-0.341176471	0.195960595
subclass	Allen_MTG	All	Human-Marmoset	100	Log2	25	1	NotAllSame	Euclidean	No	No Filt Matched Size	-0.313235294	0.237479183
subclass	Allen_MTG	All	Human-Marmoset	100	Log2	25	1	NotAllSame	L1	No	High	-0.1	0.704425238
subclass	Allen_MTG	All	Human-Marmoset	100	Log2	25	1	NotAllSame	L1	No	Med	-0.227941176	0.395851709
subclass	Allen_MTG	All	Human-Marmoset	100	Log2	25	1	NotAllSame	L1	No	Low	0.020588235	0.803420314
subclass	Allen_MTG	All	Human-Marmoset	100	Log2	25	1	NotAllSame	L1	No	No Filt Matched Size	-0.085294118	0.712530845
subclass	Allen_MTG	All	Human-Rhesus	100	Log2	25	1	NotAllSame	Euclidean	No	High	-0.610294118	0.012051804
subclass	Allen_MTG	All	Human-Rhesus	100	Log2	25	1	NotAllSame	Euclidean	No	Med	-0.607352941	0.012606265
subclass	Allen_MTG	All	Human-Rhesus	100	Log2	25	1	NotAllSame	Euclidean	No	Low	-0.332352941	0.208528004
subclass	Allen_MTG	All	Human-Rhesus	100	Log2	25	1	NotAllSame	Euclidean	No	No Filt Matched Size	-0.405882353	0.118816801
subclass	Allen_MTG	All	Human-Rhesus	100	Log2	25	1	NotAllSame	L1	No	High	-0.569117647	0.021402644
subclass	Allen_MTG	All	Human-Rhesus	100	Log2	25	1	NotAllSame	L1	No	Med	-0.638235294	0.007801139
subclass	Allen_MTG	All	Human-Rhesus	100	Log2	25	1	NotAllSame	L1	No	Low	-0.347058824	0.18783442
subclass	Allen_MTG	All	Human-Rhesus	100	Log2	25	1	NotAllSame	L1	No	No Filt Matched Size	-0.502941176	0.04706314
subclass	Allen_MTG	All	Human-Gorilla	100	Log2	25	1	NotAllSame	Euclidean	No	High	-0.127941176	0.617386185
subclass	Allen_MTG	All	Human-Gorilla	100	Log2	25	1	NotAllSame	Euclidean	No	Med	-0.370588235	0.157650465
subclass	Allen_MTG	All	Human-Gorilla	100	Log2	25	1	NotAllSame	Euclidean	No	Low	-0.257352941	0.327410412
subclass	Allen_MTG	All	Human-Gorilla	100	Log2	25	1	NotAllSame	Euclidean	No	No Filt Matched Size	-0.213235294	0.418112832
subclass	Allen_MTG	All	Human-Gorilla	100	Log2	25	1	NotAllSame	L1	No	High	-0.270588235	0.310788787
subclass	Allen_MTG	All	Human-Gorilla	100	Log2	25	1	NotAllSame	L1	No	Med	-0.364705882	0.164868397
subclass	Allen_MTG	All	Human-Gorilla	100	Log2	25	1	NotAllSame	L1	No	Low	-0.114705882	0.636788387
subclass	Allen_MTG	All	Human-Gorilla	100	Log2	25	1	NotAllSame	L1	No	No Filt Matched Size	-0.223529412	0.386538146
subclass	Allen_MTG	All	Human-Chimp	100	Log2	25	1	NotAllSame	Euclidean	No	High	-0.269117647	0.313507523
subclass	Allen_MTG	All	Human-Chimp	100	Log2	25	1	NotAllSame	Euclidean	No	Med	-0.514705882	0.041362621
subclass	Allen_MTG	All	Human-Chimp	100	Log2	25	1	NotAllSame	Euclidean	No	Low	-0.461764706	0.071789605
subclass	Allen_MTG	All	Human-Chimp	100	Log2	25	1	NotAllSame	Euclidean	No	No Filt Matched Size	-0.363235294	0.16671361
subclass	Allen_MTG	All	Human-Chimp	100	Log2	25	1	NotAllSame	L1	No	High	-0.488235294	0.05501503
subclass	Allen_MTG	All	Human-Chimp	100	Log2	25	1	NotAllSame	L1	No	Med	-0.542647059	0.029897158
subclass	Allen_MTG	All	Human-Chimp	100	Log2	25	1	NotAllSame	L1	No	Low	-0.319117647	0.228309443
subclass	Allen_MTG	All	Human-Chimp	100	Log2	25	1	NotAllSame	L1	No	No Filt Matched Size	-0.386764706	0.138912901
subclass	Allen_MTG	All	Rhesus-Gorilla	100	Log2	25	1	NotAllSame	Euclidean	No	High	-0.351470588	0.18191374
subclass	Allen_MTG	All	Rhesus-Gorilla	100	Log2	25	1	NotAllSame	Euclidean	No	Med	-0.448529412	0.08141633
subclass	Allen_MTG	All	Rhesus-Gorilla	100	Log2	25	1	NotAllSame	Euclidean	No	Low	-0.227941176	0.38961592
subclass	Allen_MTG	All	Rhesus-Gorilla	100	Log2	25	1	NotAllSame	Euclidean	No	No Filt Matched Size	-0.272058824	0.308041892
subclass	Allen_MTG	All	Rhesus-Gorilla	100	Log2	25	1	NotAllSame	L1	No	High	-0.345588235	0.189845026
subclass	Allen_MTG	All	Rhesus-Gorilla	100	Log2	25	1	NotAllSame	L1	No	Med	-0.5	0.048580289
subclass	Allen_MTG	All	Rhesus-Gorilla	100	Log2	25	1	NotAllSame	L1	No	Low	-0.257352941	0.335931107
subclass	Allen_MTG	All	Rhesus-Gorilla	100	Log2	25	1	NotAllSame	L1	No	No Filt Matched Size	-0.377941176	0.148937625
subclass	Allen_MTG	All	Rhesus-Chimp	100	Log2	25	1	NotAllSame	Euclidean	No	High	-0.219117647	0.402140637
subclass	Allen_MTG	All	Rhesus-Chimp	100	Log2	25	1	NotAllSame	Euclidean	No	Med	-0.463235294	0.070798192
subclass	Allen_MTG	All	Rhesus-Chimp	100	Log2	25	1	NotAllSame	Euclidean	No	Low	-0.248529412	0.35333326
subclass	Allen_MTG	All	Rhesus-Chimp	100	Log2	25	1	NotAllSame	Euclidean	No	No Filt Matched Size	-0.236764706	0.377304965
subclass	Allen_MTG	All	Rhesus-Chimp	100	Log2	25	1	NotAllSame	L1	No	High	-0.205882353	0.444309876
subclass	Allen_MTG	All	Rhesus-Chimp	100	Log2	25	1	NotAllSame	L1	No	Med	-0.425	0.100852
subclass	Allen_MTG	All	Rhesus-Chimp	100	Log2	25	1	NotAllSame	L1	No	Low	-0.163235294	0.50613954
subclass	Allen_MTG	All	Rhesus-Chimp	100	Log2	25	1	NotAllSame	L1	No	No Filt Matched Size	-0.216176471	0.421323038
subclass	Allen_MTG	All	Rhesus-Marmoset	100	Log2	25	1	NotAllSame	Euclidean	No	High	-0.435294118	0.091952359
subclass	Allen_MTG	All	Rhesus-Marmoset	100	Log2	25	1	NotAllSame	Euclidean	No	Med	-0.601470588	0.013715624
subclass	Allen_MTG	All	Rhesus-Marmoset	100	Log2	25	1	NotAllSame	Euclidean	No	Low	-0.361764706	0.168558823
subclass	Allen_MTG	All	Rhesus-Marmoset	100	Log2	25	1	NotAllSame	Euclidean	No	No Filt Matched Size	-0.413235294	0.111631635
subclass	Allen_MTG	All	Rhesus-Marmoset	100	Log2	25	1	NotAllSame	L1	No	High	-0.186764706	0.488619435
subclass	Allen_MTG	All	Rhesus-Marmoset	100	Log2	25	1	NotAllSame	L1	No	Med	-0.323529412	0.221574125
subclass	Allen_MTG	All	Rhesus-Marmoset	100	Log2	25	1	NotAllSame	L1	No	Low	-0.144117647	0.594378288
subclass	Allen_MTG	All	Rhesus-Marmoset	100	Log2	25	1	NotAllSame	L1	No	No Filt Matched Size	-0.192647059	0.474726871
subclass	Allen_MTG	All	Gorilla-Chimp	100	Log2	25	1	NotAllSame	Euclidean	No	High	-0.383823529	0.142201713
subclass	Allen_MTG	All	Gorilla-Chimp	100	Log2	25	1	NotAllSame	Euclidean	No	Med	-0.582352941	0.017932734
subclass	Allen_MTG	All	Gorilla-Chimp	100	Log2	25	1	NotAllSame	Euclidean	No	Low	-0.433823529	0.093233259
subclass	Allen_MTG	All	Gorilla-Chimp	100	Log2	25	1	NotAllSame	Euclidean	No	No Filt Matched Size	-0.429411765	0.096960075
subclass	Allen_MTG	All	Gorilla-Chimp	100	Log2	25	1	NotAllSame	L1	No	High	-0.452941176	0.078098741
subclass	Allen_MTG	All	Gorilla-Chimp	100	Log2	25	1	NotAllSame	L1	No	Med	-0.598529412	0.014308427
subclass	Allen_MTG	All	Gorilla-Chimp	100	Log2	25	1	NotAllSame	L1	No	Low	-0.441176471	0.087153636
subclass	Allen_MTG	All	Gorilla-Chimp	100	Log2	25	1	NotAllSame	L1	No	No Filt Matched Size	-0.489705882	0.054409796
subclass	Allen_MTG	All	Gorilla-Marmoset	100	Log2	25	1	NotAllSame	Euclidean	No	High	-0.025	0.724732868
subclass	Allen_MTG	All	Gorilla-Marmoset	100	Log2	25	1	NotAllSame	Euclidean	No	Med	-0.283823529	0.286744285
subclass	Allen_MTG	All	Gorilla-Marmoset	100	Log2	25	1	NotAllSame	Euclidean	No	Low	-0.163235294	0.545859053
subclass	Allen_MTG	All	Gorilla-Marmoset	100	Log2	25	1	NotAllSame	Euclidean	No	No Filt Matched Size	-0.122058824	0.575496625
subclass	Allen_MTG	All	Gorilla-Marmoset	100	Log2	25	1	NotAllSame	L1	No	High	-0.014705882	0.77418315
subclass	Allen_MTG	All	Gorilla-Marmoset	100	Log2	25	1	NotAllSame	L1	No	Med	-0.155882353	0.564281969
subclass	Allen_MTG	All	Gorilla-Marmoset	100	Log2	25	1	NotAllSame	L1	No	Low	0.079411765	0.741113522
subclass	Allen_MTG	All	Gorilla-Marmoset	100	Log2	25	1	NotAllSame	L1	No	No Filt Matched Size	-0.054411765	0.757599074
subclass	Allen_MTG	All	Chimp-Marmoset	100	Log2	25	1	NotAllSame	Euclidean	No	High	-0.060294118	0.680273695
subclass	Allen_MTG	All	Chimp-Marmoset	100	Log2	25	1	NotAllSame	Euclidean	No	Med	-0.367647059	0.161232358
subclass	Allen_MTG	All	Chimp-Marmoset	100	Log2	25	1	NotAllSame	Euclidean	No	Low	-0.136764706	0.598190486
subclass	Allen_MTG	All	Chimp-Marmoset	100	Log2	25	1	NotAllSame	Euclidean	No	No Filt Matched Size	-0.169117647	0.516829056
subclass	Allen_MTG	All	Chimp-Marmoset	100	Log2	25	1	NotAllSame	L1	No	High	0.027941176	0.77418315
subclass	Allen_MTG	All	Chimp-Marmoset	100	Log2	25	1	NotAllSame	L1	No	Med	-0.161764706	0.549483143
subclass	Allen_MTG	All	Chimp-Marmoset	100	Log2	25	1	NotAllSame	L1	No	Low	0.055882353	0.816031664
subclass	Allen_MTG	All	Chimp-Marmoset	100	Log2	25	1	NotAllSame	L1	No	No Filt Matched Size	-0.008823529	0.803420314
subclass	Allen_MTG	All	Human-Marmoset	100	Log2	25	5	NotAllSame	Euclidean	No	High	-0.280882353	0.291983741
subclass	Allen_MTG	All	Human-Marmoset	100	Log2	25	5	NotAllSame	Euclidean	No	Med	-0.435294118	0.091952359
subclass	Allen_MTG	All	Human-Marmoset	100	Log2	25	5	NotAllSame	Euclidean	No	Low	-0.341176471	0.195960595
subclass	Allen_MTG	All	Human-Marmoset	100	Log2	25	5	NotAllSame	Euclidean	No	No Filt Matched Size	-0.313235294	0.237479183
subclass	Allen_MTG	All	Human-Marmoset	100	Log2	25	5	NotAllSame	L1	No	High	-0.1	0.704425238
subclass	Allen_MTG	All	Human-Marmoset	100	Log2	25	5	NotAllSame	L1	No	Med	-0.227941176	0.395851709
subclass	Allen_MTG	All	Human-Marmoset	100	Log2	25	5	NotAllSame	L1	No	Low	0.020588235	0.803420314
subclass	Allen_MTG	All	Human-Marmoset	100	Log2	25	5	NotAllSame	L1	No	No Filt Matched Size	-0.085294118	0.712530845
subclass	Allen_MTG	All	Human-Rhesus	100	Log2	25	5	NotAllSame	Euclidean	No	High	-0.610294118	0.012051804
subclass	Allen_MTG	All	Human-Rhesus	100	Log2	25	5	NotAllSame	Euclidean	No	Med	-0.607352941	0.012606265
subclass	Allen_MTG	All	Human-Rhesus	100	Log2	25	5	NotAllSame	Euclidean	No	Low	-0.332352941	0.208528004
subclass	Allen_MTG	All	Human-Rhesus	100	Log2	25	5	NotAllSame	Euclidean	No	No Filt Matched Size	-0.405882353	0.118816801
subclass	Allen_MTG	All	Human-Rhesus	100	Log2	25	5	NotAllSame	L1	No	High	-0.569117647	0.021402644
subclass	Allen_MTG	All	Human-Rhesus	100	Log2	25	5	NotAllSame	L1	No	Med	-0.638235294	0.007801139
subclass	Allen_MTG	All	Human-Rhesus	100	Log2	25	5	NotAllSame	L1	No	Low	-0.347058824	0.18783442
subclass	Allen_MTG	All	Human-Rhesus	100	Log2	25	5	NotAllSame	L1	No	No Filt Matched Size	-0.502941176	0.04706314
subclass	Allen_MTG	All	Human-Gorilla	100	Log2	25	5	NotAllSame	Euclidean	No	High	-0.127941176	0.617386185
subclass	Allen_MTG	All	Human-Gorilla	100	Log2	25	5	NotAllSame	Euclidean	No	Med	-0.370588235	0.157650465
subclass	Allen_MTG	All	Human-Gorilla	100	Log2	25	5	NotAllSame	Euclidean	No	Low	-0.257352941	0.327410412
subclass	Allen_MTG	All	Human-Gorilla	100	Log2	25	5	NotAllSame	Euclidean	No	No Filt Matched Size	-0.213235294	0.418112832
subclass	Allen_MTG	All	Human-Gorilla	100	Log2	25	5	NotAllSame	L1	No	High	-0.270588235	0.310788787
subclass	Allen_MTG	All	Human-Gorilla	100	Log2	25	5	NotAllSame	L1	No	Med	-0.364705882	0.164868397
subclass	Allen_MTG	All	Human-Gorilla	100	Log2	25	5	NotAllSame	L1	No	Low	-0.114705882	0.636788387
subclass	Allen_MTG	All	Human-Gorilla	100	Log2	25	5	NotAllSame	L1	No	No Filt Matched Size	-0.223529412	0.386538146
subclass	Allen_MTG	All	Human-Chimp	100	Log2	25	5	NotAllSame	Euclidean	No	High	-0.269117647	0.313507523
subclass	Allen_MTG	All	Human-Chimp	100	Log2	25	5	NotAllSame	Euclidean	No	Med	-0.514705882	0.041362621
subclass	Allen_MTG	All	Human-Chimp	100	Log2	25	5	NotAllSame	Euclidean	No	Low	-0.461764706	0.071789605
subclass	Allen_MTG	All	Human-Chimp	100	Log2	25	5	NotAllSame	Euclidean	No	No Filt Matched Size	-0.363235294	0.16671361
subclass	Allen_MTG	All	Human-Chimp	100	Log2	25	5	NotAllSame	L1	No	High	-0.488235294	0.05501503
subclass	Allen_MTG	All	Human-Chimp	100	Log2	25	5	NotAllSame	L1	No	Med	-0.542647059	0.029897158
subclass	Allen_MTG	All	Human-Chimp	100	Log2	25	5	NotAllSame	L1	No	Low	-0.319117647	0.228309443
subclass	Allen_MTG	All	Human-Chimp	100	Log2	25	5	NotAllSame	L1	No	No Filt Matched Size	-0.386764706	0.138912901
subclass	Allen_MTG	All	Rhesus-Gorilla	100	Log2	25	5	NotAllSame	Euclidean	No	High	-0.351470588	0.18191374
subclass	Allen_MTG	All	Rhesus-Gorilla	100	Log2	25	5	NotAllSame	Euclidean	No	Med	-0.448529412	0.08141633
subclass	Allen_MTG	All	Rhesus-Gorilla	100	Log2	25	5	NotAllSame	Euclidean	No	Low	-0.227941176	0.38961592
subclass	Allen_MTG	All	Rhesus-Gorilla	100	Log2	25	5	NotAllSame	Euclidean	No	No Filt Matched Size	-0.272058824	0.308041892
subclass	Allen_MTG	All	Rhesus-Gorilla	100	Log2	25	5	NotAllSame	L1	No	High	-0.345588235	0.189845026
subclass	Allen_MTG	All	Rhesus-Gorilla	100	Log2	25	5	NotAllSame	L1	No	Med	-0.5	0.048580289
subclass	Allen_MTG	All	Rhesus-Gorilla	100	Log2	25	5	NotAllSame	L1	No	Low	-0.257352941	0.335931107
subclass	Allen_MTG	All	Rhesus-Gorilla	100	Log2	25	5	NotAllSame	L1	No	No Filt Matched Size	-0.377941176	0.148937625
subclass	Allen_MTG	All	Rhesus-Chimp	100	Log2	25	5	NotAllSame	Euclidean	No	High	-0.219117647	0.402140637
subclass	Allen_MTG	All	Rhesus-Chimp	100	Log2	25	5	NotAllSame	Euclidean	No	Med	-0.463235294	0.070798192
subclass	Allen_MTG	All	Rhesus-Chimp	100	Log2	25	5	NotAllSame	Euclidean	No	Low	-0.248529412	0.35333326
subclass	Allen_MTG	All	Rhesus-Chimp	100	Log2	25	5	NotAllSame	Euclidean	No	No Filt Matched Size	-0.236764706	0.377304965
subclass	Allen_MTG	All	Rhesus-Chimp	100	Log2	25	5	NotAllSame	L1	No	High	-0.205882353	0.444309876
subclass	Allen_MTG	All	Rhesus-Chimp	100	Log2	25	5	NotAllSame	L1	No	Med	-0.425	0.100852
subclass	Allen_MTG	All	Rhesus-Chimp	100	Log2	25	5	NotAllSame	L1	No	Low	-0.163235294	0.50613954
subclass	Allen_MTG	All	Rhesus-Chimp	100	Log2	25	5	NotAllSame	L1	No	No Filt Matched Size	-0.216176471	0.421323038
subclass	Allen_MTG	All	Rhesus-Marmoset	100	Log2	25	5	NotAllSame	Euclidean	No	High	-0.435294118	0.091952359
subclass	Allen_MTG	All	Rhesus-Marmoset	100	Log2	25	5	NotAllSame	Euclidean	No	Med	-0.601470588	0.013715624
subclass	Allen_MTG	All	Rhesus-Marmoset	100	Log2	25	5	NotAllSame	Euclidean	No	Low	-0.361764706	0.168558823
subclass	Allen_MTG	All	Rhesus-Marmoset	100	Log2	25	5	NotAllSame	Euclidean	No	No Filt Matched Size	-0.413235294	0.111631635
subclass	Allen_MTG	All	Rhesus-Marmoset	100	Log2	25	5	NotAllSame	L1	No	High	-0.186764706	0.488619435
subclass	Allen_MTG	All	Rhesus-Marmoset	100	Log2	25	5	NotAllSame	L1	No	Med	-0.323529412	0.221574125
subclass	Allen_MTG	All	Rhesus-Marmoset	100	Log2	25	5	NotAllSame	L1	No	Low	-0.144117647	0.594378288
subclass	Allen_MTG	All	Rhesus-Marmoset	100	Log2	25	5	NotAllSame	L1	No	No Filt Matched Size	-0.192647059	0.474726871
subclass	Allen_MTG	All	Gorilla-Chimp	100	Log2	25	5	NotAllSame	Euclidean	No	High	-0.383823529	0.142201713
subclass	Allen_MTG	All	Gorilla-Chimp	100	Log2	25	5	NotAllSame	Euclidean	No	Med	-0.582352941	0.017932734
subclass	Allen_MTG	All	Gorilla-Chimp	100	Log2	25	5	NotAllSame	Euclidean	No	Low	-0.433823529	0.093233259
subclass	Allen_MTG	All	Gorilla-Chimp	100	Log2	25	5	NotAllSame	Euclidean	No	No Filt Matched Size	-0.429411765	0.096960075
subclass	Allen_MTG	All	Gorilla-Chimp	100	Log2	25	5	NotAllSame	L1	No	High	-0.452941176	0.078098741
subclass	Allen_MTG	All	Gorilla-Chimp	100	Log2	25	5	NotAllSame	L1	No	Med	-0.598529412	0.014308427
subclass	Allen_MTG	All	Gorilla-Chimp	100	Log2	25	5	NotAllSame	L1	No	Low	-0.441176471	0.087153636
subclass	Allen_MTG	All	Gorilla-Chimp	100	Log2	25	5	NotAllSame	L1	No	No Filt Matched Size	-0.489705882	0.054409796
subclass	Allen_MTG	All	Gorilla-Marmoset	100	Log2	25	5	NotAllSame	Euclidean	No	High	-0.025	0.724732868
subclass	Allen_MTG	All	Gorilla-Marmoset	100	Log2	25	5	NotAllSame	Euclidean	No	Med	-0.283823529	0.286744285
subclass	Allen_MTG	All	Gorilla-Marmoset	100	Log2	25	5	NotAllSame	Euclidean	No	Low	-0.163235294	0.545859053
subclass	Allen_MTG	All	Gorilla-Marmoset	100	Log2	25	5	NotAllSame	Euclidean	No	No Filt Matched Size	-0.122058824	0.575496625
subclass	Allen_MTG	All	Gorilla-Marmoset	100	Log2	25	5	NotAllSame	L1	No	High	-0.014705882	0.77418315
subclass	Allen_MTG	All	Gorilla-Marmoset	100	Log2	25	5	NotAllSame	L1	No	Med	-0.155882353	0.564281969
subclass	Allen_MTG	All	Gorilla-Marmoset	100	Log2	25	5	NotAllSame	L1	No	Low	0.079411765	0.741113522
subclass	Allen_MTG	All	Gorilla-Marmoset	100	Log2	25	5	NotAllSame	L1	No	No Filt Matched Size	-0.054411765	0.757599074
subclass	Allen_MTG	All	Chimp-Marmoset	100	Log2	25	5	NotAllSame	Euclidean	No	High	-0.060294118	0.680273695
subclass	Allen_MTG	All	Chimp-Marmoset	100	Log2	25	5	NotAllSame	Euclidean	No	Med	-0.367647059	0.161232358
subclass	Allen_MTG	All	Chimp-Marmoset	100	Log2	25	5	NotAllSame	Euclidean	No	Low	-0.136764706	0.598190486
subclass	Allen_MTG	All	Chimp-Marmoset	100	Log2	25	5	NotAllSame	Euclidean	No	No Filt Matched Size	-0.169117647	0.516829056
subclass	Allen_MTG	All	Chimp-Marmoset	100	Log2	25	5	NotAllSame	L1	No	High	0.027941176	0.77418315
subclass	Allen_MTG	All	Chimp-Marmoset	100	Log2	25	5	NotAllSame	L1	No	Med	-0.161764706	0.549483143
subclass	Allen_MTG	All	Chimp-Marmoset	100	Log2	25	5	NotAllSame	L1	No	Low	0.055882353	0.816031664
subclass	Allen_MTG	All	Chimp-Marmoset	100	Log2	25	5	NotAllSame	L1	No	No Filt Matched Size	-0.008823529	0.803420314
subclass	Allen_MTG	All	Human-Marmoset	50	Log2	10	1	NotAllSame	Euclidean	No	High	-0.327141383	0.185132848
subclass	Allen_MTG	All	Human-Marmoset	50	Log2	10	1	NotAllSame	Euclidean	No	Med	-0.380804954	0.118998274
subclass	Allen_MTG	All	Human-Marmoset	50	Log2	10	1	NotAllSame	Euclidean	No	Low	-0.310629515	0.209641174
subclass	Allen_MTG	All	Human-Marmoset	50	Log2	10	1	NotAllSame	Euclidean	No	No Filt Matched Size	-0.332301342	0.177923529
subclass	Allen_MTG	All	Human-Marmoset	50	Log2	10	1	NotAllSame	L1	No	High	-0.392156863	0.107492317
subclass	Allen_MTG	All	Human-Marmoset	50	Log2	10	1	NotAllSame	L1	No	Med	-0.405572755	0.094953425
subclass	Allen_MTG	All	Human-Marmoset	50	Log2	10	1	NotAllSame	L1	No	Low	-0.170278638	0.494089903
subclass	Allen_MTG	All	Human-Marmoset	50	Log2	10	1	NotAllSame	L1	No	No Filt Matched Size	-0.28379773	0.254013448
subclass	Allen_MTG	All	Human-Rhesus	50	Log2	10	1	NotAllSame	Euclidean	No	High	-0.466460268	0.051019566
subclass	Allen_MTG	All	Human-Rhesus	50	Log2	10	1	NotAllSame	Euclidean	No	Med	-0.470588235	0.048731177
subclass	Allen_MTG	All	Human-Rhesus	50	Log2	10	1	NotAllSame	Euclidean	No	Low	-0.210526316	0.401741036
subclass	Allen_MTG	All	Human-Rhesus	50	Log2	10	1	NotAllSame	Euclidean	No	No Filt Matched Size	-0.328173375	0.183858648
subclass	Allen_MTG	All	Human-Rhesus	50	Log2	10	1	NotAllSame	L1	No	High	-0.50877193	0.031068538
subclass	Allen_MTG	All	Human-Rhesus	50	Log2	10	1	NotAllSame	L1	No	Med	-0.525283798	0.025190685
subclass	Allen_MTG	All	Human-Rhesus	50	Log2	10	1	NotAllSame	L1	No	Low	-0.208462332	0.406477831
subclass	Allen_MTG	All	Human-Rhesus	50	Log2	10	1	NotAllSame	L1	No	No Filt Matched Size	-0.380804954	0.118998274
subclass	Allen_MTG	All	Human-Gorilla	50	Log2	10	1	NotAllSame	Euclidean	No	High	0.011351909	0.630266764
subclass	Allen_MTG	All	Human-Gorilla	50	Log2	10	1	NotAllSame	Euclidean	No	Med	-0.203302374	0.418446733
subclass	Allen_MTG	All	Human-Gorilla	50	Log2	10	1	NotAllSame	Euclidean	No	Low	0.043343653	0.659727497
subclass	Allen_MTG	All	Human-Gorilla	50	Log2	10	1	NotAllSame	Euclidean	No	No Filt Matched Size	-0.011351909	0.559078629
subclass	Allen_MTG	All	Human-Gorilla	50	Log2	10	1	NotAllSame	L1	No	High	-0.029927761	0.766392281
subclass	Allen_MTG	All	Human-Gorilla	50	Log2	10	1	NotAllSame	L1	No	Med	-0.188854489	0.44046529
subclass	Allen_MTG	All	Human-Gorilla	50	Log2	10	1	NotAllSame	L1	No	Low	0.114551084	0.561755063
subclass	Allen_MTG	All	Human-Gorilla	50	Log2	10	1	NotAllSame	L1	No	No Filt Matched Size	-0.055727554	0.556196244
subclass	Allen_MTG	All	Human-Chimp	50	Log2	10	1	NotAllSame	Euclidean	No	High	-0.235294118	0.347309025
subclass	Allen_MTG	All	Human-Chimp	50	Log2	10	1	NotAllSame	Euclidean	No	Med	-0.439628483	0.067922991
subclass	Allen_MTG	All	Human-Chimp	50	Log2	10	1	NotAllSame	Euclidean	No	Low	-0.298245614	0.229322412
subclass	Allen_MTG	All	Human-Chimp	50	Log2	10	1	NotAllSame	Euclidean	No	No Filt Matched Size	-0.323013416	0.191083508
subclass	Allen_MTG	All	Human-Chimp	50	Log2	10	1	NotAllSame	L1	No	High	-0.42002064	0.082685848
subclass	Allen_MTG	All	Human-Chimp	50	Log2	10	1	NotAllSame	L1	No	Med	-0.536635707	0.021672268
subclass	Allen_MTG	All	Human-Chimp	50	Log2	10	1	NotAllSame	L1	No	Low	-0.292053664	0.239601764
subclass	Allen_MTG	All	Human-Chimp	50	Log2	10	1	NotAllSame	L1	No	No Filt Matched Size	-0.401444788	0.098705018
subclass	Allen_MTG	All	Rhesus-Gorilla	50	Log2	10	1	NotAllSame	Euclidean	No	High	-0.226006192	0.342940487
subclass	Allen_MTG	All	Rhesus-Gorilla	50	Log2	10	1	NotAllSame	Euclidean	No	Med	-0.367389061	0.133748846
subclass	Allen_MTG	All	Rhesus-Gorilla	50	Log2	10	1	NotAllSame	Euclidean	No	Low	-0.148606811	0.523363234
subclass	Allen_MTG	All	Rhesus-Gorilla	50	Log2	10	1	NotAllSame	Euclidean	No	No Filt Matched Size	-0.294117647	0.234430077
subclass	Allen_MTG	All	Rhesus-Gorilla	50	Log2	10	1	NotAllSame	L1	No	High	-0.275541796	0.268441207
subclass	Allen_MTG	All	Rhesus-Gorilla	50	Log2	10	1	NotAllSame	L1	No	Med	-0.432404541	0.073119894
subclass	Allen_MTG	All	Rhesus-Gorilla	50	Log2	10	1	NotAllSame	L1	No	Low	-0.168214654	0.450438247
subclass	Allen_MTG	All	Rhesus-Gorilla	50	Log2	10	1	NotAllSame	L1	No	No Filt Matched Size	-0.345717234	0.159953063
subclass	Allen_MTG	All	Rhesus-Chimp	50	Log2	10	1	NotAllSame	Euclidean	No	High	-0.320949432	0.194097899
subclass	Allen_MTG	All	Rhesus-Chimp	50	Log2	10	1	NotAllSame	Euclidean	No	Med	-0.429308566	0.075421868
subclass	Allen_MTG	All	Rhesus-Chimp	50	Log2	10	1	NotAllSame	Euclidean	No	Low	-0.295149639	0.234430077
subclass	Allen_MTG	All	Rhesus-Chimp	50	Log2	10	1	NotAllSame	Euclidean	No	No Filt Matched Size	-0.367389061	0.133835367
subclass	Allen_MTG	All	Rhesus-Chimp	50	Log2	10	1	NotAllSame	L1	No	High	-0.46749226	0.050447494
subclass	Allen_MTG	All	Rhesus-Chimp	50	Log2	10	1	NotAllSame	L1	No	Med	-0.539731682	0.020808343
subclass	Allen_MTG	All	Rhesus-Chimp	50	Log2	10	1	NotAllSame	L1	No	Low	-0.323013416	0.191130381
subclass	Allen_MTG	All	Rhesus-Chimp	50	Log2	10	1	NotAllSame	L1	No	No Filt Matched Size	-0.455108359	0.057739166
subclass	Allen_MTG	All	Rhesus-Marmoset	50	Log2	10	1	NotAllSame	Euclidean	No	High	-0.237358101	0.328067433
subclass	Allen_MTG	All	Rhesus-Marmoset	50	Log2	10	1	NotAllSame	Euclidean	No	Med	-0.405572755	0.094966352
subclass	Allen_MTG	All	Rhesus-Marmoset	50	Log2	10	1	NotAllSame	Euclidean	No	Low	-0.092879257	0.668659523
subclass	Allen_MTG	All	Rhesus-Marmoset	50	Log2	10	1	NotAllSame	Euclidean	No	No Filt Matched Size	-0.236326109	0.345116934
subclass	Allen_MTG	All	Rhesus-Marmoset	50	Log2	10	1	NotAllSame	L1	No	High	-0.309597523	0.211227023
subclass	Allen_MTG	All	Rhesus-Marmoset	50	Log2	10	1	NotAllSame	L1	No	Med	-0.415892673	0.08606895
subclass	Allen_MTG	All	Rhesus-Marmoset	50	Log2	10	1	NotAllSame	L1	No	Low	-0.075335397	0.639049336
subclass	Allen_MTG	All	Rhesus-Marmoset	50	Log2	10	1	NotAllSame	L1	No	No Filt Matched Size	-0.285861713	0.250169594
subclass	Allen_MTG	All	Gorilla-Chimp	50	Log2	10	1	NotAllSame	Euclidean	No	High	-0.239422085	0.338634686
subclass	Allen_MTG	All	Gorilla-Chimp	50	Log2	10	1	NotAllSame	Euclidean	No	Med	-0.367389061	0.133662318
subclass	Allen_MTG	All	Gorilla-Chimp	50	Log2	10	1	NotAllSame	Euclidean	No	Low	-0.187822497	0.455467629
subclass	Allen_MTG	All	Gorilla-Chimp	50	Log2	10	1	NotAllSame	Euclidean	No	No Filt Matched Size	-0.249742002	0.317579307
subclass	Allen_MTG	All	Gorilla-Chimp	50	Log2	10	1	NotAllSame	L1	No	High	-0.350877193	0.153399631
subclass	Allen_MTG	All	Gorilla-Chimp	50	Log2	10	1	NotAllSame	L1	No	Med	-0.427244582	0.076991948
subclass	Allen_MTG	All	Gorilla-Chimp	50	Log2	10	1	NotAllSame	L1	No	Low	-0.185758514	0.460525384
subclass	Allen_MTG	All	Gorilla-Chimp	50	Log2	10	1	NotAllSame	L1	No	No Filt Matched Size	-0.330237358	0.180798022
subclass	Allen_MTG	All	Gorilla-Marmoset	50	Log2	10	1	NotAllSame	Euclidean	No	High	-0.075335397	0.653795393
subclass	Allen_MTG	All	Gorilla-Marmoset	50	Log2	10	1	NotAllSame	Euclidean	No	Med	-0.233230134	0.351646234
subclass	Allen_MTG	All	Gorilla-Marmoset	50	Log2	10	1	NotAllSame	Euclidean	No	Low	-0.116615067	0.539666894
subclass	Allen_MTG	All	Gorilla-Marmoset	50	Log2	10	1	NotAllSame	Euclidean	No	No Filt Matched Size	-0.137254902	0.515503525
subclass	Allen_MTG	All	Gorilla-Marmoset	50	Log2	10	1	NotAllSame	L1	No	High	-0.149638803	0.545151916
subclass	Allen_MTG	All	Gorilla-Marmoset	50	Log2	10	1	NotAllSame	L1	No	Med	-0.271413829	0.275968453
subclass	Allen_MTG	All	Gorilla-Marmoset	50	Log2	10	1	NotAllSame	L1	No	Low	0.042311662	0.639059548
subclass	Allen_MTG	All	Gorilla-Marmoset	50	Log2	10	1	NotAllSame	L1	No	No Filt Matched Size	-0.142414861	0.465639351
subclass	Allen_MTG	All	Chimp-Marmoset	50	Log2	10	1	NotAllSame	Euclidean	No	High	-0.164086687	0.515294731
subclass	Allen_MTG	All	Chimp-Marmoset	50	Log2	10	1	NotAllSame	Euclidean	No	Med	-0.375644995	0.124518456
subclass	Allen_MTG	All	Chimp-Marmoset	50	Log2	10	1	NotAllSame	Euclidean	No	Low	-0.147574819	0.534206951
subclass	Allen_MTG	All	Chimp-Marmoset	50	Log2	10	1	NotAllSame	Euclidean	No	No Filt Matched Size	-0.205366357	0.390027026
subclass	Allen_MTG	All	Chimp-Marmoset	50	Log2	10	1	NotAllSame	L1	No	High	-0.192982456	0.44295855
subclass	Allen_MTG	All	Chimp-Marmoset	50	Log2	10	1	NotAllSame	L1	No	Med	-0.280701754	0.259200926
subclass	Allen_MTG	All	Chimp-Marmoset	50	Log2	10	1	NotAllSame	L1	No	Low	-0.025799794	0.720062812
subclass	Allen_MTG	All	Chimp-Marmoset	50	Log2	10	1	NotAllSame	L1	No	No Filt Matched Size	-0.17131063	0.478444933
subclass	Allen_MTG	All	Human-Marmoset	50	Log2	10	5	NotAllSame	Euclidean	No	High	-0.327141383	0.185132848
subclass	Allen_MTG	All	Human-Marmoset	50	Log2	10	5	NotAllSame	Euclidean	No	Med	-0.380804954	0.118998274
subclass	Allen_MTG	All	Human-Marmoset	50	Log2	10	5	NotAllSame	Euclidean	No	Low	-0.310629515	0.209641174
subclass	Allen_MTG	All	Human-Marmoset	50	Log2	10	5	NotAllSame	Euclidean	No	No Filt Matched Size	-0.332301342	0.177923529
subclass	Allen_MTG	All	Human-Marmoset	50	Log2	10	5	NotAllSame	L1	No	High	-0.392156863	0.107492317
subclass	Allen_MTG	All	Human-Marmoset	50	Log2	10	5	NotAllSame	L1	No	Med	-0.405572755	0.094953425
subclass	Allen_MTG	All	Human-Marmoset	50	Log2	10	5	NotAllSame	L1	No	Low	-0.170278638	0.494089903
subclass	Allen_MTG	All	Human-Marmoset	50	Log2	10	5	NotAllSame	L1	No	No Filt Matched Size	-0.28379773	0.254013448
subclass	Allen_MTG	All	Human-Rhesus	50	Log2	10	5	NotAllSame	Euclidean	No	High	-0.466460268	0.051019566
subclass	Allen_MTG	All	Human-Rhesus	50	Log2	10	5	NotAllSame	Euclidean	No	Med	-0.470588235	0.048731177
subclass	Allen_MTG	All	Human-Rhesus	50	Log2	10	5	NotAllSame	Euclidean	No	Low	-0.210526316	0.401741036
subclass	Allen_MTG	All	Human-Rhesus	50	Log2	10	5	NotAllSame	Euclidean	No	No Filt Matched Size	-0.328173375	0.183858648
subclass	Allen_MTG	All	Human-Rhesus	50	Log2	10	5	NotAllSame	L1	No	High	-0.50877193	0.031068538
subclass	Allen_MTG	All	Human-Rhesus	50	Log2	10	5	NotAllSame	L1	No	Med	-0.525283798	0.025190685
subclass	Allen_MTG	All	Human-Rhesus	50	Log2	10	5	NotAllSame	L1	No	Low	-0.208462332	0.406477831
subclass	Allen_MTG	All	Human-Rhesus	50	Log2	10	5	NotAllSame	L1	No	No Filt Matched Size	-0.380804954	0.118998274
subclass	Allen_MTG	All	Human-Gorilla	50	Log2	10	5	NotAllSame	Euclidean	No	High	0.011351909	0.630266764
subclass	Allen_MTG	All	Human-Gorilla	50	Log2	10	5	NotAllSame	Euclidean	No	Med	-0.203302374	0.418446733
subclass	Allen_MTG	All	Human-Gorilla	50	Log2	10	5	NotAllSame	Euclidean	No	Low	0.043343653	0.659727497
subclass	Allen_MTG	All	Human-Gorilla	50	Log2	10	5	NotAllSame	Euclidean	No	No Filt Matched Size	-0.011351909	0.559078629
subclass	Allen_MTG	All	Human-Gorilla	50	Log2	10	5	NotAllSame	L1	No	High	-0.029927761	0.766392281
subclass	Allen_MTG	All	Human-Gorilla	50	Log2	10	5	NotAllSame	L1	No	Med	-0.188854489	0.44046529
subclass	Allen_MTG	All	Human-Gorilla	50	Log2	10	5	NotAllSame	L1	No	Low	0.114551084	0.561755063
subclass	Allen_MTG	All	Human-Gorilla	50	Log2	10	5	NotAllSame	L1	No	No Filt Matched Size	-0.055727554	0.556196244
subclass	Allen_MTG	All	Human-Chimp	50	Log2	10	5	NotAllSame	Euclidean	No	High	-0.235294118	0.347309025
subclass	Allen_MTG	All	Human-Chimp	50	Log2	10	5	NotAllSame	Euclidean	No	Med	-0.439628483	0.067922991
subclass	Allen_MTG	All	Human-Chimp	50	Log2	10	5	NotAllSame	Euclidean	No	Low	-0.298245614	0.229322412
subclass	Allen_MTG	All	Human-Chimp	50	Log2	10	5	NotAllSame	Euclidean	No	No Filt Matched Size	-0.323013416	0.191083508
subclass	Allen_MTG	All	Human-Chimp	50	Log2	10	5	NotAllSame	L1	No	High	-0.42002064	0.082685848
subclass	Allen_MTG	All	Human-Chimp	50	Log2	10	5	NotAllSame	L1	No	Med	-0.536635707	0.021672268
subclass	Allen_MTG	All	Human-Chimp	50	Log2	10	5	NotAllSame	L1	No	Low	-0.292053664	0.239601764
subclass	Allen_MTG	All	Human-Chimp	50	Log2	10	5	NotAllSame	L1	No	No Filt Matched Size	-0.401444788	0.098705018
subclass	Allen_MTG	All	Rhesus-Gorilla	50	Log2	10	5	NotAllSame	Euclidean	No	High	-0.226006192	0.342940487
subclass	Allen_MTG	All	Rhesus-Gorilla	50	Log2	10	5	NotAllSame	Euclidean	No	Med	-0.367389061	0.133748846
subclass	Allen_MTG	All	Rhesus-Gorilla	50	Log2	10	5	NotAllSame	Euclidean	No	Low	-0.148606811	0.523363234
subclass	Allen_MTG	All	Rhesus-Gorilla	50	Log2	10	5	NotAllSame	Euclidean	No	No Filt Matched Size	-0.294117647	0.234430077
subclass	Allen_MTG	All	Rhesus-Gorilla	50	Log2	10	5	NotAllSame	L1	No	High	-0.275541796	0.268441207
subclass	Allen_MTG	All	Rhesus-Gorilla	50	Log2	10	5	NotAllSame	L1	No	Med	-0.432404541	0.073119894
subclass	Allen_MTG	All	Rhesus-Gorilla	50	Log2	10	5	NotAllSame	L1	No	Low	-0.168214654	0.450438247
subclass	Allen_MTG	All	Rhesus-Gorilla	50	Log2	10	5	NotAllSame	L1	No	No Filt Matched Size	-0.345717234	0.159953063
subclass	Allen_MTG	All	Rhesus-Chimp	50	Log2	10	5	NotAllSame	Euclidean	No	High	-0.320949432	0.194097899
subclass	Allen_MTG	All	Rhesus-Chimp	50	Log2	10	5	NotAllSame	Euclidean	No	Med	-0.429308566	0.075421868
subclass	Allen_MTG	All	Rhesus-Chimp	50	Log2	10	5	NotAllSame	Euclidean	No	Low	-0.295149639	0.234430077
subclass	Allen_MTG	All	Rhesus-Chimp	50	Log2	10	5	NotAllSame	Euclidean	No	No Filt Matched Size	-0.367389061	0.133835367
subclass	Allen_MTG	All	Rhesus-Chimp	50	Log2	10	5	NotAllSame	L1	No	High	-0.46749226	0.050447494
subclass	Allen_MTG	All	Rhesus-Chimp	50	Log2	10	5	NotAllSame	L1	No	Med	-0.539731682	0.020808343
subclass	Allen_MTG	All	Rhesus-Chimp	50	Log2	10	5	NotAllSame	L1	No	Low	-0.323013416	0.191130381
subclass	Allen_MTG	All	Rhesus-Chimp	50	Log2	10	5	NotAllSame	L1	No	No Filt Matched Size	-0.455108359	0.057739166
subclass	Allen_MTG	All	Rhesus-Marmoset	50	Log2	10	5	NotAllSame	Euclidean	No	High	-0.237358101	0.328067433
subclass	Allen_MTG	All	Rhesus-Marmoset	50	Log2	10	5	NotAllSame	Euclidean	No	Med	-0.405572755	0.094966352
subclass	Allen_MTG	All	Rhesus-Marmoset	50	Log2	10	5	NotAllSame	Euclidean	No	Low	-0.092879257	0.668659523
subclass	Allen_MTG	All	Rhesus-Marmoset	50	Log2	10	5	NotAllSame	Euclidean	No	No Filt Matched Size	-0.236326109	0.345116934
subclass	Allen_MTG	All	Rhesus-Marmoset	50	Log2	10	5	NotAllSame	L1	No	High	-0.309597523	0.211227023
subclass	Allen_MTG	All	Rhesus-Marmoset	50	Log2	10	5	NotAllSame	L1	No	Med	-0.415892673	0.08606895
subclass	Allen_MTG	All	Rhesus-Marmoset	50	Log2	10	5	NotAllSame	L1	No	Low	-0.075335397	0.639049336
subclass	Allen_MTG	All	Rhesus-Marmoset	50	Log2	10	5	NotAllSame	L1	No	No Filt Matched Size	-0.285861713	0.250169594
subclass	Allen_MTG	All	Gorilla-Chimp	50	Log2	10	5	NotAllSame	Euclidean	No	High	-0.239422085	0.338634686
subclass	Allen_MTG	All	Gorilla-Chimp	50	Log2	10	5	NotAllSame	Euclidean	No	Med	-0.367389061	0.133662318
subclass	Allen_MTG	All	Gorilla-Chimp	50	Log2	10	5	NotAllSame	Euclidean	No	Low	-0.187822497	0.455467629
subclass	Allen_MTG	All	Gorilla-Chimp	50	Log2	10	5	NotAllSame	Euclidean	No	No Filt Matched Size	-0.249742002	0.317579307
subclass	Allen_MTG	All	Gorilla-Chimp	50	Log2	10	5	NotAllSame	L1	No	High	-0.350877193	0.153399631
subclass	Allen_MTG	All	Gorilla-Chimp	50	Log2	10	5	NotAllSame	L1	No	Med	-0.427244582	0.076991948
subclass	Allen_MTG	All	Gorilla-Chimp	50	Log2	10	5	NotAllSame	L1	No	Low	-0.185758514	0.460525384
subclass	Allen_MTG	All	Gorilla-Chimp	50	Log2	10	5	NotAllSame	L1	No	No Filt Matched Size	-0.330237358	0.180798022
subclass	Allen_MTG	All	Gorilla-Marmoset	50	Log2	10	5	NotAllSame	Euclidean	No	High	-0.075335397	0.653795393
subclass	Allen_MTG	All	Gorilla-Marmoset	50	Log2	10	5	NotAllSame	Euclidean	No	Med	-0.233230134	0.351646234
subclass	Allen_MTG	All	Gorilla-Marmoset	50	Log2	10	5	NotAllSame	Euclidean	No	Low	-0.116615067	0.539666894
subclass	Allen_MTG	All	Gorilla-Marmoset	50	Log2	10	5	NotAllSame	Euclidean	No	No Filt Matched Size	-0.137254902	0.515503525
subclass	Allen_MTG	All	Gorilla-Marmoset	50	Log2	10	5	NotAllSame	L1	No	High	-0.149638803	0.545151916
subclass	Allen_MTG	All	Gorilla-Marmoset	50	Log2	10	5	NotAllSame	L1	No	Med	-0.271413829	0.275968453
subclass	Allen_MTG	All	Gorilla-Marmoset	50	Log2	10	5	NotAllSame	L1	No	Low	0.042311662	0.639059548
subclass	Allen_MTG	All	Gorilla-Marmoset	50	Log2	10	5	NotAllSame	L1	No	No Filt Matched Size	-0.142414861	0.465639351
subclass	Allen_MTG	All	Chimp-Marmoset	50	Log2	10	5	NotAllSame	Euclidean	No	High	-0.164086687	0.515294731
subclass	Allen_MTG	All	Chimp-Marmoset	50	Log2	10	5	NotAllSame	Euclidean	No	Med	-0.375644995	0.124518456
subclass	Allen_MTG	All	Chimp-Marmoset	50	Log2	10	5	NotAllSame	Euclidean	No	Low	-0.147574819	0.534206951
subclass	Allen_MTG	All	Chimp-Marmoset	50	Log2	10	5	NotAllSame	Euclidean	No	No Filt Matched Size	-0.205366357	0.390027026
subclass	Allen_MTG	All	Chimp-Marmoset	50	Log2	10	5	NotAllSame	L1	No	High	-0.192982456	0.44295855
subclass	Allen_MTG	All	Chimp-Marmoset	50	Log2	10	5	NotAllSame	L1	No	Med	-0.280701754	0.259200926
subclass	Allen_MTG	All	Chimp-Marmoset	50	Log2	10	5	NotAllSame	L1	No	Low	-0.025799794	0.720062812
subclass	Allen_MTG	All	Chimp-Marmoset	50	Log2	10	5	NotAllSame	L1	No	No Filt Matched Size	-0.17131063	0.478444933
subclass	Allen_MTG	All	Human-Marmoset	50	Log2	25	1	NotAllSame	Euclidean	No	High	-0.338493292	0.169484801
subclass	Allen_MTG	All	Human-Marmoset	50	Log2	25	1	NotAllSame	Euclidean	No	Med	-0.42621259	0.077782937
subclass	Allen_MTG	All	Human-Marmoset	50	Log2	25	1	NotAllSame	Euclidean	No	Low	-0.542827657	0.019937722
subclass	Allen_MTG	All	Human-Marmoset	50	Log2	25	1	NotAllSame	Euclidean	No	No Filt Matched Size	-0.428276574	0.076212856
subclass	Allen_MTG	All	Human-Marmoset	50	Log2	25	1	NotAllSame	L1	No	High	-0.35500516	0.148318114
subclass	Allen_MTG	All	Human-Marmoset	50	Log2	25	1	NotAllSame	L1	No	Med	-0.450980392	0.060326236
subclass	Allen_MTG	All	Human-Marmoset	50	Log2	25	1	NotAllSame	L1	No	Low	-0.418988648	0.083513108
subclass	Allen_MTG	All	Human-Marmoset	50	Log2	25	1	NotAllSame	L1	No	No Filt Matched Size	-0.391124871	0.108499838
subclass	Allen_MTG	All	Human-Rhesus	50	Log2	25	1	NotAllSame	Euclidean	No	High	-0.417956656	0.084365024
subclass	Allen_MTG	All	Human-Rhesus	50	Log2	25	1	NotAllSame	Euclidean	No	Med	-0.582043344	0.011299
subclass	Allen_MTG	All	Human-Rhesus	50	Log2	25	1	NotAllSame	Euclidean	No	Low	-0.24871001	0.319661104
subclass	Allen_MTG	All	Human-Rhesus	50	Log2	25	1	NotAllSame	Euclidean	No	No Filt Matched Size	-0.381836945	0.118491904
subclass	Allen_MTG	All	Human-Rhesus	50	Log2	25	1	NotAllSame	L1	No	High	-0.429308566	0.075421868
subclass	Allen_MTG	All	Human-Rhesus	50	Log2	25	1	NotAllSame	L1	No	Med	-0.531475748	0.023277503
subclass	Allen_MTG	All	Human-Rhesus	50	Log2	25	1	NotAllSame	L1	No	Low	-0.200206398	0.423287669
subclass	Allen_MTG	All	Human-Rhesus	50	Log2	25	1	NotAllSame	L1	No	No Filt Matched Size	-0.368421053	0.132501543
subclass	Allen_MTG	All	Human-Gorilla	50	Log2	25	1	NotAllSame	Euclidean	No	High	0.015479876	0.601349719
subclass	Allen_MTG	All	Human-Gorilla	50	Log2	25	1	NotAllSame	Euclidean	No	Med	-0.249742002	0.317770086
subclass	Allen_MTG	All	Human-Gorilla	50	Log2	25	1	NotAllSame	Euclidean	No	Low	0.083591331	0.601327447
subclass	Allen_MTG	All	Human-Gorilla	50	Log2	25	1	NotAllSame	Euclidean	No	No Filt Matched Size	-0.102167183	0.470725302
subclass	Allen_MTG	All	Human-Gorilla	50	Log2	25	1	NotAllSame	L1	No	High	-0.01754386	0.723122783
subclass	Allen_MTG	All	Human-Gorilla	50	Log2	25	1	NotAllSame	L1	No	Med	-0.214654283	0.392357742
subclass	Allen_MTG	All	Human-Gorilla	50	Log2	25	1	NotAllSame	L1	No	Low	0.078431373	0.704820871
subclass	Allen_MTG	All	Human-Gorilla	50	Log2	25	1	NotAllSame	L1	No	No Filt Matched Size	-0.089783282	0.644971972
subclass	Allen_MTG	All	Human-Chimp	50	Log2	25	1	NotAllSame	Euclidean	No	High	-0.063983488	0.624436031
subclass	Allen_MTG	All	Human-Chimp	50	Log2	25	1	NotAllSame	Euclidean	No	Med	-0.385964912	0.113687135
subclass	Allen_MTG	All	Human-Chimp	50	Log2	25	1	NotAllSame	Euclidean	No	Low	-0.219814241	0.380810693
subclass	Allen_MTG	All	Human-Chimp	50	Log2	25	1	NotAllSame	Euclidean	No	No Filt Matched Size	-0.21878225	0.365031873
subclass	Allen_MTG	All	Human-Chimp	50	Log2	25	1	NotAllSame	L1	No	High	-0.239422085	0.33866617
subclass	Allen_MTG	All	Human-Chimp	50	Log2	25	1	NotAllSame	L1	No	Med	-0.368421053	0.132501543
subclass	Allen_MTG	All	Human-Chimp	50	Log2	25	1	NotAllSame	L1	No	Low	-0.154798762	0.50995046
subclass	Allen_MTG	All	Human-Chimp	50	Log2	25	1	NotAllSame	L1	No	No Filt Matched Size	-0.247678019	0.32175876
subclass	Allen_MTG	All	Rhesus-Gorilla	50	Log2	25	1	NotAllSame	Euclidean	No	High	-0.203302374	0.418446733
subclass	Allen_MTG	All	Rhesus-Gorilla	50	Log2	25	1	NotAllSame	Euclidean	No	Med	-0.439628483	0.0679457
subclass	Allen_MTG	All	Rhesus-Gorilla	50	Log2	25	1	NotAllSame	Euclidean	No	Low	-0.374613003	0.125622416
subclass	Allen_MTG	All	Rhesus-Gorilla	50	Log2	25	1	NotAllSame	Euclidean	No	No Filt Matched Size	-0.327141383	0.185195014
subclass	Allen_MTG	All	Rhesus-Gorilla	50	Log2	25	1	NotAllSame	L1	No	High	-0.293085655	0.237904572
subclass	Allen_MTG	All	Rhesus-Gorilla	50	Log2	25	1	NotAllSame	L1	No	Med	-0.472652219	0.047616544
subclass	Allen_MTG	All	Rhesus-Gorilla	50	Log2	25	1	NotAllSame	L1	No	Low	-0.329205366	0.182211998
subclass	Allen_MTG	All	Rhesus-Gorilla	50	Log2	25	1	NotAllSame	L1	No	No Filt Matched Size	-0.350877193	0.153399631
subclass	Allen_MTG	All	Rhesus-Chimp	50	Log2	25	1	NotAllSame	Euclidean	No	High	-0.237358101	0.342940487
subclass	Allen_MTG	All	Rhesus-Chimp	50	Log2	25	1	NotAllSame	Euclidean	No	Med	-0.482972136	0.042330673
subclass	Allen_MTG	All	Rhesus-Chimp	50	Log2	25	1	NotAllSame	Euclidean	No	Low	-0.425180599	0.07858592
subclass	Allen_MTG	All	Rhesus-Chimp	50	Log2	25	1	NotAllSame	Euclidean	No	No Filt Matched Size	-0.386996904	0.112611289
subclass	Allen_MTG	All	Rhesus-Chimp	50	Log2	25	1	NotAllSame	L1	No	High	-0.343653251	0.162643802
subclass	Allen_MTG	All	Rhesus-Chimp	50	Log2	25	1	NotAllSame	L1	No	Med	-0.482972136	0.042330673
subclass	Allen_MTG	All	Rhesus-Chimp	50	Log2	25	1	NotAllSame	L1	No	Low	-0.367389061	0.133662318
subclass	Allen_MTG	All	Rhesus-Chimp	50	Log2	25	1	NotAllSame	L1	No	No Filt Matched Size	-0.39628483	0.10354259
subclass	Allen_MTG	All	Rhesus-Marmoset	50	Log2	25	1	NotAllSame	Euclidean	No	High	-0.328173375	0.183703463
subclass	Allen_MTG	All	Rhesus-Marmoset	50	Log2	25	1	NotAllSame	Euclidean	No	Med	-0.484004128	0.041825515
subclass	Allen_MTG	All	Rhesus-Marmoset	50	Log2	25	1	NotAllSame	Euclidean	No	Low	-0.334365325	0.175079892
subclass	Allen_MTG	All	Rhesus-Marmoset	50	Log2	25	1	NotAllSame	Euclidean	No	No Filt Matched Size	-0.349845201	0.154752226
subclass	Allen_MTG	All	Rhesus-Marmoset	50	Log2	25	1	NotAllSame	L1	No	High	-0.30753354	0.21444625
subclass	Allen_MTG	All	Rhesus-Marmoset	50	Log2	25	1	NotAllSame	L1	No	Med	-0.445820433	0.063697758
subclass	Allen_MTG	All	Rhesus-Marmoset	50	Log2	25	1	NotAllSame	L1	No	Low	-0.279669763	0.261042552
subclass	Allen_MTG	All	Rhesus-Marmoset	50	Log2	25	1	NotAllSame	L1	No	No Filt Matched Size	-0.353973168	0.149566243
subclass	Allen_MTG	All	Gorilla-Chimp	50	Log2	25	1	NotAllSame	Euclidean	No	High	-0.257997936	0.301402896
subclass	Allen_MTG	All	Gorilla-Chimp	50	Log2	25	1	NotAllSame	Euclidean	No	Med	-0.42002064	0.082673567
subclass	Allen_MTG	All	Gorilla-Chimp	50	Log2	25	1	NotAllSame	Euclidean	No	Low	-0.278637771	0.262868103
subclass	Allen_MTG	All	Gorilla-Chimp	50	Log2	25	1	NotAllSame	Euclidean	No	No Filt Matched Size	-0.281733746	0.257391447
subclass	Allen_MTG	All	Gorilla-Chimp	50	Log2	25	1	NotAllSame	L1	No	High	-0.374613003	0.125608249
subclass	Allen_MTG	All	Gorilla-Chimp	50	Log2	25	1	NotAllSame	L1	No	Med	-0.480908153	0.043350236
subclass	Allen_MTG	All	Gorilla-Chimp	50	Log2	25	1	NotAllSame	L1	No	Low	-0.299277606	0.227641168
subclass	Allen_MTG	All	Gorilla-Chimp	50	Log2	25	1	NotAllSame	L1	No	No Filt Matched Size	-0.397316821	0.102588354
subclass	Allen_MTG	All	Gorilla-Marmoset	50	Log2	25	1	NotAllSame	Euclidean	No	High	-0.083591331	0.587107429
subclass	Allen_MTG	All	Gorilla-Marmoset	50	Log2	25	1	NotAllSame	Euclidean	No	Med	-0.247678019	0.321727015
subclass	Allen_MTG	All	Gorilla-Marmoset	50	Log2	25	1	NotAllSame	Euclidean	No	Low	-0.377708978	0.122268186
subclass	Allen_MTG	All	Gorilla-Marmoset	50	Log2	25	1	NotAllSame	Euclidean	No	No Filt Matched Size	-0.26625387	0.285546211
subclass	Allen_MTG	All	Gorilla-Marmoset	50	Log2	25	1	NotAllSame	L1	No	High	-0.104231166	0.641990526
subclass	Allen_MTG	All	Gorilla-Marmoset	50	Log2	25	1	NotAllSame	L1	No	Med	-0.295149639	0.234526105
subclass	Allen_MTG	All	Gorilla-Marmoset	50	Log2	25	1	NotAllSame	L1	No	Low	-0.221878225	0.376240778
subclass	Allen_MTG	All	Gorilla-Marmoset	50	Log2	25	1	NotAllSame	L1	No	No Filt Matched Size	-0.226006192	0.367177726
subclass	Allen_MTG	All	Chimp-Marmoset	50	Log2	25	1	NotAllSame	Euclidean	No	High	-0.17750258	0.416041052
subclass	Allen_MTG	All	Chimp-Marmoset	50	Log2	25	1	NotAllSame	Euclidean	No	Med	-0.410732714	0.090504953
subclass	Allen_MTG	All	Chimp-Marmoset	50	Log2	25	1	NotAllSame	Euclidean	No	Low	-0.275541796	0.268441207
subclass	Allen_MTG	All	Chimp-Marmoset	50	Log2	25	1	NotAllSame	Euclidean	No	No Filt Matched Size	-0.271413829	0.274158953
subclass	Allen_MTG	All	Chimp-Marmoset	50	Log2	25	1	NotAllSame	L1	No	High	-0.239422085	0.338634686
subclass	Allen_MTG	All	Chimp-Marmoset	50	Log2	25	1	NotAllSame	L1	No	Med	-0.371517028	0.129019146
subclass	Allen_MTG	All	Chimp-Marmoset	50	Log2	25	1	NotAllSame	L1	No	Low	-0.215686275	0.390042211
subclass	Allen_MTG	All	Chimp-Marmoset	50	Log2	25	1	NotAllSame	L1	No	No Filt Matched Size	-0.279669763	0.261090775
subclass	Allen_MTG	All	Human-Marmoset	50	Log2	25	5	NotAllSame	Euclidean	No	High	-0.338493292	0.169484801
subclass	Allen_MTG	All	Human-Marmoset	50	Log2	25	5	NotAllSame	Euclidean	No	Med	-0.42621259	0.077782937
subclass	Allen_MTG	All	Human-Marmoset	50	Log2	25	5	NotAllSame	Euclidean	No	Low	-0.542827657	0.019937722
subclass	Allen_MTG	All	Human-Marmoset	50	Log2	25	5	NotAllSame	Euclidean	No	No Filt Matched Size	-0.428276574	0.076212856
subclass	Allen_MTG	All	Human-Marmoset	50	Log2	25	5	NotAllSame	L1	No	High	-0.35500516	0.148318114
subclass	Allen_MTG	All	Human-Marmoset	50	Log2	25	5	NotAllSame	L1	No	Med	-0.450980392	0.060326236
subclass	Allen_MTG	All	Human-Marmoset	50	Log2	25	5	NotAllSame	L1	No	Low	-0.418988648	0.083513108
subclass	Allen_MTG	All	Human-Marmoset	50	Log2	25	5	NotAllSame	L1	No	No Filt Matched Size	-0.391124871	0.108499838
subclass	Allen_MTG	All	Human-Rhesus	50	Log2	25	5	NotAllSame	Euclidean	No	High	-0.417956656	0.084365024
subclass	Allen_MTG	All	Human-Rhesus	50	Log2	25	5	NotAllSame	Euclidean	No	Med	-0.582043344	0.011299
subclass	Allen_MTG	All	Human-Rhesus	50	Log2	25	5	NotAllSame	Euclidean	No	Low	-0.24871001	0.319661104
subclass	Allen_MTG	All	Human-Rhesus	50	Log2	25	5	NotAllSame	Euclidean	No	No Filt Matched Size	-0.381836945	0.118491904
subclass	Allen_MTG	All	Human-Rhesus	50	Log2	25	5	NotAllSame	L1	No	High	-0.429308566	0.075421868
subclass	Allen_MTG	All	Human-Rhesus	50	Log2	25	5	NotAllSame	L1	No	Med	-0.531475748	0.023277503
subclass	Allen_MTG	All	Human-Rhesus	50	Log2	25	5	NotAllSame	L1	No	Low	-0.200206398	0.423287669
subclass	Allen_MTG	All	Human-Rhesus	50	Log2	25	5	NotAllSame	L1	No	No Filt Matched Size	-0.368421053	0.132501543
subclass	Allen_MTG	All	Human-Gorilla	50	Log2	25	5	NotAllSame	Euclidean	No	High	0.015479876	0.601349719
subclass	Allen_MTG	All	Human-Gorilla	50	Log2	25	5	NotAllSame	Euclidean	No	Med	-0.249742002	0.317770086
subclass	Allen_MTG	All	Human-Gorilla	50	Log2	25	5	NotAllSame	Euclidean	No	Low	0.083591331	0.601327447
subclass	Allen_MTG	All	Human-Gorilla	50	Log2	25	5	NotAllSame	Euclidean	No	No Filt Matched Size	-0.102167183	0.470725302
subclass	Allen_MTG	All	Human-Gorilla	50	Log2	25	5	NotAllSame	L1	No	High	-0.01754386	0.723122783
subclass	Allen_MTG	All	Human-Gorilla	50	Log2	25	5	NotAllSame	L1	No	Med	-0.214654283	0.392357742
subclass	Allen_MTG	All	Human-Gorilla	50	Log2	25	5	NotAllSame	L1	No	Low	0.078431373	0.704820871
subclass	Allen_MTG	All	Human-Gorilla	50	Log2	25	5	NotAllSame	L1	No	No Filt Matched Size	-0.089783282	0.644971972
subclass	Allen_MTG	All	Human-Chimp	50	Log2	25	5	NotAllSame	Euclidean	No	High	-0.063983488	0.624436031
subclass	Allen_MTG	All	Human-Chimp	50	Log2	25	5	NotAllSame	Euclidean	No	Med	-0.385964912	0.113687135
subclass	Allen_MTG	All	Human-Chimp	50	Log2	25	5	NotAllSame	Euclidean	No	Low	-0.219814241	0.380810693
subclass	Allen_MTG	All	Human-Chimp	50	Log2	25	5	NotAllSame	Euclidean	No	No Filt Matched Size	-0.21878225	0.365031873
subclass	Allen_MTG	All	Human-Chimp	50	Log2	25	5	NotAllSame	L1	No	High	-0.239422085	0.33866617
subclass	Allen_MTG	All	Human-Chimp	50	Log2	25	5	NotAllSame	L1	No	Med	-0.368421053	0.132501543
subclass	Allen_MTG	All	Human-Chimp	50	Log2	25	5	NotAllSame	L1	No	Low	-0.154798762	0.50995046
subclass	Allen_MTG	All	Human-Chimp	50	Log2	25	5	NotAllSame	L1	No	No Filt Matched Size	-0.247678019	0.32175876
subclass	Allen_MTG	All	Rhesus-Gorilla	50	Log2	25	5	NotAllSame	Euclidean	No	High	-0.203302374	0.418446733
subclass	Allen_MTG	All	Rhesus-Gorilla	50	Log2	25	5	NotAllSame	Euclidean	No	Med	-0.439628483	0.0679457
subclass	Allen_MTG	All	Rhesus-Gorilla	50	Log2	25	5	NotAllSame	Euclidean	No	Low	-0.374613003	0.125622416
subclass	Allen_MTG	All	Rhesus-Gorilla	50	Log2	25	5	NotAllSame	Euclidean	No	No Filt Matched Size	-0.327141383	0.185195014
subclass	Allen_MTG	All	Rhesus-Gorilla	50	Log2	25	5	NotAllSame	L1	No	High	-0.293085655	0.237904572
subclass	Allen_MTG	All	Rhesus-Gorilla	50	Log2	25	5	NotAllSame	L1	No	Med	-0.472652219	0.047616544
subclass	Allen_MTG	All	Rhesus-Gorilla	50	Log2	25	5	NotAllSame	L1	No	Low	-0.329205366	0.182211998
subclass	Allen_MTG	All	Rhesus-Gorilla	50	Log2	25	5	NotAllSame	L1	No	No Filt Matched Size	-0.350877193	0.153399631
subclass	Allen_MTG	All	Rhesus-Chimp	50	Log2	25	5	NotAllSame	Euclidean	No	High	-0.237358101	0.342940487
subclass	Allen_MTG	All	Rhesus-Chimp	50	Log2	25	5	NotAllSame	Euclidean	No	Med	-0.482972136	0.042330673
subclass	Allen_MTG	All	Rhesus-Chimp	50	Log2	25	5	NotAllSame	Euclidean	No	Low	-0.425180599	0.07858592
subclass	Allen_MTG	All	Rhesus-Chimp	50	Log2	25	5	NotAllSame	Euclidean	No	No Filt Matched Size	-0.386996904	0.112611289
subclass	Allen_MTG	All	Rhesus-Chimp	50	Log2	25	5	NotAllSame	L1	No	High	-0.343653251	0.162643802
subclass	Allen_MTG	All	Rhesus-Chimp	50	Log2	25	5	NotAllSame	L1	No	Med	-0.482972136	0.042330673
subclass	Allen_MTG	All	Rhesus-Chimp	50	Log2	25	5	NotAllSame	L1	No	Low	-0.367389061	0.133662318
subclass	Allen_MTG	All	Rhesus-Chimp	50	Log2	25	5	NotAllSame	L1	No	No Filt Matched Size	-0.39628483	0.10354259
subclass	Allen_MTG	All	Rhesus-Marmoset	50	Log2	25	5	NotAllSame	Euclidean	No	High	-0.328173375	0.183703463
subclass	Allen_MTG	All	Rhesus-Marmoset	50	Log2	25	5	NotAllSame	Euclidean	No	Med	-0.484004128	0.041825515
subclass	Allen_MTG	All	Rhesus-Marmoset	50	Log2	25	5	NotAllSame	Euclidean	No	Low	-0.334365325	0.175079892
subclass	Allen_MTG	All	Rhesus-Marmoset	50	Log2	25	5	NotAllSame	Euclidean	No	No Filt Matched Size	-0.349845201	0.154752226
subclass	Allen_MTG	All	Rhesus-Marmoset	50	Log2	25	5	NotAllSame	L1	No	High	-0.30753354	0.21444625
subclass	Allen_MTG	All	Rhesus-Marmoset	50	Log2	25	5	NotAllSame	L1	No	Med	-0.445820433	0.063697758
subclass	Allen_MTG	All	Rhesus-Marmoset	50	Log2	25	5	NotAllSame	L1	No	Low	-0.279669763	0.261042552
subclass	Allen_MTG	All	Rhesus-Marmoset	50	Log2	25	5	NotAllSame	L1	No	No Filt Matched Size	-0.353973168	0.149566243
subclass	Allen_MTG	All	Gorilla-Chimp	50	Log2	25	5	NotAllSame	Euclidean	No	High	-0.257997936	0.301402896
subclass	Allen_MTG	All	Gorilla-Chimp	50	Log2	25	5	NotAllSame	Euclidean	No	Med	-0.42002064	0.082673567
subclass	Allen_MTG	All	Gorilla-Chimp	50	Log2	25	5	NotAllSame	Euclidean	No	Low	-0.278637771	0.262868103
subclass	Allen_MTG	All	Gorilla-Chimp	50	Log2	25	5	NotAllSame	Euclidean	No	No Filt Matched Size	-0.281733746	0.257391447
subclass	Allen_MTG	All	Gorilla-Chimp	50	Log2	25	5	NotAllSame	L1	No	High	-0.374613003	0.125608249
subclass	Allen_MTG	All	Gorilla-Chimp	50	Log2	25	5	NotAllSame	L1	No	Med	-0.480908153	0.043350236
subclass	Allen_MTG	All	Gorilla-Chimp	50	Log2	25	5	NotAllSame	L1	No	Low	-0.299277606	0.227641168
subclass	Allen_MTG	All	Gorilla-Chimp	50	Log2	25	5	NotAllSame	L1	No	No Filt Matched Size	-0.397316821	0.102588354
subclass	Allen_MTG	All	Gorilla-Marmoset	50	Log2	25	5	NotAllSame	Euclidean	No	High	-0.083591331	0.587107429
subclass	Allen_MTG	All	Gorilla-Marmoset	50	Log2	25	5	NotAllSame	Euclidean	No	Med	-0.247678019	0.321727015
subclass	Allen_MTG	All	Gorilla-Marmoset	50	Log2	25	5	NotAllSame	Euclidean	No	Low	-0.377708978	0.122268186
subclass	Allen_MTG	All	Gorilla-Marmoset	50	Log2	25	5	NotAllSame	Euclidean	No	No Filt Matched Size	-0.26625387	0.285546211
subclass	Allen_MTG	All	Gorilla-Marmoset	50	Log2	25	5	NotAllSame	L1	No	High	-0.104231166	0.641990526
subclass	Allen_MTG	All	Gorilla-Marmoset	50	Log2	25	5	NotAllSame	L1	No	Med	-0.295149639	0.234526105
subclass	Allen_MTG	All	Gorilla-Marmoset	50	Log2	25	5	NotAllSame	L1	No	Low	-0.221878225	0.376240778
subclass	Allen_MTG	All	Gorilla-Marmoset	50	Log2	25	5	NotAllSame	L1	No	No Filt Matched Size	-0.226006192	0.367177726
subclass	Allen_MTG	All	Chimp-Marmoset	50	Log2	25	5	NotAllSame	Euclidean	No	High	-0.17750258	0.416041052
subclass	Allen_MTG	All	Chimp-Marmoset	50	Log2	25	5	NotAllSame	Euclidean	No	Med	-0.410732714	0.090504953
subclass	Allen_MTG	All	Chimp-Marmoset	50	Log2	25	5	NotAllSame	Euclidean	No	Low	-0.275541796	0.268441207
subclass	Allen_MTG	All	Chimp-Marmoset	50	Log2	25	5	NotAllSame	Euclidean	No	No Filt Matched Size	-0.271413829	0.274158953
subclass	Allen_MTG	All	Chimp-Marmoset	50	Log2	25	5	NotAllSame	L1	No	High	-0.239422085	0.338634686
subclass	Allen_MTG	All	Chimp-Marmoset	50	Log2	25	5	NotAllSame	L1	No	Med	-0.371517028	0.129019146
subclass	Allen_MTG	All	Chimp-Marmoset	50	Log2	25	5	NotAllSame	L1	No	Low	-0.215686275	0.390042211
subclass	Allen_MTG	All	Chimp-Marmoset	50	Log2	25	5	NotAllSame	L1	No	No Filt Matched Size	-0.279669763	0.261090775
subclass	Allen_MTG	All	Human-Marmoset	500	Log2	10	1	NotAllSame	Euclidean	No	High	-0.630769231	0.015578224
subclass	Allen_MTG	All	Human-Marmoset	500	Log2	10	1	NotAllSame	Euclidean	No	Med	-0.668131868	0.009013616
subclass	Allen_MTG	All	Human-Marmoset	500	Log2	10	1	NotAllSame	Euclidean	No	Low	-0.668131868	0.009013616
subclass	Allen_MTG	All	Human-Marmoset	500	Log2	10	1	NotAllSame	Euclidean	No	No Filt Matched Size	-0.6	0.023334736
subclass	Allen_MTG	All	Human-Marmoset	500	Log2	10	1	NotAllSame	L1	No	High	-0.701098901	0.005211862
subclass	Allen_MTG	All	Human-Marmoset	500	Log2	10	1	NotAllSame	L1	No	Med	-0.703296703	0.00501571
subclass	Allen_MTG	All	Human-Marmoset	500	Log2	10	1	NotAllSame	L1	No	Low	-0.571428571	0.032795116
subclass	Allen_MTG	All	Human-Marmoset	500	Log2	10	1	NotAllSame	L1	No	No Filt Matched Size	-0.610989011	0.020281474
subclass	Allen_MTG	All	Human-Rhesus	500	Log2	10	1	NotAllSame	Euclidean	No	High	-0.69010989	0.006305546
subclass	Allen_MTG	All	Human-Rhesus	500	Log2	10	1	NotAllSame	Euclidean	No	Med	-0.593406593	0.025291712
subclass	Allen_MTG	All	Human-Rhesus	500	Log2	10	1	NotAllSame	Euclidean	No	Low	-0.465934066	0.093126348
subclass	Allen_MTG	All	Human-Rhesus	500	Log2	10	1	NotAllSame	Euclidean	No	No Filt Matched Size	-0.512087912	0.061238161
subclass	Allen_MTG	All	Human-Rhesus	500	Log2	10	1	NotAllSame	L1	No	High	-0.575824176	0.031176914
subclass	Allen_MTG	All	Human-Rhesus	500	Log2	10	1	NotAllSame	L1	No	Med	-0.628571429	0.01606008
subclass	Allen_MTG	All	Human-Rhesus	500	Log2	10	1	NotAllSame	L1	No	Low	-0.492307692	0.07373487
subclass	Allen_MTG	All	Human-Rhesus	500	Log2	10	1	NotAllSame	L1	No	No Filt Matched Size	-0.582417582	0.028854655
subclass	Allen_MTG	All	Human-Gorilla	500	Log2	10	1	NotAllSame	Euclidean	No	High	-0.246153846	0.396272171
subclass	Allen_MTG	All	Human-Gorilla	500	Log2	10	1	NotAllSame	Euclidean	No	Med	-0.301098901	0.295729801
subclass	Allen_MTG	All	Human-Gorilla	500	Log2	10	1	NotAllSame	Euclidean	No	Low	-0.261538462	0.329905512
subclass	Allen_MTG	All	Human-Gorilla	500	Log2	10	1	NotAllSame	Euclidean	No	No Filt Matched Size	-0.21978022	0.413881895
subclass	Allen_MTG	All	Human-Gorilla	500	Log2	10	1	NotAllSame	L1	No	High	-0.197802198	0.497876913
subclass	Allen_MTG	All	Human-Gorilla	500	Log2	10	1	NotAllSame	L1	No	Med	-0.345054945	0.22694868
subclass	Allen_MTG	All	Human-Gorilla	500	Log2	10	1	NotAllSame	L1	No	Low	-0.252747253	0.383365721
subclass	Allen_MTG	All	Human-Gorilla	500	Log2	10	1	NotAllSame	L1	No	No Filt Matched Size	-0.265934066	0.358165262
subclass	Allen_MTG	All	Human-Chimp	500	Log2	10	1	NotAllSame	Euclidean	No	High	-0.540659341	0.045990983
subclass	Allen_MTG	All	Human-Chimp	500	Log2	10	1	NotAllSame	Euclidean	No	Med	-0.547252747	0.042822049
subclass	Allen_MTG	All	Human-Chimp	500	Log2	10	1	NotAllSame	Euclidean	No	Low	-0.494505495	0.072418157
subclass	Allen_MTG	All	Human-Chimp	500	Log2	10	1	NotAllSame	Euclidean	No	No Filt Matched Size	-0.342857143	0.230132366
subclass	Allen_MTG	All	Human-Chimp	500	Log2	10	1	NotAllSame	L1	No	High	-0.648351648	0.012144223
subclass	Allen_MTG	All	Human-Chimp	500	Log2	10	1	NotAllSame	L1	No	Med	-0.696703297	0.005628677
subclass	Allen_MTG	All	Human-Chimp	500	Log2	10	1	NotAllSame	L1	No	Low	-0.523076923	0.054950715
subclass	Allen_MTG	All	Human-Chimp	500	Log2	10	1	NotAllSame	L1	No	No Filt Matched Size	-0.547252747	0.042822049
subclass	Allen_MTG	All	Rhesus-Gorilla	500	Log2	10	1	NotAllSame	Euclidean	No	High	-0.356043956	0.211518998
subclass	Allen_MTG	All	Rhesus-Gorilla	500	Log2	10	1	NotAllSame	Euclidean	No	Med	-0.494505495	0.072249674
subclass	Allen_MTG	All	Rhesus-Gorilla	500	Log2	10	1	NotAllSame	Euclidean	No	Low	-0.213186813	0.427384345
subclass	Allen_MTG	All	Rhesus-Gorilla	500	Log2	10	1	NotAllSame	Euclidean	No	No Filt Matched Size	-0.29010989	0.31052632
subclass	Allen_MTG	All	Rhesus-Gorilla	500	Log2	10	1	NotAllSame	L1	No	High	-0.230769231	0.427335862
subclass	Allen_MTG	All	Rhesus-Gorilla	500	Log2	10	1	NotAllSame	L1	No	Med	-0.512087912	0.061198486
subclass	Allen_MTG	All	Rhesus-Gorilla	500	Log2	10	1	NotAllSame	L1	No	Low	-0.268131868	0.354016393
subclass	Allen_MTG	All	Rhesus-Gorilla	500	Log2	10	1	NotAllSame	L1	No	No Filt Matched Size	-0.364835165	0.199651708
subclass	Allen_MTG	All	Rhesus-Chimp	500	Log2	10	1	NotAllSame	Euclidean	No	High	-0.505494505	0.065199793
subclass	Allen_MTG	All	Rhesus-Chimp	500	Log2	10	1	NotAllSame	Euclidean	No	Med	-0.575824176	0.031176914
subclass	Allen_MTG	All	Rhesus-Chimp	500	Log2	10	1	NotAllSame	Euclidean	No	Low	-0.382417582	0.177207449
subclass	Allen_MTG	All	Rhesus-Chimp	500	Log2	10	1	NotAllSame	Euclidean	No	No Filt Matched Size	-0.428571429	0.126273888
subclass	Allen_MTG	All	Rhesus-Chimp	500	Log2	10	1	NotAllSame	L1	No	High	-0.569230769	0.033619417
subclass	Allen_MTG	All	Rhesus-Chimp	500	Log2	10	1	NotAllSame	L1	No	Med	-0.626373626	0.016541935
subclass	Allen_MTG	All	Rhesus-Chimp	500	Log2	10	1	NotAllSame	L1	No	Low	-0.375824176	0.185463479
subclass	Allen_MTG	All	Rhesus-Chimp	500	Log2	10	1	NotAllSame	L1	No	No Filt Matched Size	-0.523076923	0.054950715
subclass	Allen_MTG	All	Rhesus-Marmoset	500	Log2	10	1	NotAllSame	Euclidean	No	High	-0.648351648	0.012144223
subclass	Allen_MTG	All	Rhesus-Marmoset	500	Log2	10	1	NotAllSame	Euclidean	No	Med	-0.705494505	0.004819558
subclass	Allen_MTG	All	Rhesus-Marmoset	500	Log2	10	1	NotAllSame	Euclidean	No	Low	-0.505494505	0.065199793
subclass	Allen_MTG	All	Rhesus-Marmoset	500	Log2	10	1	NotAllSame	Euclidean	No	No Filt Matched Size	-0.606593407	0.021456739
subclass	Allen_MTG	All	Rhesus-Marmoset	500	Log2	10	1	NotAllSame	L1	No	High	-0.58021978	0.029618835
subclass	Allen_MTG	All	Rhesus-Marmoset	500	Log2	10	1	NotAllSame	L1	No	Med	-0.67032967	0.008704234
subclass	Allen_MTG	All	Rhesus-Marmoset	500	Log2	10	1	NotAllSame	L1	No	Low	-0.450549451	0.105932785
subclass	Allen_MTG	All	Rhesus-Marmoset	500	Log2	10	1	NotAllSame	L1	No	No Filt Matched Size	-0.575824176	0.031176914
subclass	Allen_MTG	All	Gorilla-Chimp	500	Log2	10	1	NotAllSame	Euclidean	No	High	-0.410989011	0.144383943
subclass	Allen_MTG	All	Gorilla-Chimp	500	Log2	10	1	NotAllSame	Euclidean	No	Med	-0.63956044	0.013779617
subclass	Allen_MTG	All	Gorilla-Chimp	500	Log2	10	1	NotAllSame	Euclidean	No	Low	-0.413186813	0.141999308
subclass	Allen_MTG	All	Gorilla-Chimp	500	Log2	10	1	NotAllSame	Euclidean	No	No Filt Matched Size	-0.430769231	0.124141947
subclass	Allen_MTG	All	Gorilla-Chimp	500	Log2	10	1	NotAllSame	L1	No	High	-0.49010989	0.075220067
subclass	Allen_MTG	All	Gorilla-Chimp	500	Log2	10	1	NotAllSame	L1	No	Med	-0.67032967	0.008704234
subclass	Allen_MTG	All	Gorilla-Chimp	500	Log2	10	1	NotAllSame	L1	No	Low	-0.494505495	0.072249674
subclass	Allen_MTG	All	Gorilla-Chimp	500	Log2	10	1	NotAllSame	L1	No	No Filt Matched Size	-0.562637363	0.036217331
subclass	Allen_MTG	All	Gorilla-Marmoset	500	Log2	10	1	NotAllSame	Euclidean	No	High	-0.325274725	0.25647231
subclass	Allen_MTG	All	Gorilla-Marmoset	500	Log2	10	1	NotAllSame	Euclidean	No	Med	-0.503296703	0.066560428
subclass	Allen_MTG	All	Gorilla-Marmoset	500	Log2	10	1	NotAllSame	Euclidean	No	Low	-0.479120879	0.083563003
subclass	Allen_MTG	All	Gorilla-Marmoset	500	Log2	10	1	NotAllSame	Euclidean	No	No Filt Matched Size	-0.415384615	0.139665948
subclass	Allen_MTG	All	Gorilla-Marmoset	500	Log2	10	1	NotAllSame	L1	No	High	-0.221978022	0.445629658
subclass	Allen_MTG	All	Gorilla-Marmoset	500	Log2	10	1	NotAllSame	L1	No	Med	-0.492307692	0.07373487
subclass	Allen_MTG	All	Gorilla-Marmoset	500	Log2	10	1	NotAllSame	L1	No	Low	-0.362637363	0.202564544
subclass	Allen_MTG	All	Gorilla-Marmoset	500	Log2	10	1	NotAllSame	L1	No	No Filt Matched Size	-0.384615385	0.174561768
subclass	Allen_MTG	All	Chimp-Marmoset	500	Log2	10	1	NotAllSame	Euclidean	No	High	-0.56043956	0.037104477
subclass	Allen_MTG	All	Chimp-Marmoset	500	Log2	10	1	NotAllSame	Euclidean	No	Med	-0.635164835	0.014657881
subclass	Allen_MTG	All	Chimp-Marmoset	500	Log2	10	1	NotAllSame	Euclidean	No	Low	-0.562637363	0.036217331
subclass	Allen_MTG	All	Chimp-Marmoset	500	Log2	10	1	NotAllSame	Euclidean	No	No Filt Matched Size	-0.501098901	0.067961977
subclass	Allen_MTG	All	Chimp-Marmoset	500	Log2	10	1	NotAllSame	L1	No	High	-0.503296703	0.066560428
subclass	Allen_MTG	All	Chimp-Marmoset	500	Log2	10	1	NotAllSame	L1	No	Med	-0.635164835	0.014657881
subclass	Allen_MTG	All	Chimp-Marmoset	500	Log2	10	1	NotAllSame	L1	No	Low	-0.569230769	0.033619417
subclass	Allen_MTG	All	Chimp-Marmoset	500	Log2	10	1	NotAllSame	L1	No	No Filt Matched Size	-0.531868132	0.050288257
subclass	Allen_MTG	All	Human-Marmoset	500	Log2	10	5	NotAllSame	Euclidean	No	High	-0.626373626	0.016541935
subclass	Allen_MTG	All	Human-Marmoset	500	Log2	10	5	NotAllSame	Euclidean	No	Med	-0.632967033	0.015118053
subclass	Allen_MTG	All	Human-Marmoset	500	Log2	10	5	NotAllSame	Euclidean	No	Low	-0.718681319	0.00377958
subclass	Allen_MTG	All	Human-Marmoset	500	Log2	10	5	NotAllSame	Euclidean	No	No Filt Matched Size	-0.6	0.023308411
subclass	Allen_MTG	All	Human-Marmoset	500	Log2	10	5	NotAllSame	L1	No	High	-0.696703297	0.005628677
subclass	Allen_MTG	All	Human-Marmoset	500	Log2	10	5	NotAllSame	L1	No	Med	-0.701098901	0.005211862
subclass	Allen_MTG	All	Human-Marmoset	500	Log2	10	5	NotAllSame	L1	No	Low	-0.624175824	0.017046125
subclass	Allen_MTG	All	Human-Marmoset	500	Log2	10	5	NotAllSame	L1	No	No Filt Matched Size	-0.608791209	0.020856616
subclass	Allen_MTG	All	Human-Rhesus	500	Log2	10	5	NotAllSame	Euclidean	No	High	-0.692307692	0.006071049
subclass	Allen_MTG	All	Human-Rhesus	500	Log2	10	5	NotAllSame	Euclidean	No	Med	-0.602197802	0.022682636
subclass	Allen_MTG	All	Human-Rhesus	500	Log2	10	5	NotAllSame	Euclidean	No	Low	-0.461538462	0.096672354
subclass	Allen_MTG	All	Human-Rhesus	500	Log2	10	5	NotAllSame	Euclidean	No	No Filt Matched Size	-0.507692308	0.063839158
subclass	Allen_MTG	All	Human-Rhesus	500	Log2	10	5	NotAllSame	L1	No	High	-0.575824176	0.031176914
subclass	Allen_MTG	All	Human-Rhesus	500	Log2	10	5	NotAllSame	L1	No	Med	-0.602197802	0.022682636
subclass	Allen_MTG	All	Human-Rhesus	500	Log2	10	5	NotAllSame	L1	No	Low	-0.50989011	0.062518822
subclass	Allen_MTG	All	Human-Rhesus	500	Log2	10	5	NotAllSame	L1	No	No Filt Matched Size	-0.553846154	0.039896354
subclass	Allen_MTG	All	Human-Gorilla	500	Log2	10	5	NotAllSame	Euclidean	No	High	-0.232967033	0.422834879
subclass	Allen_MTG	All	Human-Gorilla	500	Log2	10	5	NotAllSame	Euclidean	No	Med	-0.373626374	0.18821542
subclass	Allen_MTG	All	Human-Gorilla	500	Log2	10	5	NotAllSame	Euclidean	No	Low	-0.276923077	0.33783741
subclass	Allen_MTG	All	Human-Gorilla	500	Log2	10	5	NotAllSame	Euclidean	No	No Filt Matched Size	-0.178021978	0.469040829
subclass	Allen_MTG	All	Human-Gorilla	500	Log2	10	5	NotAllSame	L1	No	High	-0.184615385	0.527506415
subclass	Allen_MTG	All	Human-Gorilla	500	Log2	10	5	NotAllSame	L1	No	Med	-0.41978022	0.135101074
subclass	Allen_MTG	All	Human-Gorilla	500	Log2	10	5	NotAllSame	L1	No	Low	-0.272527473	0.345874565
subclass	Allen_MTG	All	Human-Gorilla	500	Log2	10	5	NotAllSame	L1	No	No Filt Matched Size	-0.29010989	0.314359596
subclass	Allen_MTG	All	Human-Chimp	500	Log2	10	5	NotAllSame	Euclidean	No	High	-0.485714286	0.078275886
subclass	Allen_MTG	All	Human-Chimp	500	Log2	10	5	NotAllSame	Euclidean	No	Med	-0.474725275	0.086307929
subclass	Allen_MTG	All	Human-Chimp	500	Log2	10	5	NotAllSame	Euclidean	No	Low	-0.501098901	0.067961977
subclass	Allen_MTG	All	Human-Chimp	500	Log2	10	5	NotAllSame	Euclidean	No	No Filt Matched Size	-0.481318681	0.081418295
subclass	Allen_MTG	All	Human-Chimp	500	Log2	10	5	NotAllSame	L1	No	High	-0.595604396	0.024612611
subclass	Allen_MTG	All	Human-Chimp	500	Log2	10	5	NotAllSame	L1	No	Med	-0.615384615	0.019155503
subclass	Allen_MTG	All	Human-Chimp	500	Log2	10	5	NotAllSame	L1	No	Low	-0.476923077	0.084648434
subclass	Allen_MTG	All	Human-Chimp	500	Log2	10	5	NotAllSame	L1	No	No Filt Matched Size	-0.584615385	0.028119515
subclass	Allen_MTG	All	Rhesus-Gorilla	500	Log2	10	5	NotAllSame	Euclidean	No	High	-0.364835165	0.199651708
subclass	Allen_MTG	All	Rhesus-Gorilla	500	Log2	10	5	NotAllSame	Euclidean	No	Med	-0.483516484	0.079847091
subclass	Allen_MTG	All	Rhesus-Gorilla	500	Log2	10	5	NotAllSame	Euclidean	No	Low	-0.250549451	0.383314964
subclass	Allen_MTG	All	Rhesus-Gorilla	500	Log2	10	5	NotAllSame	Euclidean	No	No Filt Matched Size	-0.276923077	0.33783741
subclass	Allen_MTG	All	Rhesus-Gorilla	500	Log2	10	5	NotAllSame	L1	No	High	-0.213186813	0.46430282
subclass	Allen_MTG	All	Rhesus-Gorilla	500	Log2	10	5	NotAllSame	L1	No	Med	-0.525274725	0.053747502
subclass	Allen_MTG	All	Rhesus-Gorilla	500	Log2	10	5	NotAllSame	L1	No	Low	-0.259340659	0.37061152
subclass	Allen_MTG	All	Rhesus-Gorilla	500	Log2	10	5	NotAllSame	L1	No	No Filt Matched Size	-0.373626374	0.18821542
subclass	Allen_MTG	All	Rhesus-Chimp	500	Log2	10	5	NotAllSame	Euclidean	No	High	-0.494505495	0.072249674
subclass	Allen_MTG	All	Rhesus-Chimp	500	Log2	10	5	NotAllSame	Euclidean	No	Med	-0.553846154	0.039896354
subclass	Allen_MTG	All	Rhesus-Chimp	500	Log2	10	5	NotAllSame	Euclidean	No	Low	-0.32967033	0.249724092
subclass	Allen_MTG	All	Rhesus-Chimp	500	Log2	10	5	NotAllSame	Euclidean	No	No Filt Matched Size	-0.386813187	0.17186307
subclass	Allen_MTG	All	Rhesus-Chimp	500	Log2	10	5	NotAllSame	L1	No	High	-0.536263736	0.048068031
subclass	Allen_MTG	All	Rhesus-Chimp	500	Log2	10	5	NotAllSame	L1	No	Med	-0.630769231	0.015578224
subclass	Allen_MTG	All	Rhesus-Chimp	500	Log2	10	5	NotAllSame	L1	No	Low	-0.369230769	0.193879842
subclass	Allen_MTG	All	Rhesus-Chimp	500	Log2	10	5	NotAllSame	L1	No	No Filt Matched Size	-0.476923077	0.084648434
subclass	Allen_MTG	All	Rhesus-Marmoset	500	Log2	10	5	NotAllSame	Euclidean	No	High	-0.630769231	0.015578224
subclass	Allen_MTG	All	Rhesus-Marmoset	500	Log2	10	5	NotAllSame	Euclidean	No	Med	-0.705494505	0.004819558
subclass	Allen_MTG	All	Rhesus-Marmoset	500	Log2	10	5	NotAllSame	Euclidean	No	Low	-0.523076923	0.054950715
subclass	Allen_MTG	All	Rhesus-Marmoset	500	Log2	10	5	NotAllSame	Euclidean	No	No Filt Matched Size	-0.604395604	0.022056862
subclass	Allen_MTG	All	Rhesus-Marmoset	500	Log2	10	5	NotAllSame	L1	No	High	-0.578021978	0.030383014
subclass	Allen_MTG	All	Rhesus-Marmoset	500	Log2	10	5	NotAllSame	L1	No	Med	-0.659340659	0.010318573
subclass	Allen_MTG	All	Rhesus-Marmoset	500	Log2	10	5	NotAllSame	L1	No	Low	-0.485714286	0.078319181
subclass	Allen_MTG	All	Rhesus-Marmoset	500	Log2	10	5	NotAllSame	L1	No	No Filt Matched Size	-0.556043956	0.03894365
subclass	Allen_MTG	All	Gorilla-Chimp	500	Log2	10	5	NotAllSame	Euclidean	No	High	-0.397802198	0.158950775
subclass	Allen_MTG	All	Gorilla-Chimp	500	Log2	10	5	NotAllSame	Euclidean	No	Med	-0.643956044	0.012942153
subclass	Allen_MTG	All	Gorilla-Chimp	500	Log2	10	5	NotAllSame	Euclidean	No	Low	-0.450549451	0.105980327
subclass	Allen_MTG	All	Gorilla-Chimp	500	Log2	10	5	NotAllSame	Euclidean	No	No Filt Matched Size	-0.435164835	0.119927419
subclass	Allen_MTG	All	Gorilla-Chimp	500	Log2	10	5	NotAllSame	L1	No	High	-0.49010989	0.075220067
subclass	Allen_MTG	All	Gorilla-Chimp	500	Log2	10	5	NotAllSame	L1	No	Med	-0.665934066	0.009322999
subclass	Allen_MTG	All	Gorilla-Chimp	500	Log2	10	5	NotAllSame	L1	No	Low	-0.518681319	0.057395545
subclass	Allen_MTG	All	Gorilla-Chimp	500	Log2	10	5	NotAllSame	L1	No	No Filt Matched Size	-0.567032967	0.034474801
subclass	Allen_MTG	All	Gorilla-Marmoset	500	Log2	10	5	NotAllSame	Euclidean	No	High	-0.327472527	0.253071001
subclass	Allen_MTG	All	Gorilla-Marmoset	500	Log2	10	5	NotAllSame	Euclidean	No	Med	-0.498901099	0.069405051
subclass	Allen_MTG	All	Gorilla-Marmoset	500	Log2	10	5	NotAllSame	Euclidean	No	Low	-0.523076923	0.054950715
subclass	Allen_MTG	All	Gorilla-Marmoset	500	Log2	10	5	NotAllSame	Euclidean	No	No Filt Matched Size	-0.417582418	0.137383511
subclass	Allen_MTG	All	Gorilla-Marmoset	500	Log2	10	5	NotAllSame	L1	No	High	-0.204395604	0.483346223
subclass	Allen_MTG	All	Gorilla-Marmoset	500	Log2	10	5	NotAllSame	L1	No	Med	-0.496703297	0.070806601
subclass	Allen_MTG	All	Gorilla-Marmoset	500	Log2	10	5	NotAllSame	L1	No	Low	-0.397802198	0.158950775
subclass	Allen_MTG	All	Gorilla-Marmoset	500	Log2	10	5	NotAllSame	L1	No	No Filt Matched Size	-0.393406593	0.164031573
subclass	Allen_MTG	All	Chimp-Marmoset	500	Log2	10	5	NotAllSame	Euclidean	No	High	-0.540659341	0.045920056
subclass	Allen_MTG	All	Chimp-Marmoset	500	Log2	10	5	NotAllSame	Euclidean	No	Med	-0.604395604	0.022056862
subclass	Allen_MTG	All	Chimp-Marmoset	500	Log2	10	5	NotAllSame	Euclidean	No	Low	-0.617582418	0.018604674
subclass	Allen_MTG	All	Chimp-Marmoset	500	Log2	10	5	NotAllSame	Euclidean	No	No Filt Matched Size	-0.492307692	0.073819707
subclass	Allen_MTG	All	Chimp-Marmoset	500	Log2	10	5	NotAllSame	L1	No	High	-0.476923077	0.084648434
subclass	Allen_MTG	All	Chimp-Marmoset	500	Log2	10	5	NotAllSame	L1	No	Med	-0.624175824	0.017046125
subclass	Allen_MTG	All	Chimp-Marmoset	500	Log2	10	5	NotAllSame	L1	No	Low	-0.571428571	0.032795116
subclass	Allen_MTG	All	Chimp-Marmoset	500	Log2	10	5	NotAllSame	L1	No	No Filt Matched Size	-0.514285714	0.059917825
subclass	Allen_MTG	All	Human-Marmoset	500	Log2	25	1	NotAllSame	Euclidean	No	High	-0.61978022	0.018077495
subclass	Allen_MTG	All	Human-Marmoset	500	Log2	25	1	NotAllSame	Euclidean	No	Med	-0.635164835	0.014657881
subclass	Allen_MTG	All	Human-Marmoset	500	Log2	25	1	NotAllSame	Euclidean	No	Low	-0.705494505	0.004819558
subclass	Allen_MTG	All	Human-Marmoset	500	Log2	25	1	NotAllSame	Euclidean	No	No Filt Matched Size	-0.569230769	0.033650499
subclass	Allen_MTG	All	Human-Marmoset	500	Log2	25	1	NotAllSame	L1	No	High	-0.685714286	0.006788393
subclass	Allen_MTG	All	Human-Marmoset	500	Log2	25	1	NotAllSame	L1	No	Med	-0.672527473	0.00841097
subclass	Allen_MTG	All	Human-Marmoset	500	Log2	25	1	NotAllSame	L1	No	Low	-0.615384615	0.019155503
subclass	Allen_MTG	All	Human-Marmoset	500	Log2	25	1	NotAllSame	L1	No	No Filt Matched Size	-0.610989011	0.020281474
subclass	Allen_MTG	All	Human-Rhesus	500	Log2	25	1	NotAllSame	Euclidean	No	High	-0.685714286	0.006788393
subclass	Allen_MTG	All	Human-Rhesus	500	Log2	25	1	NotAllSame	Euclidean	No	Med	-0.621978022	0.017573305
subclass	Allen_MTG	All	Human-Rhesus	500	Log2	25	1	NotAllSame	Euclidean	No	Low	-0.443956044	0.111792315
subclass	Allen_MTG	All	Human-Rhesus	500	Log2	25	1	NotAllSame	Euclidean	No	No Filt Matched Size	-0.485714286	0.078275886
subclass	Allen_MTG	All	Human-Rhesus	500	Log2	25	1	NotAllSame	L1	No	High	-0.564835165	0.035330185
subclass	Allen_MTG	All	Human-Rhesus	500	Log2	25	1	NotAllSame	L1	No	Med	-0.641758242	0.013360885
subclass	Allen_MTG	All	Human-Rhesus	500	Log2	25	1	NotAllSame	L1	No	Low	-0.472527473	0.087967425
subclass	Allen_MTG	All	Human-Rhesus	500	Log2	25	1	NotAllSame	L1	No	No Filt Matched Size	-0.547252747	0.042822049
subclass	Allen_MTG	All	Human-Gorilla	500	Log2	25	1	NotAllSame	Euclidean	No	High	-0.237362637	0.413881895
subclass	Allen_MTG	All	Human-Gorilla	500	Log2	25	1	NotAllSame	Euclidean	No	Med	-0.351648352	0.217723402
subclass	Allen_MTG	All	Human-Gorilla	500	Log2	25	1	NotAllSame	Euclidean	No	Low	-0.272527473	0.346188542
subclass	Allen_MTG	All	Human-Gorilla	500	Log2	25	1	NotAllSame	Euclidean	No	No Filt Matched Size	-0.208791209	0.450274516
subclass	Allen_MTG	All	Human-Gorilla	500	Log2	25	1	NotAllSame	L1	No	High	-0.186813187	0.522504012
subclass	Allen_MTG	All	Human-Gorilla	500	Log2	25	1	NotAllSame	L1	No	Med	-0.397802198	0.158950775
subclass	Allen_MTG	All	Human-Gorilla	500	Log2	25	1	NotAllSame	L1	No	Low	-0.285714286	0.322079409
subclass	Allen_MTG	All	Human-Gorilla	500	Log2	25	1	NotAllSame	L1	No	No Filt Matched Size	-0.296703297	0.302966724
subclass	Allen_MTG	All	Human-Chimp	500	Log2	25	1	NotAllSame	Euclidean	No	High	-0.49010989	0.075220067
subclass	Allen_MTG	All	Human-Chimp	500	Log2	25	1	NotAllSame	Euclidean	No	Med	-0.492307692	0.07373487
subclass	Allen_MTG	All	Human-Chimp	500	Log2	25	1	NotAllSame	Euclidean	No	Low	-0.516483516	0.058637163
subclass	Allen_MTG	All	Human-Chimp	500	Log2	25	1	NotAllSame	Euclidean	No	No Filt Matched Size	-0.347252747	0.223819339
subclass	Allen_MTG	All	Human-Chimp	500	Log2	25	1	NotAllSame	L1	No	High	-0.604395604	0.022056862
subclass	Allen_MTG	All	Human-Chimp	500	Log2	25	1	NotAllSame	L1	No	Med	-0.654945055	0.011023271
subclass	Allen_MTG	All	Human-Chimp	500	Log2	25	1	NotAllSame	L1	No	Low	-0.485714286	0.078275886
subclass	Allen_MTG	All	Human-Chimp	500	Log2	25	1	NotAllSame	L1	No	No Filt Matched Size	-0.547252747	0.042822049
subclass	Allen_MTG	All	Rhesus-Gorilla	500	Log2	25	1	NotAllSame	Euclidean	No	High	-0.369230769	0.193879842
subclass	Allen_MTG	All	Rhesus-Gorilla	500	Log2	25	1	NotAllSame	Euclidean	No	Med	-0.498901099	0.069363527
subclass	Allen_MTG	All	Rhesus-Gorilla	500	Log2	25	1	NotAllSame	Euclidean	No	Low	-0.263736264	0.362262269
subclass	Allen_MTG	All	Rhesus-Gorilla	500	Log2	25	1	NotAllSame	Euclidean	No	No Filt Matched Size	-0.272527473	0.341829744
subclass	Allen_MTG	All	Rhesus-Gorilla	500	Log2	25	1	NotAllSame	L1	No	High	-0.210989011	0.469040829
subclass	Allen_MTG	All	Rhesus-Gorilla	500	Log2	25	1	NotAllSame	L1	No	Med	-0.516483516	0.058637163
subclass	Allen_MTG	All	Rhesus-Gorilla	500	Log2	25	1	NotAllSame	L1	No	Low	-0.296703297	0.299240595
subclass	Allen_MTG	All	Rhesus-Gorilla	500	Log2	25	1	NotAllSame	L1	No	No Filt Matched Size	-0.320879121	0.249832911
subclass	Allen_MTG	All	Rhesus-Chimp	500	Log2	25	1	NotAllSame	Euclidean	No	High	-0.485714286	0.078275886
subclass	Allen_MTG	All	Rhesus-Chimp	500	Log2	25	1	NotAllSame	Euclidean	No	Med	-0.591208791	0.025970814
subclass	Allen_MTG	All	Rhesus-Chimp	500	Log2	25	1	NotAllSame	Euclidean	No	Low	-0.338461538	0.236554127
subclass	Allen_MTG	All	Rhesus-Chimp	500	Log2	25	1	NotAllSame	Euclidean	No	No Filt Matched Size	-0.415384615	0.139665948
subclass	Allen_MTG	All	Rhesus-Chimp	500	Log2	25	1	NotAllSame	L1	No	High	-0.516483516	0.058637163
subclass	Allen_MTG	All	Rhesus-Chimp	500	Log2	25	1	NotAllSame	L1	No	Med	-0.632967033	0.015118053
subclass	Allen_MTG	All	Rhesus-Chimp	500	Log2	25	1	NotAllSame	L1	No	Low	-0.369230769	0.193879842
subclass	Allen_MTG	All	Rhesus-Chimp	500	Log2	25	1	NotAllSame	L1	No	No Filt Matched Size	-0.501098901	0.067961977
subclass	Allen_MTG	All	Rhesus-Marmoset	500	Log2	25	1	NotAllSame	Euclidean	No	High	-0.617582418	0.018604674
subclass	Allen_MTG	All	Rhesus-Marmoset	500	Log2	25	1	NotAllSame	Euclidean	No	Med	-0.70989011	0.004450741
subclass	Allen_MTG	All	Rhesus-Marmoset	500	Log2	25	1	NotAllSame	Euclidean	No	Low	-0.553846154	0.039896354
subclass	Allen_MTG	All	Rhesus-Marmoset	500	Log2	25	1	NotAllSame	Euclidean	No	No Filt Matched Size	-0.567032967	0.034474801
subclass	Allen_MTG	All	Rhesus-Marmoset	500	Log2	25	1	NotAllSame	L1	No	High	-0.578021978	0.030383014
subclass	Allen_MTG	All	Rhesus-Marmoset	500	Log2	25	1	NotAllSame	L1	No	Med	-0.659340659	0.010318573
subclass	Allen_MTG	All	Rhesus-Marmoset	500	Log2	25	1	NotAllSame	L1	No	Low	-0.525274725	0.053747502
subclass	Allen_MTG	All	Rhesus-Marmoset	500	Log2	25	1	NotAllSame	L1	No	No Filt Matched Size	-0.564835165	0.035330185
subclass	Allen_MTG	All	Gorilla-Chimp	500	Log2	25	1	NotAllSame	Euclidean	No	High	-0.413186813	0.141999308
subclass	Allen_MTG	All	Gorilla-Chimp	500	Log2	25	1	NotAllSame	Euclidean	No	Med	-0.61978022	0.018077495
subclass	Allen_MTG	All	Gorilla-Chimp	500	Log2	25	1	NotAllSame	Euclidean	No	Low	-0.485714286	0.078275886
subclass	Allen_MTG	All	Gorilla-Chimp	500	Log2	25	1	NotAllSame	Euclidean	No	No Filt Matched Size	-0.483516484	0.079847091
subclass	Allen_MTG	All	Gorilla-Chimp	500	Log2	25	1	NotAllSame	L1	No	High	-0.49010989	0.075220067
subclass	Allen_MTG	All	Gorilla-Chimp	500	Log2	25	1	NotAllSame	L1	No	Med	-0.668131868	0.009013616
subclass	Allen_MTG	All	Gorilla-Chimp	500	Log2	25	1	NotAllSame	L1	No	Low	-0.523076923	0.054950715
subclass	Allen_MTG	All	Gorilla-Chimp	500	Log2	25	1	NotAllSame	L1	No	No Filt Matched Size	-0.589010989	0.026677595
subclass	Allen_MTG	All	Gorilla-Marmoset	500	Log2	25	1	NotAllSame	Euclidean	No	High	-0.314285714	0.273804903
subclass	Allen_MTG	All	Gorilla-Marmoset	500	Log2	25	1	NotAllSame	Euclidean	No	Med	-0.507692308	0.063839158
subclass	Allen_MTG	All	Gorilla-Marmoset	500	Log2	25	1	NotAllSame	Euclidean	No	Low	-0.534065934	0.049159916
subclass	Allen_MTG	All	Gorilla-Marmoset	500	Log2	25	1	NotAllSame	Euclidean	No	No Filt Matched Size	-0.4	0.156566756
subclass	Allen_MTG	All	Gorilla-Marmoset	500	Log2	25	1	NotAllSame	L1	No	High	-0.169230769	0.563017274
subclass	Allen_MTG	All	Gorilla-Marmoset	500	Log2	25	1	NotAllSame	L1	No	Med	-0.516483516	0.058637163
subclass	Allen_MTG	All	Gorilla-Marmoset	500	Log2	25	1	NotAllSame	L1	No	Low	-0.393406593	0.164031573
subclass	Allen_MTG	All	Gorilla-Marmoset	500	Log2	25	1	NotAllSame	L1	No	No Filt Matched Size	-0.38021978	0.17995939
subclass	Allen_MTG	All	Chimp-Marmoset	500	Log2	25	1	NotAllSame	Euclidean	No	High	-0.556043956	0.03894365
subclass	Allen_MTG	All	Chimp-Marmoset	500	Log2	25	1	NotAllSame	Euclidean	No	Med	-0.617582418	0.018604674
subclass	Allen_MTG	All	Chimp-Marmoset	500	Log2	25	1	NotAllSame	Euclidean	No	Low	-0.58021978	0.029618835
subclass	Allen_MTG	All	Chimp-Marmoset	500	Log2	25	1	NotAllSame	Euclidean	No	No Filt Matched Size	-0.483516484	0.079847091
subclass	Allen_MTG	All	Chimp-Marmoset	500	Log2	25	1	NotAllSame	L1	No	High	-0.498901099	0.069363527
subclass	Allen_MTG	All	Chimp-Marmoset	500	Log2	25	1	NotAllSame	L1	No	Med	-0.621978022	0.017550315
subclass	Allen_MTG	All	Chimp-Marmoset	500	Log2	25	1	NotAllSame	L1	No	Low	-0.525274725	0.053747502
subclass	Allen_MTG	All	Chimp-Marmoset	500	Log2	25	1	NotAllSame	L1	No	No Filt Matched Size	-0.49010989	0.075220067
subclass	Allen_MTG	All	Human-Marmoset	500	Log2	25	5	NotAllSame	Euclidean	No	High	-0.61978022	0.018077495
subclass	Allen_MTG	All	Human-Marmoset	500	Log2	25	5	NotAllSame	Euclidean	No	Med	-0.635164835	0.014657881
subclass	Allen_MTG	All	Human-Marmoset	500	Log2	25	5	NotAllSame	Euclidean	No	Low	-0.705494505	0.004819558
subclass	Allen_MTG	All	Human-Marmoset	500	Log2	25	5	NotAllSame	Euclidean	No	No Filt Matched Size	-0.569230769	0.033650499
subclass	Allen_MTG	All	Human-Marmoset	500	Log2	25	5	NotAllSame	L1	No	High	-0.685714286	0.006788393
subclass	Allen_MTG	All	Human-Marmoset	500	Log2	25	5	NotAllSame	L1	No	Med	-0.672527473	0.00841097
subclass	Allen_MTG	All	Human-Marmoset	500	Log2	25	5	NotAllSame	L1	No	Low	-0.615384615	0.019155503
subclass	Allen_MTG	All	Human-Marmoset	500	Log2	25	5	NotAllSame	L1	No	No Filt Matched Size	-0.610989011	0.020281474
subclass	Allen_MTG	All	Human-Rhesus	500	Log2	25	5	NotAllSame	Euclidean	No	High	-0.685714286	0.006788393
subclass	Allen_MTG	All	Human-Rhesus	500	Log2	25	5	NotAllSame	Euclidean	No	Med	-0.621978022	0.017573305
subclass	Allen_MTG	All	Human-Rhesus	500	Log2	25	5	NotAllSame	Euclidean	No	Low	-0.443956044	0.111792315
subclass	Allen_MTG	All	Human-Rhesus	500	Log2	25	5	NotAllSame	Euclidean	No	No Filt Matched Size	-0.485714286	0.078275886
subclass	Allen_MTG	All	Human-Rhesus	500	Log2	25	5	NotAllSame	L1	No	High	-0.564835165	0.035330185
subclass	Allen_MTG	All	Human-Rhesus	500	Log2	25	5	NotAllSame	L1	No	Med	-0.641758242	0.013360885
subclass	Allen_MTG	All	Human-Rhesus	500	Log2	25	5	NotAllSame	L1	No	Low	-0.472527473	0.087967425
subclass	Allen_MTG	All	Human-Rhesus	500	Log2	25	5	NotAllSame	L1	No	No Filt Matched Size	-0.547252747	0.042822049
subclass	Allen_MTG	All	Human-Gorilla	500	Log2	25	5	NotAllSame	Euclidean	No	High	-0.232967033	0.422834879
subclass	Allen_MTG	All	Human-Gorilla	500	Log2	25	5	NotAllSame	Euclidean	No	Med	-0.373626374	0.18821542
subclass	Allen_MTG	All	Human-Gorilla	500	Log2	25	5	NotAllSame	Euclidean	No	Low	-0.276923077	0.33783741
subclass	Allen_MTG	All	Human-Gorilla	500	Log2	25	5	NotAllSame	Euclidean	No	No Filt Matched Size	-0.178021978	0.469040829
subclass	Allen_MTG	All	Human-Gorilla	500	Log2	25	5	NotAllSame	L1	No	High	-0.184615385	0.527506415
subclass	Allen_MTG	All	Human-Gorilla	500	Log2	25	5	NotAllSame	L1	No	Med	-0.41978022	0.135101074
subclass	Allen_MTG	All	Human-Gorilla	500	Log2	25	5	NotAllSame	L1	No	Low	-0.272527473	0.345874565
subclass	Allen_MTG	All	Human-Gorilla	500	Log2	25	5	NotAllSame	L1	No	No Filt Matched Size	-0.29010989	0.314359596
subclass	Allen_MTG	All	Human-Chimp	500	Log2	25	5	NotAllSame	Euclidean	No	High	-0.485714286	0.078275886
subclass	Allen_MTG	All	Human-Chimp	500	Log2	25	5	NotAllSame	Euclidean	No	Med	-0.474725275	0.086307929
subclass	Allen_MTG	All	Human-Chimp	500	Log2	25	5	NotAllSame	Euclidean	No	Low	-0.501098901	0.067961977
subclass	Allen_MTG	All	Human-Chimp	500	Log2	25	5	NotAllSame	Euclidean	No	No Filt Matched Size	-0.481318681	0.081418295
subclass	Allen_MTG	All	Human-Chimp	500	Log2	25	5	NotAllSame	L1	No	High	-0.595604396	0.024612611
subclass	Allen_MTG	All	Human-Chimp	500	Log2	25	5	NotAllSame	L1	No	Med	-0.615384615	0.019155503
subclass	Allen_MTG	All	Human-Chimp	500	Log2	25	5	NotAllSame	L1	No	Low	-0.476923077	0.084648434
subclass	Allen_MTG	All	Human-Chimp	500	Log2	25	5	NotAllSame	L1	No	No Filt Matched Size	-0.584615385	0.028119515
subclass	Allen_MTG	All	Rhesus-Gorilla	500	Log2	25	5	NotAllSame	Euclidean	No	High	-0.369230769	0.193879842
subclass	Allen_MTG	All	Rhesus-Gorilla	500	Log2	25	5	NotAllSame	Euclidean	No	Med	-0.498901099	0.069363527
subclass	Allen_MTG	All	Rhesus-Gorilla	500	Log2	25	5	NotAllSame	Euclidean	No	Low	-0.263736264	0.362262269
subclass	Allen_MTG	All	Rhesus-Gorilla	500	Log2	25	5	NotAllSame	Euclidean	No	No Filt Matched Size	-0.272527473	0.341829744
subclass	Allen_MTG	All	Rhesus-Gorilla	500	Log2	25	5	NotAllSame	L1	No	High	-0.210989011	0.469040829
subclass	Allen_MTG	All	Rhesus-Gorilla	500	Log2	25	5	NotAllSame	L1	No	Med	-0.516483516	0.058637163
subclass	Allen_MTG	All	Rhesus-Gorilla	500	Log2	25	5	NotAllSame	L1	No	Low	-0.296703297	0.299240595
subclass	Allen_MTG	All	Rhesus-Gorilla	500	Log2	25	5	NotAllSame	L1	No	No Filt Matched Size	-0.320879121	0.249832911
subclass	Allen_MTG	All	Rhesus-Chimp	500	Log2	25	5	NotAllSame	Euclidean	No	High	-0.485714286	0.078275886
subclass	Allen_MTG	All	Rhesus-Chimp	500	Log2	25	5	NotAllSame	Euclidean	No	Med	-0.591208791	0.025970814
subclass	Allen_MTG	All	Rhesus-Chimp	500	Log2	25	5	NotAllSame	Euclidean	No	Low	-0.338461538	0.236554127
subclass	Allen_MTG	All	Rhesus-Chimp	500	Log2	25	5	NotAllSame	Euclidean	No	No Filt Matched Size	-0.415384615	0.139665948
subclass	Allen_MTG	All	Rhesus-Chimp	500	Log2	25	5	NotAllSame	L1	No	High	-0.516483516	0.058637163
subclass	Allen_MTG	All	Rhesus-Chimp	500	Log2	25	5	NotAllSame	L1	No	Med	-0.632967033	0.015118053
subclass	Allen_MTG	All	Rhesus-Chimp	500	Log2	25	5	NotAllSame	L1	No	Low	-0.369230769	0.193879842
subclass	Allen_MTG	All	Rhesus-Chimp	500	Log2	25	5	NotAllSame	L1	No	No Filt Matched Size	-0.501098901	0.067961977
subclass	Allen_MTG	All	Rhesus-Marmoset	500	Log2	25	5	NotAllSame	Euclidean	No	High	-0.617582418	0.018604674
subclass	Allen_MTG	All	Rhesus-Marmoset	500	Log2	25	5	NotAllSame	Euclidean	No	Med	-0.70989011	0.004450741
subclass	Allen_MTG	All	Rhesus-Marmoset	500	Log2	25	5	NotAllSame	Euclidean	No	Low	-0.553846154	0.039896354
subclass	Allen_MTG	All	Rhesus-Marmoset	500	Log2	25	5	NotAllSame	Euclidean	No	No Filt Matched Size	-0.567032967	0.034474801
subclass	Allen_MTG	All	Rhesus-Marmoset	500	Log2	25	5	NotAllSame	L1	No	High	-0.578021978	0.030383014
subclass	Allen_MTG	All	Rhesus-Marmoset	500	Log2	25	5	NotAllSame	L1	No	Med	-0.659340659	0.010318573
subclass	Allen_MTG	All	Rhesus-Marmoset	500	Log2	25	5	NotAllSame	L1	No	Low	-0.525274725	0.053747502
subclass	Allen_MTG	All	Rhesus-Marmoset	500	Log2	25	5	NotAllSame	L1	No	No Filt Matched Size	-0.564835165	0.035330185
subclass	Allen_MTG	All	Gorilla-Chimp	500	Log2	25	5	NotAllSame	Euclidean	No	High	-0.397802198	0.158950775
subclass	Allen_MTG	All	Gorilla-Chimp	500	Log2	25	5	NotAllSame	Euclidean	No	Med	-0.643956044	0.012942153
subclass	Allen_MTG	All	Gorilla-Chimp	500	Log2	25	5	NotAllSame	Euclidean	No	Low	-0.450549451	0.105980327
subclass	Allen_MTG	All	Gorilla-Chimp	500	Log2	25	5	NotAllSame	Euclidean	No	No Filt Matched Size	-0.435164835	0.119927419
subclass	Allen_MTG	All	Gorilla-Chimp	500	Log2	25	5	NotAllSame	L1	No	High	-0.49010989	0.075220067
subclass	Allen_MTG	All	Gorilla-Chimp	500	Log2	25	5	NotAllSame	L1	No	Med	-0.665934066	0.009322999
subclass	Allen_MTG	All	Gorilla-Chimp	500	Log2	25	5	NotAllSame	L1	No	Low	-0.518681319	0.057395545
subclass	Allen_MTG	All	Gorilla-Chimp	500	Log2	25	5	NotAllSame	L1	No	No Filt Matched Size	-0.567032967	0.034474801
subclass	Allen_MTG	All	Gorilla-Marmoset	500	Log2	25	5	NotAllSame	Euclidean	No	High	-0.314285714	0.273804903
subclass	Allen_MTG	All	Gorilla-Marmoset	500	Log2	25	5	NotAllSame	Euclidean	No	Med	-0.507692308	0.063839158
subclass	Allen_MTG	All	Gorilla-Marmoset	500	Log2	25	5	NotAllSame	Euclidean	No	Low	-0.534065934	0.049159916
subclass	Allen_MTG	All	Gorilla-Marmoset	500	Log2	25	5	NotAllSame	Euclidean	No	No Filt Matched Size	-0.4	0.156566756
subclass	Allen_MTG	All	Gorilla-Marmoset	500	Log2	25	5	NotAllSame	L1	No	High	-0.169230769	0.563017274
subclass	Allen_MTG	All	Gorilla-Marmoset	500	Log2	25	5	NotAllSame	L1	No	Med	-0.516483516	0.058637163
subclass	Allen_MTG	All	Gorilla-Marmoset	500	Log2	25	5	NotAllSame	L1	No	Low	-0.393406593	0.164031573
subclass	Allen_MTG	All	Gorilla-Marmoset	500	Log2	25	5	NotAllSame	L1	No	No Filt Matched Size	-0.38021978	0.17995939
subclass	Allen_MTG	All	Chimp-Marmoset	500	Log2	25	5	NotAllSame	Euclidean	No	High	-0.556043956	0.03894365
subclass	Allen_MTG	All	Chimp-Marmoset	500	Log2	25	5	NotAllSame	Euclidean	No	Med	-0.617582418	0.018604674
subclass	Allen_MTG	All	Chimp-Marmoset	500	Log2	25	5	NotAllSame	Euclidean	No	Low	-0.58021978	0.029618835
subclass	Allen_MTG	All	Chimp-Marmoset	500	Log2	25	5	NotAllSame	Euclidean	No	No Filt Matched Size	-0.483516484	0.079847091
subclass	Allen_MTG	All	Chimp-Marmoset	500	Log2	25	5	NotAllSame	L1	No	High	-0.498901099	0.069363527
subclass	Allen_MTG	All	Chimp-Marmoset	500	Log2	25	5	NotAllSame	L1	No	Med	-0.621978022	0.017550315
subclass	Allen_MTG	All	Chimp-Marmoset	500	Log2	25	5	NotAllSame	L1	No	Low	-0.525274725	0.053747502
subclass	Allen_MTG	All	Chimp-Marmoset	500	Log2	25	5	NotAllSame	L1	No	No Filt Matched Size	-0.49010989	0.075220067
subclass	Allen_MTG	All	Human-Marmoset	250	Log2	10	1	NotAllSame	Euclidean	No	High	-0.685714286	0.004772245
subclass	Allen_MTG	All	Human-Marmoset	250	Log2	10	1	NotAllSame	Euclidean	No	Med	-0.683928571	0.004929286
subclass	Allen_MTG	All	Human-Marmoset	250	Log2	10	1	NotAllSame	Euclidean	No	Low	-0.7125	0.002876689
subclass	Allen_MTG	All	Human-Marmoset	250	Log2	10	1	NotAllSame	Euclidean	No	No Filt Matched Size	-0.653571429	0.008240917
subclass	Allen_MTG	All	Human-Marmoset	250	Log2	10	1	NotAllSame	L1	No	High	-0.721428571	0.002398868
subclass	Allen_MTG	All	Human-Marmoset	250	Log2	10	1	NotAllSame	L1	No	Med	-0.732142857	0.001912964
subclass	Allen_MTG	All	Human-Marmoset	250	Log2	10	1	NotAllSame	L1	No	Low	-0.6375	0.010574596
subclass	Allen_MTG	All	Human-Marmoset	250	Log2	10	1	NotAllSame	L1	No	No Filt Matched Size	-0.683928571	0.004929286
subclass	Allen_MTG	All	Human-Rhesus	250	Log2	10	1	NotAllSame	Euclidean	No	High	-0.667857143	0.006509957
subclass	Allen_MTG	All	Human-Rhesus	250	Log2	10	1	NotAllSame	Euclidean	No	Med	-0.653571429	0.008240917
subclass	Allen_MTG	All	Human-Rhesus	250	Log2	10	1	NotAllSame	Euclidean	No	Low	-0.514285714	0.049839233
subclass	Allen_MTG	All	Human-Rhesus	250	Log2	10	1	NotAllSame	Euclidean	No	No Filt Matched Size	-0.539285714	0.038021656
subclass	Allen_MTG	All	Human-Rhesus	250	Log2	10	1	NotAllSame	L1	No	High	-0.589285714	0.02081147
subclass	Allen_MTG	All	Human-Rhesus	250	Log2	10	1	NotAllSame	L1	No	Med	-0.65	0.008711584
subclass	Allen_MTG	All	Human-Rhesus	250	Log2	10	1	NotAllSame	L1	No	Low	-0.542857143	0.036544158
subclass	Allen_MTG	All	Human-Rhesus	250	Log2	10	1	NotAllSame	L1	No	No Filt Matched Size	-0.583928571	0.022285102
subclass	Allen_MTG	All	Human-Gorilla	250	Log2	10	1	NotAllSame	Euclidean	No	High	-0.301785714	0.274336308
subclass	Allen_MTG	All	Human-Gorilla	250	Log2	10	1	NotAllSame	Euclidean	No	Med	-0.432142857	0.107828023
subclass	Allen_MTG	All	Human-Gorilla	250	Log2	10	1	NotAllSame	Euclidean	No	Low	-0.323214286	0.234517568
subclass	Allen_MTG	All	Human-Gorilla	250	Log2	10	1	NotAllSame	Euclidean	No	No Filt Matched Size	-0.230357143	0.386826731
subclass	Allen_MTG	All	Human-Gorilla	250	Log2	10	1	NotAllSame	L1	No	High	-0.314285714	0.253940016
subclass	Allen_MTG	All	Human-Gorilla	250	Log2	10	1	NotAllSame	L1	No	Med	-0.464285714	0.081281806
subclass	Allen_MTG	All	Human-Gorilla	250	Log2	10	1	NotAllSame	L1	No	Low	-0.316071429	0.245504806
subclass	Allen_MTG	All	Human-Gorilla	250	Log2	10	1	NotAllSame	L1	No	No Filt Matched Size	-0.328571429	0.231809697
subclass	Allen_MTG	All	Human-Chimp	250	Log2	10	1	NotAllSame	Euclidean	No	High	-0.425	0.114295475
subclass	Allen_MTG	All	Human-Chimp	250	Log2	10	1	NotAllSame	Euclidean	No	Med	-0.558928571	0.030318791
subclass	Allen_MTG	All	Human-Chimp	250	Log2	10	1	NotAllSame	Euclidean	No	Low	-0.510714286	0.051725498
subclass	Allen_MTG	All	Human-Chimp	250	Log2	10	1	NotAllSame	Euclidean	No	No Filt Matched Size	-0.421428571	0.117699396
subclass	Allen_MTG	All	Human-Chimp	250	Log2	10	1	NotAllSame	L1	No	High	-0.6	0.018050088
subclass	Allen_MTG	All	Human-Chimp	250	Log2	10	1	NotAllSame	L1	No	Med	-0.678571429	0.005424913
subclass	Allen_MTG	All	Human-Chimp	250	Log2	10	1	NotAllSame	L1	No	Low	-0.517857143	0.048029234
subclass	Allen_MTG	All	Human-Chimp	250	Log2	10	1	NotAllSame	L1	No	No Filt Matched Size	-0.567857143	0.027228357
subclass	Allen_MTG	All	Rhesus-Gorilla	250	Log2	10	1	NotAllSame	Euclidean	No	High	-0.394642857	0.145480593
subclass	Allen_MTG	All	Rhesus-Gorilla	250	Log2	10	1	NotAllSame	Euclidean	No	Med	-0.555357143	0.031624095
subclass	Allen_MTG	All	Rhesus-Gorilla	250	Log2	10	1	NotAllSame	Euclidean	No	Low	-0.307142857	0.265472686
subclass	Allen_MTG	All	Rhesus-Gorilla	250	Log2	10	1	NotAllSame	Euclidean	No	No Filt Matched Size	-0.369642857	0.175171504
subclass	Allen_MTG	All	Rhesus-Gorilla	250	Log2	10	1	NotAllSame	L1	No	High	-0.317857143	0.248329532
subclass	Allen_MTG	All	Rhesus-Gorilla	250	Log2	10	1	NotAllSame	L1	No	Med	-0.583928571	0.022285102
subclass	Allen_MTG	All	Rhesus-Gorilla	250	Log2	10	1	NotAllSame	L1	No	Low	-0.325	0.237381162
subclass	Allen_MTG	All	Rhesus-Gorilla	250	Log2	10	1	NotAllSame	L1	No	No Filt Matched Size	-0.423214286	0.115997436
subclass	Allen_MTG	All	Rhesus-Chimp	250	Log2	10	1	NotAllSame	Euclidean	No	High	-0.530357143	0.041977935
subclass	Allen_MTG	All	Rhesus-Chimp	250	Log2	10	1	NotAllSame	Euclidean	No	Med	-0.619642857	0.013752968
subclass	Allen_MTG	All	Rhesus-Chimp	250	Log2	10	1	NotAllSame	Euclidean	No	Low	-0.392857143	0.147503234
subclass	Allen_MTG	All	Rhesus-Chimp	250	Log2	10	1	NotAllSame	Euclidean	No	No Filt Matched Size	-0.457142857	0.086678127
subclass	Allen_MTG	All	Rhesus-Chimp	250	Log2	10	1	NotAllSame	L1	No	High	-0.573214286	0.025499711
subclass	Allen_MTG	All	Rhesus-Chimp	250	Log2	10	1	NotAllSame	L1	No	Med	-0.666071429	0.00671032
subclass	Allen_MTG	All	Rhesus-Chimp	250	Log2	10	1	NotAllSame	L1	No	Low	-0.392857143	0.147503234
subclass	Allen_MTG	All	Rhesus-Chimp	250	Log2	10	1	NotAllSame	L1	No	No Filt Matched Size	-0.539285714	0.038021656
subclass	Allen_MTG	All	Rhesus-Marmoset	250	Log2	10	1	NotAllSame	Euclidean	No	High	-0.651785714	0.008470978
subclass	Allen_MTG	All	Rhesus-Marmoset	250	Log2	10	1	NotAllSame	Euclidean	No	Med	-0.735714286	0.001769869
subclass	Allen_MTG	All	Rhesus-Marmoset	250	Log2	10	1	NotAllSame	Euclidean	No	Low	-0.558928571	0.030318791
subclass	Allen_MTG	All	Rhesus-Marmoset	250	Log2	10	1	NotAllSame	Euclidean	No	No Filt Matched Size	-0.608928571	0.015987069
subclass	Allen_MTG	All	Rhesus-Marmoset	250	Log2	10	1	NotAllSame	L1	No	High	-0.616071429	0.014468942
subclass	Allen_MTG	All	Rhesus-Marmoset	250	Log2	10	1	NotAllSame	L1	No	Med	-0.701785714	0.003545202
subclass	Allen_MTG	All	Rhesus-Marmoset	250	Log2	10	1	NotAllSame	L1	No	Low	-0.530357143	0.041977935
subclass	Allen_MTG	All	Rhesus-Marmoset	250	Log2	10	1	NotAllSame	L1	No	No Filt Matched Size	-0.625	0.012727454
subclass	Allen_MTG	All	Gorilla-Chimp	250	Log2	10	1	NotAllSame	Euclidean	No	High	-0.453571429	0.0894859
subclass	Allen_MTG	All	Gorilla-Chimp	250	Log2	10	1	NotAllSame	Euclidean	No	Med	-0.641071429	0.010014196
subclass	Allen_MTG	All	Gorilla-Chimp	250	Log2	10	1	NotAllSame	Euclidean	No	Low	-0.469642857	0.07735033
subclass	Allen_MTG	All	Gorilla-Chimp	250	Log2	10	1	NotAllSame	Euclidean	No	No Filt Matched Size	-0.460714286	0.083964554
subclass	Allen_MTG	All	Gorilla-Chimp	250	Log2	10	1	NotAllSame	L1	No	High	-0.541071429	0.037271739
subclass	Allen_MTG	All	Gorilla-Chimp	250	Log2	10	1	NotAllSame	L1	No	Med	-0.660714286	0.00733057
subclass	Allen_MTG	All	Gorilla-Chimp	250	Log2	10	1	NotAllSame	L1	No	Low	-0.510714286	0.051751449
subclass	Allen_MTG	All	Gorilla-Chimp	250	Log2	10	1	NotAllSame	L1	No	No Filt Matched Size	-0.576785714	0.024391443
subclass	Allen_MTG	All	Gorilla-Marmoset	250	Log2	10	1	NotAllSame	Euclidean	No	High	-0.401785714	0.137681563
subclass	Allen_MTG	All	Gorilla-Marmoset	250	Log2	10	1	NotAllSame	Euclidean	No	Med	-0.55	0.033655358
subclass	Allen_MTG	All	Gorilla-Marmoset	250	Log2	10	1	NotAllSame	Euclidean	No	Low	-0.569642857	0.026684375
subclass	Allen_MTG	All	Gorilla-Marmoset	250	Log2	10	1	NotAllSame	Euclidean	No	No Filt Matched Size	-0.4375	0.102926964
subclass	Allen_MTG	All	Gorilla-Marmoset	250	Log2	10	1	NotAllSame	L1	No	High	-0.342857143	0.210923793
subclass	Allen_MTG	All	Gorilla-Marmoset	250	Log2	10	1	NotAllSame	L1	No	Med	-0.566071429	0.027869845
subclass	Allen_MTG	All	Gorilla-Marmoset	250	Log2	10	1	NotAllSame	L1	No	Low	-0.45	0.092357375
subclass	Allen_MTG	All	Gorilla-Marmoset	250	Log2	10	1	NotAllSame	L1	No	No Filt Matched Size	-0.446428571	0.09532572
subclass	Allen_MTG	All	Chimp-Marmoset	250	Log2	10	1	NotAllSame	Euclidean	No	High	-0.585714286	0.021776518
subclass	Allen_MTG	All	Chimp-Marmoset	250	Log2	10	1	NotAllSame	Euclidean	No	Med	-0.682142857	0.005086326
subclass	Allen_MTG	All	Chimp-Marmoset	250	Log2	10	1	NotAllSame	Euclidean	No	Low	-0.610714286	0.015607631
subclass	Allen_MTG	All	Chimp-Marmoset	250	Log2	10	1	NotAllSame	Euclidean	No	No Filt Matched Size	-0.5625	0.029054509
subclass	Allen_MTG	All	Chimp-Marmoset	250	Log2	10	1	NotAllSame	L1	No	High	-0.553571429	0.032287104
subclass	Allen_MTG	All	Chimp-Marmoset	250	Log2	10	1	NotAllSame	L1	No	Med	-0.669642857	0.006318862
subclass	Allen_MTG	All	Chimp-Marmoset	250	Log2	10	1	NotAllSame	L1	No	Low	-0.598214286	0.01852328
subclass	Allen_MTG	All	Chimp-Marmoset	250	Log2	10	1	NotAllSame	L1	No	No Filt Matched Size	-0.591071429	0.02032039
subclass	Allen_MTG	All	Human-Marmoset	250	Log2	10	5	NotAllSame	Euclidean	No	High	-0.685714286	0.004772245
subclass	Allen_MTG	All	Human-Marmoset	250	Log2	10	5	NotAllSame	Euclidean	No	Med	-0.683928571	0.004929286
subclass	Allen_MTG	All	Human-Marmoset	250	Log2	10	5	NotAllSame	Euclidean	No	Low	-0.7125	0.002876689
subclass	Allen_MTG	All	Human-Marmoset	250	Log2	10	5	NotAllSame	Euclidean	No	No Filt Matched Size	-0.653571429	0.008240917
subclass	Allen_MTG	All	Human-Marmoset	250	Log2	10	5	NotAllSame	L1	No	High	-0.721428571	0.002398868
subclass	Allen_MTG	All	Human-Marmoset	250	Log2	10	5	NotAllSame	L1	No	Med	-0.732142857	0.001912964
subclass	Allen_MTG	All	Human-Marmoset	250	Log2	10	5	NotAllSame	L1	No	Low	-0.6375	0.010574596
subclass	Allen_MTG	All	Human-Marmoset	250	Log2	10	5	NotAllSame	L1	No	No Filt Matched Size	-0.683928571	0.004929286
subclass	Allen_MTG	All	Human-Rhesus	250	Log2	10	5	NotAllSame	Euclidean	No	High	-0.675	0.005763499
subclass	Allen_MTG	All	Human-Rhesus	250	Log2	10	5	NotAllSame	Euclidean	No	Med	-0.671428571	0.006127767
subclass	Allen_MTG	All	Human-Rhesus	250	Log2	10	5	NotAllSame	Euclidean	No	Low	-0.508928571	0.052694581
subclass	Allen_MTG	All	Human-Rhesus	250	Log2	10	5	NotAllSame	Euclidean	No	No Filt Matched Size	-0.544642857	0.035794241
subclass	Allen_MTG	All	Human-Rhesus	250	Log2	10	5	NotAllSame	L1	No	High	-0.594642857	0.019389173
subclass	Allen_MTG	All	Human-Rhesus	250	Log2	10	5	NotAllSame	L1	No	Med	-0.660714286	0.00733057
subclass	Allen_MTG	All	Human-Rhesus	250	Log2	10	5	NotAllSame	L1	No	Low	-0.530357143	0.041977935
subclass	Allen_MTG	All	Human-Rhesus	250	Log2	10	5	NotAllSame	L1	No	No Filt Matched Size	-0.5875	0.021285438
subclass	Allen_MTG	All	Human-Gorilla	250	Log2	10	5	NotAllSame	Euclidean	No	High	-0.292857143	0.289471667
subclass	Allen_MTG	All	Human-Gorilla	250	Log2	10	5	NotAllSame	Euclidean	No	Med	-0.451785714	0.090921638
subclass	Allen_MTG	All	Human-Gorilla	250	Log2	10	5	NotAllSame	Euclidean	No	Low	-0.341071429	0.213476359
subclass	Allen_MTG	All	Human-Gorilla	250	Log2	10	5	NotAllSame	Euclidean	No	No Filt Matched Size	-0.271428571	0.327789307
subclass	Allen_MTG	All	Human-Gorilla	250	Log2	10	5	NotAllSame	L1	No	High	-0.310714286	0.259667397
subclass	Allen_MTG	All	Human-Gorilla	250	Log2	10	5	NotAllSame	L1	No	Med	-0.480357143	0.069940173
subclass	Allen_MTG	All	Human-Gorilla	250	Log2	10	5	NotAllSame	L1	No	Low	-0.285714286	0.301974909
subclass	Allen_MTG	All	Human-Gorilla	250	Log2	10	5	NotAllSame	L1	No	No Filt Matched Size	-0.358928571	0.188914569
subclass	Allen_MTG	All	Human-Chimp	250	Log2	10	5	NotAllSame	Euclidean	No	High	-0.405357143	0.13389033
subclass	Allen_MTG	All	Human-Chimp	250	Log2	10	5	NotAllSame	Euclidean	No	Med	-0.555357143	0.031624095
subclass	Allen_MTG	All	Human-Chimp	250	Log2	10	5	NotAllSame	Euclidean	No	Low	-0.517857143	0.048004077
subclass	Allen_MTG	All	Human-Chimp	250	Log2	10	5	NotAllSame	Euclidean	No	No Filt Matched Size	-0.446428571	0.095423236
subclass	Allen_MTG	All	Human-Chimp	250	Log2	10	5	NotAllSame	L1	No	High	-0.576785714	0.024391443
subclass	Allen_MTG	All	Human-Chimp	250	Log2	10	5	NotAllSame	L1	No	Med	-0.669642857	0.006318862
subclass	Allen_MTG	All	Human-Chimp	250	Log2	10	5	NotAllSame	L1	No	Low	-0.503571429	0.055654517
subclass	Allen_MTG	All	Human-Chimp	250	Log2	10	5	NotAllSame	L1	No	No Filt Matched Size	-0.557142857	0.030961087
subclass	Allen_MTG	All	Rhesus-Gorilla	250	Log2	10	5	NotAllSame	Euclidean	No	High	-0.380357143	0.161957228
subclass	Allen_MTG	All	Rhesus-Gorilla	250	Log2	10	5	NotAllSame	Euclidean	No	Med	-0.5625	0.029054509
subclass	Allen_MTG	All	Rhesus-Gorilla	250	Log2	10	5	NotAllSame	Euclidean	No	Low	-0.316071429	0.251115291
subclass	Allen_MTG	All	Rhesus-Gorilla	250	Log2	10	5	NotAllSame	Euclidean	No	No Filt Matched Size	-0.3875	0.153645143
subclass	Allen_MTG	All	Rhesus-Gorilla	250	Log2	10	5	NotAllSame	L1	No	High	-0.316071429	0.251115291
subclass	Allen_MTG	All	Rhesus-Gorilla	250	Log2	10	5	NotAllSame	L1	No	Med	-0.560714286	0.029676496
subclass	Allen_MTG	All	Rhesus-Gorilla	250	Log2	10	5	NotAllSame	L1	No	Low	-0.339285714	0.216067666
subclass	Allen_MTG	All	Rhesus-Gorilla	250	Log2	10	5	NotAllSame	L1	No	No Filt Matched Size	-0.416071429	0.122943989
subclass	Allen_MTG	All	Rhesus-Chimp	250	Log2	10	5	NotAllSame	Euclidean	No	High	-0.533928571	0.040362776
subclass	Allen_MTG	All	Rhesus-Chimp	250	Log2	10	5	NotAllSame	Euclidean	No	Med	-0.630357143	0.01176854
subclass	Allen_MTG	All	Rhesus-Chimp	250	Log2	10	5	NotAllSame	Euclidean	No	Low	-0.3875	0.153571366
subclass	Allen_MTG	All	Rhesus-Chimp	250	Log2	10	5	NotAllSame	Euclidean	No	No Filt Matched Size	-0.453571429	0.0894859
subclass	Allen_MTG	All	Rhesus-Chimp	250	Log2	10	5	NotAllSame	L1	No	High	-0.576785714	0.024391443
subclass	Allen_MTG	All	Rhesus-Chimp	250	Log2	10	5	NotAllSame	L1	No	Med	-0.658928571	0.007550411
subclass	Allen_MTG	All	Rhesus-Chimp	250	Log2	10	5	NotAllSame	L1	No	Low	-0.421428571	0.117734006
subclass	Allen_MTG	All	Rhesus-Chimp	250	Log2	10	5	NotAllSame	L1	No	No Filt Matched Size	-0.514285714	0.049839233
subclass	Allen_MTG	All	Rhesus-Marmoset	250	Log2	10	5	NotAllSame	Euclidean	No	High	-0.651785714	0.008470978
subclass	Allen_MTG	All	Rhesus-Marmoset	250	Log2	10	5	NotAllSame	Euclidean	No	Med	-0.735714286	0.001769869
subclass	Allen_MTG	All	Rhesus-Marmoset	250	Log2	10	5	NotAllSame	Euclidean	No	Low	-0.558928571	0.030318791
subclass	Allen_MTG	All	Rhesus-Marmoset	250	Log2	10	5	NotAllSame	Euclidean	No	No Filt Matched Size	-0.608928571	0.015987069
subclass	Allen_MTG	All	Rhesus-Marmoset	250	Log2	10	5	NotAllSame	L1	No	High	-0.616071429	0.014468942
subclass	Allen_MTG	All	Rhesus-Marmoset	250	Log2	10	5	NotAllSame	L1	No	Med	-0.701785714	0.003545202
subclass	Allen_MTG	All	Rhesus-Marmoset	250	Log2	10	5	NotAllSame	L1	No	Low	-0.530357143	0.041977935
subclass	Allen_MTG	All	Rhesus-Marmoset	250	Log2	10	5	NotAllSame	L1	No	No Filt Matched Size	-0.625	0.012727454
subclass	Allen_MTG	All	Gorilla-Chimp	250	Log2	10	5	NotAllSame	Euclidean	No	High	-0.457142857	0.086678127
subclass	Allen_MTG	All	Gorilla-Chimp	250	Log2	10	5	NotAllSame	Euclidean	No	Med	-0.623214286	0.01306473
subclass	Allen_MTG	All	Gorilla-Chimp	250	Log2	10	5	NotAllSame	Euclidean	No	Low	-0.476785714	0.072350835
subclass	Allen_MTG	All	Gorilla-Chimp	250	Log2	10	5	NotAllSame	Euclidean	No	No Filt Matched Size	-0.491071429	0.063055697
subclass	Allen_MTG	All	Gorilla-Chimp	250	Log2	10	5	NotAllSame	L1	No	High	-0.546428571	0.03506666
subclass	Allen_MTG	All	Gorilla-Chimp	250	Log2	10	5	NotAllSame	L1	No	Med	-0.651785714	0.008470978
subclass	Allen_MTG	All	Gorilla-Chimp	250	Log2	10	5	NotAllSame	L1	No	Low	-0.510714286	0.051725498
subclass	Allen_MTG	All	Gorilla-Chimp	250	Log2	10	5	NotAllSame	L1	No	No Filt Matched Size	-0.582142857	0.022793687
subclass	Allen_MTG	All	Gorilla-Marmoset	250	Log2	10	5	NotAllSame	Euclidean	No	High	-0.401785714	0.137681563
subclass	Allen_MTG	All	Gorilla-Marmoset	250	Log2	10	5	NotAllSame	Euclidean	No	Med	-0.55	0.033655358
subclass	Allen_MTG	All	Gorilla-Marmoset	250	Log2	10	5	NotAllSame	Euclidean	No	Low	-0.569642857	0.026684375
subclass	Allen_MTG	All	Gorilla-Marmoset	250	Log2	10	5	NotAllSame	Euclidean	No	No Filt Matched Size	-0.4375	0.102926964
subclass	Allen_MTG	All	Gorilla-Marmoset	250	Log2	10	5	NotAllSame	L1	No	High	-0.342857143	0.210923793
subclass	Allen_MTG	All	Gorilla-Marmoset	250	Log2	10	5	NotAllSame	L1	No	Med	-0.566071429	0.027869845
subclass	Allen_MTG	All	Gorilla-Marmoset	250	Log2	10	5	NotAllSame	L1	No	Low	-0.45	0.092357375
subclass	Allen_MTG	All	Gorilla-Marmoset	250	Log2	10	5	NotAllSame	L1	No	No Filt Matched Size	-0.446428571	0.09532572
subclass	Allen_MTG	All	Chimp-Marmoset	250	Log2	10	5	NotAllSame	Euclidean	No	High	-0.585714286	0.021776518
subclass	Allen_MTG	All	Chimp-Marmoset	250	Log2	10	5	NotAllSame	Euclidean	No	Med	-0.682142857	0.005086326
subclass	Allen_MTG	All	Chimp-Marmoset	250	Log2	10	5	NotAllSame	Euclidean	No	Low	-0.610714286	0.015607631
subclass	Allen_MTG	All	Chimp-Marmoset	250	Log2	10	5	NotAllSame	Euclidean	No	No Filt Matched Size	-0.5625	0.029054509
subclass	Allen_MTG	All	Chimp-Marmoset	250	Log2	10	5	NotAllSame	L1	No	High	-0.553571429	0.032287104
subclass	Allen_MTG	All	Chimp-Marmoset	250	Log2	10	5	NotAllSame	L1	No	Med	-0.669642857	0.006318862
subclass	Allen_MTG	All	Chimp-Marmoset	250	Log2	10	5	NotAllSame	L1	No	Low	-0.598214286	0.01852328
subclass	Allen_MTG	All	Chimp-Marmoset	250	Log2	10	5	NotAllSame	L1	No	No Filt Matched Size	-0.591071429	0.02032039
subclass	Allen_MTG	All	Human-Marmoset	250	Log2	25	1	NotAllSame	Euclidean	No	High	-0.642857143	0.009739945
subclass	Allen_MTG	All	Human-Marmoset	250	Log2	25	1	NotAllSame	Euclidean	No	Med	-0.683928571	0.004929286
subclass	Allen_MTG	All	Human-Marmoset	250	Log2	25	1	NotAllSame	Euclidean	No	Low	-0.735714286	0.001769869
subclass	Allen_MTG	All	Human-Marmoset	250	Log2	25	1	NotAllSame	Euclidean	No	No Filt Matched Size	-0.617857143	0.014103928
subclass	Allen_MTG	All	Human-Marmoset	250	Log2	25	1	NotAllSame	L1	No	High	-0.692857143	0.004190233
subclass	Allen_MTG	All	Human-Marmoset	250	Log2	25	1	NotAllSame	L1	No	Med	-0.694642857	0.004055712
subclass	Allen_MTG	All	Human-Marmoset	250	Log2	25	1	NotAllSame	L1	No	Low	-0.648214286	0.008963067
subclass	Allen_MTG	All	Human-Marmoset	250	Log2	25	1	NotAllSame	L1	No	No Filt Matched Size	-0.648214286	0.008963067
subclass	Allen_MTG	All	Human-Rhesus	250	Log2	25	1	NotAllSame	Euclidean	No	High	-0.682142857	0.005086326
subclass	Allen_MTG	All	Human-Rhesus	250	Log2	25	1	NotAllSame	Euclidean	No	Med	-0.685714286	0.004772245
subclass	Allen_MTG	All	Human-Rhesus	250	Log2	25	1	NotAllSame	Euclidean	No	Low	-0.491071429	0.063055697
subclass	Allen_MTG	All	Human-Rhesus	250	Log2	25	1	NotAllSame	Euclidean	No	No Filt Matched Size	-0.535714286	0.039590118
subclass	Allen_MTG	All	Human-Rhesus	250	Log2	25	1	NotAllSame	L1	No	High	-0.589285714	0.020794358
subclass	Allen_MTG	All	Human-Rhesus	250	Log2	25	1	NotAllSame	L1	No	Med	-0.680357143	0.005251438
subclass	Allen_MTG	All	Human-Rhesus	250	Log2	25	1	NotAllSame	L1	No	Low	-0.528571429	0.042821243
subclass	Allen_MTG	All	Human-Rhesus	250	Log2	25	1	NotAllSame	L1	No	No Filt Matched Size	-0.592857143	0.019846422
subclass	Allen_MTG	All	Human-Gorilla	250	Log2	25	1	NotAllSame	Euclidean	No	High	-0.273214286	0.324576537
subclass	Allen_MTG	All	Human-Gorilla	250	Log2	25	1	NotAllSame	Euclidean	No	Med	-0.432142857	0.107828023
subclass	Allen_MTG	All	Human-Gorilla	250	Log2	25	1	NotAllSame	Euclidean	No	Low	-0.292857143	0.289626566
subclass	Allen_MTG	All	Human-Gorilla	250	Log2	25	1	NotAllSame	Euclidean	No	No Filt Matched Size	-0.301785714	0.274336308
subclass	Allen_MTG	All	Human-Gorilla	250	Log2	25	1	NotAllSame	L1	No	High	-0.301785714	0.274336308
subclass	Allen_MTG	All	Human-Gorilla	250	Log2	25	1	NotAllSame	L1	No	Med	-0.482142857	0.068865624
subclass	Allen_MTG	All	Human-Gorilla	250	Log2	25	1	NotAllSame	L1	No	Low	-0.269642857	0.331116454
subclass	Allen_MTG	All	Human-Gorilla	250	Log2	25	1	NotAllSame	L1	No	No Filt Matched Size	-0.371428571	0.172887448
subclass	Allen_MTG	All	Human-Chimp	250	Log2	25	1	NotAllSame	Euclidean	No	High	-0.353571429	0.196071678
subclass	Allen_MTG	All	Human-Chimp	250	Log2	25	1	NotAllSame	Euclidean	No	Med	-0.521428571	0.046219234
subclass	Allen_MTG	All	Human-Chimp	250	Log2	25	1	NotAllSame	Euclidean	No	Low	-0.569642857	0.026645775
subclass	Allen_MTG	All	Human-Chimp	250	Log2	25	1	NotAllSame	Euclidean	No	No Filt Matched Size	-0.417857143	0.121172536
subclass	Allen_MTG	All	Human-Chimp	250	Log2	25	1	NotAllSame	L1	No	High	-0.553571429	0.032287104
subclass	Allen_MTG	All	Human-Chimp	250	Log2	25	1	NotAllSame	L1	No	Med	-0.666071429	0.00671032
subclass	Allen_MTG	All	Human-Chimp	250	Log2	25	1	NotAllSame	L1	No	Low	-0.5125	0.050782366
subclass	Allen_MTG	All	Human-Chimp	250	Log2	25	1	NotAllSame	L1	No	No Filt Matched Size	-0.55	0.033655358
subclass	Allen_MTG	All	Rhesus-Gorilla	250	Log2	25	1	NotAllSame	Euclidean	No	High	-0.383928571	0.157727212
subclass	Allen_MTG	All	Rhesus-Gorilla	250	Log2	25	1	NotAllSame	Euclidean	No	Med	-0.569642857	0.026645775
subclass	Allen_MTG	All	Rhesus-Gorilla	250	Log2	25	1	NotAllSame	Euclidean	No	Low	-0.316071429	0.251115291
subclass	Allen_MTG	All	Rhesus-Gorilla	250	Log2	25	1	NotAllSame	Euclidean	No	No Filt Matched Size	-0.351785714	0.198508515
subclass	Allen_MTG	All	Rhesus-Gorilla	250	Log2	25	1	NotAllSame	L1	No	High	-0.3375	0.218620231
subclass	Allen_MTG	All	Rhesus-Gorilla	250	Log2	25	1	NotAllSame	L1	No	Med	-0.583928571	0.022285102
subclass	Allen_MTG	All	Rhesus-Gorilla	250	Log2	25	1	NotAllSame	L1	No	Low	-0.341071429	0.213476359
subclass	Allen_MTG	All	Rhesus-Gorilla	250	Log2	25	1	NotAllSame	L1	No	No Filt Matched Size	-0.392857143	0.147466655
subclass	Allen_MTG	All	Rhesus-Chimp	250	Log2	25	1	NotAllSame	Euclidean	No	High	-0.535714286	0.039566972
subclass	Allen_MTG	All	Rhesus-Chimp	250	Log2	25	1	NotAllSame	Euclidean	No	Med	-0.646428571	0.009225764
subclass	Allen_MTG	All	Rhesus-Chimp	250	Log2	25	1	NotAllSame	Euclidean	No	Low	-0.385714286	0.155630795
subclass	Allen_MTG	All	Rhesus-Chimp	250	Log2	25	1	NotAllSame	Euclidean	No	No Filt Matched Size	-0.453571429	0.0894859
subclass	Allen_MTG	All	Rhesus-Chimp	250	Log2	25	1	NotAllSame	L1	No	High	-0.598214286	0.018491006
subclass	Allen_MTG	All	Rhesus-Chimp	250	Log2	25	1	NotAllSame	L1	No	Med	-0.667857143	0.006509957
subclass	Allen_MTG	All	Rhesus-Chimp	250	Log2	25	1	NotAllSame	L1	No	Low	-0.423214286	0.115997436
subclass	Allen_MTG	All	Rhesus-Chimp	250	Log2	25	1	NotAllSame	L1	No	No Filt Matched Size	-0.526785714	0.043688907
subclass	Allen_MTG	All	Rhesus-Marmoset	250	Log2	25	1	NotAllSame	Euclidean	No	High	-0.683928571	0.004929286
subclass	Allen_MTG	All	Rhesus-Marmoset	250	Log2	25	1	NotAllSame	Euclidean	No	Med	-0.75	0.001280898
subclass	Allen_MTG	All	Rhesus-Marmoset	250	Log2	25	1	NotAllSame	Euclidean	No	Low	-0.591071429	0.02032039
subclass	Allen_MTG	All	Rhesus-Marmoset	250	Log2	25	1	NotAllSame	Euclidean	No	No Filt Matched Size	-0.655357143	0.008000311
subclass	Allen_MTG	All	Rhesus-Marmoset	250	Log2	25	1	NotAllSame	L1	No	High	-0.664285714	0.006910683
subclass	Allen_MTG	All	Rhesus-Marmoset	250	Log2	25	1	NotAllSame	L1	No	Med	-0.725	0.002232039
subclass	Allen_MTG	All	Rhesus-Marmoset	250	Log2	25	1	NotAllSame	L1	No	Low	-0.573214286	0.025499711
subclass	Allen_MTG	All	Rhesus-Marmoset	250	Log2	25	1	NotAllSame	L1	No	No Filt Matched Size	-0.655357143	0.008000311
subclass	Allen_MTG	All	Gorilla-Chimp	250	Log2	25	1	NotAllSame	Euclidean	No	High	-0.391071429	0.149489296
subclass	Allen_MTG	All	Gorilla-Chimp	250	Log2	25	1	NotAllSame	Euclidean	No	Med	-0.630357143	0.01176854
subclass	Allen_MTG	All	Gorilla-Chimp	250	Log2	25	1	NotAllSame	Euclidean	No	Low	-0.466071429	0.079940606
subclass	Allen_MTG	All	Gorilla-Chimp	250	Log2	25	1	NotAllSame	Euclidean	No	No Filt Matched Size	-0.453571429	0.089517751
subclass	Allen_MTG	All	Gorilla-Chimp	250	Log2	25	1	NotAllSame	L1	No	High	-0.496428571	0.059797414
subclass	Allen_MTG	All	Gorilla-Chimp	250	Log2	25	1	NotAllSame	L1	No	Med	-0.65	0.008711584
subclass	Allen_MTG	All	Gorilla-Chimp	250	Log2	25	1	NotAllSame	L1	No	Low	-0.480357143	0.069940173
subclass	Allen_MTG	All	Gorilla-Chimp	250	Log2	25	1	NotAllSame	L1	No	No Filt Matched Size	-0.564285714	0.028432522
subclass	Allen_MTG	All	Gorilla-Marmoset	250	Log2	25	1	NotAllSame	Euclidean	No	High	-0.339285714	0.216028925
subclass	Allen_MTG	All	Gorilla-Marmoset	250	Log2	25	1	NotAllSame	Euclidean	No	Med	-0.558928571	0.030318791
subclass	Allen_MTG	All	Gorilla-Marmoset	250	Log2	25	1	NotAllSame	Euclidean	No	Low	-0.532142857	0.041182131
subclass	Allen_MTG	All	Gorilla-Marmoset	250	Log2	25	1	NotAllSame	Euclidean	No	No Filt Matched Size	-0.394642857	0.145480593
subclass	Allen_MTG	All	Gorilla-Marmoset	250	Log2	25	1	NotAllSame	L1	No	High	-0.257142857	0.354860364
subclass	Allen_MTG	All	Gorilla-Marmoset	250	Log2	25	1	NotAllSame	L1	No	Med	-0.532142857	0.04115858
subclass	Allen_MTG	All	Gorilla-Marmoset	250	Log2	25	1	NotAllSame	L1	No	Low	-0.371428571	0.172887448
subclass	Allen_MTG	All	Gorilla-Marmoset	250	Log2	25	1	NotAllSame	L1	No	No Filt Matched Size	-0.391071429	0.149562663
subclass	Allen_MTG	All	Chimp-Marmoset	250	Log2	25	1	NotAllSame	Euclidean	No	High	-0.610714286	0.015592831
subclass	Allen_MTG	All	Chimp-Marmoset	250	Log2	25	1	NotAllSame	Euclidean	No	Med	-0.675	0.005772159
subclass	Allen_MTG	All	Chimp-Marmoset	250	Log2	25	1	NotAllSame	Euclidean	No	Low	-0.617857143	0.014117981
subclass	Allen_MTG	All	Chimp-Marmoset	250	Log2	25	1	NotAllSame	Euclidean	No	No Filt Matched Size	-0.535714286	0.039566972
subclass	Allen_MTG	All	Chimp-Marmoset	250	Log2	25	1	NotAllSame	L1	No	High	-0.589285714	0.020794358
subclass	Allen_MTG	All	Chimp-Marmoset	250	Log2	25	1	NotAllSame	L1	No	Med	-0.664285714	0.006910683
subclass	Allen_MTG	All	Chimp-Marmoset	250	Log2	25	1	NotAllSame	L1	No	Low	-0.564285714	0.028432522
subclass	Allen_MTG	All	Chimp-Marmoset	250	Log2	25	1	NotAllSame	L1	No	No Filt Matched Size	-0.557142857	0.0309818
subclass	Allen_MTG	All	Human-Marmoset	250	Log2	25	5	NotAllSame	Euclidean	No	High	-0.642857143	0.009739945
subclass	Allen_MTG	All	Human-Marmoset	250	Log2	25	5	NotAllSame	Euclidean	No	Med	-0.683928571	0.004929286
subclass	Allen_MTG	All	Human-Marmoset	250	Log2	25	5	NotAllSame	Euclidean	No	Low	-0.735714286	0.001769869
subclass	Allen_MTG	All	Human-Marmoset	250	Log2	25	5	NotAllSame	Euclidean	No	No Filt Matched Size	-0.617857143	0.014103928
subclass	Allen_MTG	All	Human-Marmoset	250	Log2	25	5	NotAllSame	L1	No	High	-0.692857143	0.004190233
subclass	Allen_MTG	All	Human-Marmoset	250	Log2	25	5	NotAllSame	L1	No	Med	-0.694642857	0.004055712
subclass	Allen_MTG	All	Human-Marmoset	250	Log2	25	5	NotAllSame	L1	No	Low	-0.648214286	0.008963067
subclass	Allen_MTG	All	Human-Marmoset	250	Log2	25	5	NotAllSame	L1	No	No Filt Matched Size	-0.648214286	0.008963067
subclass	Allen_MTG	All	Human-Rhesus	250	Log2	25	5	NotAllSame	Euclidean	No	High	-0.682142857	0.005086326
subclass	Allen_MTG	All	Human-Rhesus	250	Log2	25	5	NotAllSame	Euclidean	No	Med	-0.685714286	0.004772245
subclass	Allen_MTG	All	Human-Rhesus	250	Log2	25	5	NotAllSame	Euclidean	No	Low	-0.491071429	0.063055697
subclass	Allen_MTG	All	Human-Rhesus	250	Log2	25	5	NotAllSame	Euclidean	No	No Filt Matched Size	-0.535714286	0.039590118
subclass	Allen_MTG	All	Human-Rhesus	250	Log2	25	5	NotAllSame	L1	No	High	-0.589285714	0.020794358
subclass	Allen_MTG	All	Human-Rhesus	250	Log2	25	5	NotAllSame	L1	No	Med	-0.680357143	0.005251438
subclass	Allen_MTG	All	Human-Rhesus	250	Log2	25	5	NotAllSame	L1	No	Low	-0.528571429	0.042821243
subclass	Allen_MTG	All	Human-Rhesus	250	Log2	25	5	NotAllSame	L1	No	No Filt Matched Size	-0.592857143	0.019846422
subclass	Allen_MTG	All	Human-Gorilla	250	Log2	25	5	NotAllSame	Euclidean	No	High	-0.273214286	0.324576537
subclass	Allen_MTG	All	Human-Gorilla	250	Log2	25	5	NotAllSame	Euclidean	No	Med	-0.432142857	0.107828023
subclass	Allen_MTG	All	Human-Gorilla	250	Log2	25	5	NotAllSame	Euclidean	No	Low	-0.292857143	0.289626566
subclass	Allen_MTG	All	Human-Gorilla	250	Log2	25	5	NotAllSame	Euclidean	No	No Filt Matched Size	-0.301785714	0.274336308
subclass	Allen_MTG	All	Human-Gorilla	250	Log2	25	5	NotAllSame	L1	No	High	-0.301785714	0.274336308
subclass	Allen_MTG	All	Human-Gorilla	250	Log2	25	5	NotAllSame	L1	No	Med	-0.482142857	0.068865624
subclass	Allen_MTG	All	Human-Gorilla	250	Log2	25	5	NotAllSame	L1	No	Low	-0.269642857	0.331116454
subclass	Allen_MTG	All	Human-Gorilla	250	Log2	25	5	NotAllSame	L1	No	No Filt Matched Size	-0.371428571	0.172887448
subclass	Allen_MTG	All	Human-Chimp	250	Log2	25	5	NotAllSame	Euclidean	No	High	-0.353571429	0.196071678
subclass	Allen_MTG	All	Human-Chimp	250	Log2	25	5	NotAllSame	Euclidean	No	Med	-0.521428571	0.046219234
subclass	Allen_MTG	All	Human-Chimp	250	Log2	25	5	NotAllSame	Euclidean	No	Low	-0.569642857	0.026645775
subclass	Allen_MTG	All	Human-Chimp	250	Log2	25	5	NotAllSame	Euclidean	No	No Filt Matched Size	-0.417857143	0.121172536
subclass	Allen_MTG	All	Human-Chimp	250	Log2	25	5	NotAllSame	L1	No	High	-0.553571429	0.032287104
subclass	Allen_MTG	All	Human-Chimp	250	Log2	25	5	NotAllSame	L1	No	Med	-0.666071429	0.00671032
subclass	Allen_MTG	All	Human-Chimp	250	Log2	25	5	NotAllSame	L1	No	Low	-0.5125	0.050782366
subclass	Allen_MTG	All	Human-Chimp	250	Log2	25	5	NotAllSame	L1	No	No Filt Matched Size	-0.55	0.033655358
subclass	Allen_MTG	All	Rhesus-Gorilla	250	Log2	25	5	NotAllSame	Euclidean	No	High	-0.383928571	0.157727212
subclass	Allen_MTG	All	Rhesus-Gorilla	250	Log2	25	5	NotAllSame	Euclidean	No	Med	-0.569642857	0.026645775
subclass	Allen_MTG	All	Rhesus-Gorilla	250	Log2	25	5	NotAllSame	Euclidean	No	Low	-0.316071429	0.251115291
subclass	Allen_MTG	All	Rhesus-Gorilla	250	Log2	25	5	NotAllSame	Euclidean	No	No Filt Matched Size	-0.351785714	0.198508515
subclass	Allen_MTG	All	Rhesus-Gorilla	250	Log2	25	5	NotAllSame	L1	No	High	-0.3375	0.218620231
subclass	Allen_MTG	All	Rhesus-Gorilla	250	Log2	25	5	NotAllSame	L1	No	Med	-0.583928571	0.022285102
subclass	Allen_MTG	All	Rhesus-Gorilla	250	Log2	25	5	NotAllSame	L1	No	Low	-0.341071429	0.213476359
subclass	Allen_MTG	All	Rhesus-Gorilla	250	Log2	25	5	NotAllSame	L1	No	No Filt Matched Size	-0.392857143	0.147466655
subclass	Allen_MTG	All	Rhesus-Chimp	250	Log2	25	5	NotAllSame	Euclidean	No	High	-0.535714286	0.039566972
subclass	Allen_MTG	All	Rhesus-Chimp	250	Log2	25	5	NotAllSame	Euclidean	No	Med	-0.646428571	0.009225764
subclass	Allen_MTG	All	Rhesus-Chimp	250	Log2	25	5	NotAllSame	Euclidean	No	Low	-0.385714286	0.155630795
subclass	Allen_MTG	All	Rhesus-Chimp	250	Log2	25	5	NotAllSame	Euclidean	No	No Filt Matched Size	-0.453571429	0.0894859
subclass	Allen_MTG	All	Rhesus-Chimp	250	Log2	25	5	NotAllSame	L1	No	High	-0.598214286	0.018491006
subclass	Allen_MTG	All	Rhesus-Chimp	250	Log2	25	5	NotAllSame	L1	No	Med	-0.667857143	0.006509957
subclass	Allen_MTG	All	Rhesus-Chimp	250	Log2	25	5	NotAllSame	L1	No	Low	-0.423214286	0.115997436
subclass	Allen_MTG	All	Rhesus-Chimp	250	Log2	25	5	NotAllSame	L1	No	No Filt Matched Size	-0.526785714	0.043688907
subclass	Allen_MTG	All	Rhesus-Marmoset	250	Log2	25	5	NotAllSame	Euclidean	No	High	-0.683928571	0.004929286
subclass	Allen_MTG	All	Rhesus-Marmoset	250	Log2	25	5	NotAllSame	Euclidean	No	Med	-0.75	0.001280898
subclass	Allen_MTG	All	Rhesus-Marmoset	250	Log2	25	5	NotAllSame	Euclidean	No	Low	-0.591071429	0.02032039
subclass	Allen_MTG	All	Rhesus-Marmoset	250	Log2	25	5	NotAllSame	Euclidean	No	No Filt Matched Size	-0.655357143	0.008000311
subclass	Allen_MTG	All	Rhesus-Marmoset	250	Log2	25	5	NotAllSame	L1	No	High	-0.664285714	0.006910683
subclass	Allen_MTG	All	Rhesus-Marmoset	250	Log2	25	5	NotAllSame	L1	No	Med	-0.725	0.002232039
subclass	Allen_MTG	All	Rhesus-Marmoset	250	Log2	25	5	NotAllSame	L1	No	Low	-0.573214286	0.025499711
subclass	Allen_MTG	All	Rhesus-Marmoset	250	Log2	25	5	NotAllSame	L1	No	No Filt Matched Size	-0.655357143	0.008000311
subclass	Allen_MTG	All	Gorilla-Chimp	250	Log2	25	5	NotAllSame	Euclidean	No	High	-0.391071429	0.149489296
subclass	Allen_MTG	All	Gorilla-Chimp	250	Log2	25	5	NotAllSame	Euclidean	No	Med	-0.630357143	0.01176854
subclass	Allen_MTG	All	Gorilla-Chimp	250	Log2	25	5	NotAllSame	Euclidean	No	Low	-0.466071429	0.079940606
subclass	Allen_MTG	All	Gorilla-Chimp	250	Log2	25	5	NotAllSame	Euclidean	No	No Filt Matched Size	-0.453571429	0.089517751
subclass	Allen_MTG	All	Gorilla-Chimp	250	Log2	25	5	NotAllSame	L1	No	High	-0.496428571	0.059797414
subclass	Allen_MTG	All	Gorilla-Chimp	250	Log2	25	5	NotAllSame	L1	No	Med	-0.65	0.008711584
subclass	Allen_MTG	All	Gorilla-Chimp	250	Log2	25	5	NotAllSame	L1	No	Low	-0.480357143	0.069940173
subclass	Allen_MTG	All	Gorilla-Chimp	250	Log2	25	5	NotAllSame	L1	No	No Filt Matched Size	-0.564285714	0.028432522
subclass	Allen_MTG	All	Gorilla-Marmoset	250	Log2	25	5	NotAllSame	Euclidean	No	High	-0.339285714	0.216028925
subclass	Allen_MTG	All	Gorilla-Marmoset	250	Log2	25	5	NotAllSame	Euclidean	No	Med	-0.558928571	0.030318791
subclass	Allen_MTG	All	Gorilla-Marmoset	250	Log2	25	5	NotAllSame	Euclidean	No	Low	-0.532142857	0.041182131
subclass	Allen_MTG	All	Gorilla-Marmoset	250	Log2	25	5	NotAllSame	Euclidean	No	No Filt Matched Size	-0.394642857	0.145480593
subclass	Allen_MTG	All	Gorilla-Marmoset	250	Log2	25	5	NotAllSame	L1	No	High	-0.257142857	0.354860364
subclass	Allen_MTG	All	Gorilla-Marmoset	250	Log2	25	5	NotAllSame	L1	No	Med	-0.532142857	0.04115858
subclass	Allen_MTG	All	Gorilla-Marmoset	250	Log2	25	5	NotAllSame	L1	No	Low	-0.371428571	0.172887448
subclass	Allen_MTG	All	Gorilla-Marmoset	250	Log2	25	5	NotAllSame	L1	No	No Filt Matched Size	-0.391071429	0.149562663
subclass	Allen_MTG	All	Chimp-Marmoset	250	Log2	25	5	NotAllSame	Euclidean	No	High	-0.610714286	0.015592831
subclass	Allen_MTG	All	Chimp-Marmoset	250	Log2	25	5	NotAllSame	Euclidean	No	Med	-0.675	0.005772159
subclass	Allen_MTG	All	Chimp-Marmoset	250	Log2	25	5	NotAllSame	Euclidean	No	Low	-0.617857143	0.014117981
subclass	Allen_MTG	All	Chimp-Marmoset	250	Log2	25	5	NotAllSame	Euclidean	No	No Filt Matched Size	-0.535714286	0.039566972
subclass	Allen_MTG	All	Chimp-Marmoset	250	Log2	25	5	NotAllSame	L1	No	High	-0.589285714	0.020794358
subclass	Allen_MTG	All	Chimp-Marmoset	250	Log2	25	5	NotAllSame	L1	No	Med	-0.664285714	0.006910683
subclass	Allen_MTG	All	Chimp-Marmoset	250	Log2	25	5	NotAllSame	L1	No	Low	-0.564285714	0.028432522
subclass	Allen_MTG	All	Chimp-Marmoset	250	Log2	25	5	NotAllSame	L1	No	No Filt Matched Size	-0.557142857	0.0309818
subclass	Allen_MTG	Exc	Human-Marmoset	100	Log2	10	1	NotAllSame	Euclidean	No	High	-0.571428571	0.138959957
subclass	Allen_MTG	Exc	Human-Marmoset	100	Log2	10	1	NotAllSame	Euclidean	No	Med	-0.654761905	0.078273273
subclass	Allen_MTG	Exc	Human-Marmoset	100	Log2	10	1	NotAllSame	Euclidean	No	Low	-0.642857143	0.085558891
subclass	Allen_MTG	Exc	Human-Marmoset	100	Log2	10	1	NotAllSame	Euclidean	No	No Filt Matched Size	-0.547619048	0.160025643
subclass	Allen_MTG	Exc	Human-Marmoset	100	Log2	10	1	NotAllSame	L1	No	High	-0.523809524	0.182720751
subclass	Allen_MTG	Exc	Human-Marmoset	100	Log2	10	1	NotAllSame	L1	No	Med	-0.619047619	0.101733037
subclass	Allen_MTG	Exc	Human-Marmoset	100	Log2	10	1	NotAllSame	L1	No	Low	-0.5	0.20703125
subclass	Allen_MTG	Exc	Human-Marmoset	100	Log2	10	1	NotAllSame	L1	No	No Filt Matched Size	-0.5	0.20703125
subclass	Allen_MTG	Exc	Human-Rhesus	100	Log2	10	1	NotAllSame	Euclidean	No	High	-0.595238095	0.119529806
subclass	Allen_MTG	Exc	Human-Rhesus	100	Log2	10	1	NotAllSame	Euclidean	No	Med	-0.642857143	0.085558891
subclass	Allen_MTG	Exc	Human-Rhesus	100	Log2	10	1	NotAllSame	Euclidean	No	Low	-0.333333333	0.419753086
subclass	Allen_MTG	Exc	Human-Rhesus	100	Log2	10	1	NotAllSame	Euclidean	No	No Filt Matched Size	-0.476190476	0.232935535
subclass	Allen_MTG	Exc	Human-Rhesus	100	Log2	10	1	NotAllSame	L1	No	High	-0.404761905	0.319888641
subclass	Allen_MTG	Exc	Human-Rhesus	100	Log2	10	1	NotAllSame	L1	No	Med	-0.619047619	0.101733037
subclass	Allen_MTG	Exc	Human-Rhesus	100	Log2	10	1	NotAllSame	L1	No	Low	-0.285714286	0.492726245
subclass	Allen_MTG	Exc	Human-Rhesus	100	Log2	10	1	NotAllSame	L1	No	No Filt Matched Size	-0.428571429	0.289403225
subclass	Allen_MTG	Exc	Human-Gorilla	100	Log2	10	1	NotAllSame	Euclidean	No	High	0.285714286	0.492726245
subclass	Allen_MTG	Exc	Human-Gorilla	100	Log2	10	1	NotAllSame	Euclidean	No	Med	0.047619048	0.651401496
subclass	Allen_MTG	Exc	Human-Gorilla	100	Log2	10	1	NotAllSame	Euclidean	No	Low	0.047619048	0.651401496
subclass	Allen_MTG	Exc	Human-Gorilla	100	Log2	10	1	NotAllSame	Euclidean	No	No Filt Matched Size	0.047619048	0.530922862
subclass	Allen_MTG	Exc	Human-Gorilla	100	Log2	10	1	NotAllSame	L1	No	High	0.404761905	0.319888641
subclass	Allen_MTG	Exc	Human-Gorilla	100	Log2	10	1	NotAllSame	L1	No	Med	0.142857143	0.651401496
subclass	Allen_MTG	Exc	Human-Gorilla	100	Log2	10	1	NotAllSame	L1	No	Low	0.261904762	0.530922862
subclass	Allen_MTG	Exc	Human-Gorilla	100	Log2	10	1	NotAllSame	L1	No	No Filt Matched Size	0.226190476	0.511824553
subclass	Allen_MTG	Exc	Human-Chimp	100	Log2	10	1	NotAllSame	Euclidean	No	High	-0.047619048	0.610344416
subclass	Allen_MTG	Exc	Human-Chimp	100	Log2	10	1	NotAllSame	Euclidean	No	Med	-0.19047619	0.511824553
subclass	Allen_MTG	Exc	Human-Chimp	100	Log2	10	1	NotAllSame	Euclidean	No	Low	-0.261904762	0.492726245
subclass	Allen_MTG	Exc	Human-Chimp	100	Log2	10	1	NotAllSame	Euclidean	No	No Filt Matched Size	-0.119047619	0.493283876
subclass	Allen_MTG	Exc	Human-Chimp	100	Log2	10	1	NotAllSame	L1	No	High	-0.214285714	0.570156321
subclass	Allen_MTG	Exc	Human-Chimp	100	Log2	10	1	NotAllSame	L1	No	Med	-0.345238095	0.385120644
subclass	Allen_MTG	Exc	Human-Chimp	100	Log2	10	1	NotAllSame	L1	No	Low	-0.166666667	0.651401496
subclass	Allen_MTG	Exc	Human-Chimp	100	Log2	10	1	NotAllSame	L1	No	No Filt Matched Size	-0.202380952	0.570156321
subclass	Allen_MTG	Exc	Rhesus-Gorilla	100	Log2	10	1	NotAllSame	Euclidean	No	High	-0.404761905	0.319888641
subclass	Allen_MTG	Exc	Rhesus-Gorilla	100	Log2	10	1	NotAllSame	Euclidean	No	Med	-0.571428571	0.138959957
subclass	Allen_MTG	Exc	Rhesus-Gorilla	100	Log2	10	1	NotAllSame	Euclidean	No	Low	-0.238095238	0.530922862
subclass	Allen_MTG	Exc	Rhesus-Gorilla	100	Log2	10	1	NotAllSame	Euclidean	No	No Filt Matched Size	-0.333333333	0.419753086
subclass	Allen_MTG	Exc	Rhesus-Gorilla	100	Log2	10	1	NotAllSame	L1	No	High	-0.238095238	0.570156321
subclass	Allen_MTG	Exc	Rhesus-Gorilla	100	Log2	10	1	NotAllSame	L1	No	Med	-0.607142857	0.110631422
subclass	Allen_MTG	Exc	Rhesus-Gorilla	100	Log2	10	1	NotAllSame	L1	No	Low	-0.238095238	0.570156321
subclass	Allen_MTG	Exc	Rhesus-Gorilla	100	Log2	10	1	NotAllSame	L1	No	No Filt Matched Size	-0.404761905	0.319888641
subclass	Allen_MTG	Exc	Rhesus-Chimp	100	Log2	10	1	NotAllSame	Euclidean	No	High	-0.642857143	0.085558891
subclass	Allen_MTG	Exc	Rhesus-Chimp	100	Log2	10	1	NotAllSame	Euclidean	No	Med	-0.69047619	0.057990318
subclass	Allen_MTG	Exc	Rhesus-Chimp	100	Log2	10	1	NotAllSame	Euclidean	No	Low	-0.273809524	0.492726245
subclass	Allen_MTG	Exc	Rhesus-Chimp	100	Log2	10	1	NotAllSame	Euclidean	No	No Filt Matched Size	-0.511904762	0.182720751
subclass	Allen_MTG	Exc	Rhesus-Chimp	100	Log2	10	1	NotAllSame	L1	No	High	-0.619047619	0.101733037
subclass	Allen_MTG	Exc	Rhesus-Chimp	100	Log2	10	1	NotAllSame	L1	No	Med	-0.738095238	0.036552761
subclass	Allen_MTG	Exc	Rhesus-Chimp	100	Log2	10	1	NotAllSame	L1	No	Low	-0.285714286	0.492726245
subclass	Allen_MTG	Exc	Rhesus-Chimp	100	Log2	10	1	NotAllSame	L1	No	No Filt Matched Size	-0.595238095	0.119529806
subclass	Allen_MTG	Exc	Rhesus-Marmoset	100	Log2	10	1	NotAllSame	Euclidean	No	High	-0.595238095	0.119529806
subclass	Allen_MTG	Exc	Rhesus-Marmoset	100	Log2	10	1	NotAllSame	Euclidean	No	Med	-0.654761905	0.078273273
subclass	Allen_MTG	Exc	Rhesus-Marmoset	100	Log2	10	1	NotAllSame	Euclidean	No	Low	-0.452380952	0.260404767
subclass	Allen_MTG	Exc	Rhesus-Marmoset	100	Log2	10	1	NotAllSame	Euclidean	No	No Filt Matched Size	-0.571428571	0.138959957
subclass	Allen_MTG	Exc	Rhesus-Marmoset	100	Log2	10	1	NotAllSame	L1	No	High	-0.476190476	0.232935535
subclass	Allen_MTG	Exc	Rhesus-Marmoset	100	Log2	10	1	NotAllSame	L1	No	Med	-0.619047619	0.101733037
subclass	Allen_MTG	Exc	Rhesus-Marmoset	100	Log2	10	1	NotAllSame	L1	No	Low	-0.476190476	0.232935535
subclass	Allen_MTG	Exc	Rhesus-Marmoset	100	Log2	10	1	NotAllSame	L1	No	No Filt Matched Size	-0.547619048	0.160025643
subclass	Allen_MTG	Exc	Gorilla-Chimp	100	Log2	10	1	NotAllSame	Euclidean	No	High	-0.321428571	0.419753086
subclass	Allen_MTG	Exc	Gorilla-Chimp	100	Log2	10	1	NotAllSame	Euclidean	No	Med	-0.547619048	0.160025643
subclass	Allen_MTG	Exc	Gorilla-Chimp	100	Log2	10	1	NotAllSame	Euclidean	No	Low	-0.297619048	0.455644891
subclass	Allen_MTG	Exc	Gorilla-Chimp	100	Log2	10	1	NotAllSame	Euclidean	No	No Filt Matched Size	-0.321428571	0.419753086
subclass	Allen_MTG	Exc	Gorilla-Chimp	100	Log2	10	1	NotAllSame	L1	No	High	-0.428571429	0.289403225
subclass	Allen_MTG	Exc	Gorilla-Chimp	100	Log2	10	1	NotAllSame	L1	No	Med	-0.619047619	0.101733037
subclass	Allen_MTG	Exc	Gorilla-Chimp	100	Log2	10	1	NotAllSame	L1	No	Low	-0.321428571	0.419753086
subclass	Allen_MTG	Exc	Gorilla-Chimp	100	Log2	10	1	NotAllSame	L1	No	No Filt Matched Size	-0.452380952	0.260404767
subclass	Allen_MTG	Exc	Gorilla-Marmoset	100	Log2	10	1	NotAllSame	Euclidean	No	High	-0.19047619	0.651401496
subclass	Allen_MTG	Exc	Gorilla-Marmoset	100	Log2	10	1	NotAllSame	Euclidean	No	Med	-0.523809524	0.182720751
subclass	Allen_MTG	Exc	Gorilla-Marmoset	100	Log2	10	1	NotAllSame	Euclidean	No	Low	-0.357142857	0.385120644
subclass	Allen_MTG	Exc	Gorilla-Marmoset	100	Log2	10	1	NotAllSame	Euclidean	No	No Filt Matched Size	-0.30952381	0.419753086
subclass	Allen_MTG	Exc	Gorilla-Marmoset	100	Log2	10	1	NotAllSame	L1	No	High	0	0.82250543
subclass	Allen_MTG	Exc	Gorilla-Marmoset	100	Log2	10	1	NotAllSame	L1	No	Med	-0.452380952	0.260404767
subclass	Allen_MTG	Exc	Gorilla-Marmoset	100	Log2	10	1	NotAllSame	L1	No	Low	-0.142857143	0.570156321
subclass	Allen_MTG	Exc	Gorilla-Marmoset	100	Log2	10	1	NotAllSame	L1	No	No Filt Matched Size	-0.214285714	0.550539591
subclass	Allen_MTG	Exc	Chimp-Marmoset	100	Log2	10	1	NotAllSame	Euclidean	No	High	-0.5	0.20703125
subclass	Allen_MTG	Exc	Chimp-Marmoset	100	Log2	10	1	NotAllSame	Euclidean	No	Med	-0.535714286	0.171373197
subclass	Allen_MTG	Exc	Chimp-Marmoset	100	Log2	10	1	NotAllSame	Euclidean	No	Low	-0.333333333	0.419753086
subclass	Allen_MTG	Exc	Chimp-Marmoset	100	Log2	10	1	NotAllSame	Euclidean	No	No Filt Matched Size	-0.464285714	0.232935535
subclass	Allen_MTG	Exc	Chimp-Marmoset	100	Log2	10	1	NotAllSame	L1	No	High	-0.476190476	0.232935535
subclass	Allen_MTG	Exc	Chimp-Marmoset	100	Log2	10	1	NotAllSame	L1	No	Med	-0.571428571	0.138959957
subclass	Allen_MTG	Exc	Chimp-Marmoset	100	Log2	10	1	NotAllSame	L1	No	Low	-0.321428571	0.419753086
subclass	Allen_MTG	Exc	Chimp-Marmoset	100	Log2	10	1	NotAllSame	L1	No	No Filt Matched Size	-0.416666667	0.289403225
subclass	Allen_MTG	Exc	Human-Marmoset	100	Log2	10	5	NotAllSame	Euclidean	No	High	-0.571428571	0.138959957
subclass	Allen_MTG	Exc	Human-Marmoset	100	Log2	10	5	NotAllSame	Euclidean	No	Med	-0.654761905	0.078273273
subclass	Allen_MTG	Exc	Human-Marmoset	100	Log2	10	5	NotAllSame	Euclidean	No	Low	-0.642857143	0.085558891
subclass	Allen_MTG	Exc	Human-Marmoset	100	Log2	10	5	NotAllSame	Euclidean	No	No Filt Matched Size	-0.547619048	0.160025643
subclass	Allen_MTG	Exc	Human-Marmoset	100	Log2	10	5	NotAllSame	L1	No	High	-0.523809524	0.182720751
subclass	Allen_MTG	Exc	Human-Marmoset	100	Log2	10	5	NotAllSame	L1	No	Med	-0.619047619	0.101733037
subclass	Allen_MTG	Exc	Human-Marmoset	100	Log2	10	5	NotAllSame	L1	No	Low	-0.5	0.20703125
subclass	Allen_MTG	Exc	Human-Marmoset	100	Log2	10	5	NotAllSame	L1	No	No Filt Matched Size	-0.5	0.20703125
subclass	Allen_MTG	Exc	Human-Rhesus	100	Log2	10	5	NotAllSame	Euclidean	No	High	-0.595238095	0.119529806
subclass	Allen_MTG	Exc	Human-Rhesus	100	Log2	10	5	NotAllSame	Euclidean	No	Med	-0.642857143	0.085558891
subclass	Allen_MTG	Exc	Human-Rhesus	100	Log2	10	5	NotAllSame	Euclidean	No	Low	-0.333333333	0.419753086
subclass	Allen_MTG	Exc	Human-Rhesus	100	Log2	10	5	NotAllSame	Euclidean	No	No Filt Matched Size	-0.476190476	0.232935535
subclass	Allen_MTG	Exc	Human-Rhesus	100	Log2	10	5	NotAllSame	L1	No	High	-0.404761905	0.319888641
subclass	Allen_MTG	Exc	Human-Rhesus	100	Log2	10	5	NotAllSame	L1	No	Med	-0.619047619	0.101733037
subclass	Allen_MTG	Exc	Human-Rhesus	100	Log2	10	5	NotAllSame	L1	No	Low	-0.285714286	0.492726245
subclass	Allen_MTG	Exc	Human-Rhesus	100	Log2	10	5	NotAllSame	L1	No	No Filt Matched Size	-0.428571429	0.289403225
subclass	Allen_MTG	Exc	Human-Gorilla	100	Log2	10	5	NotAllSame	Euclidean	No	High	0.285714286	0.492726245
subclass	Allen_MTG	Exc	Human-Gorilla	100	Log2	10	5	NotAllSame	Euclidean	No	Med	0.047619048	0.651401496
subclass	Allen_MTG	Exc	Human-Gorilla	100	Log2	10	5	NotAllSame	Euclidean	No	Low	0.047619048	0.651401496
subclass	Allen_MTG	Exc	Human-Gorilla	100	Log2	10	5	NotAllSame	Euclidean	No	No Filt Matched Size	0.047619048	0.530922862
subclass	Allen_MTG	Exc	Human-Gorilla	100	Log2	10	5	NotAllSame	L1	No	High	0.404761905	0.319888641
subclass	Allen_MTG	Exc	Human-Gorilla	100	Log2	10	5	NotAllSame	L1	No	Med	0.142857143	0.651401496
subclass	Allen_MTG	Exc	Human-Gorilla	100	Log2	10	5	NotAllSame	L1	No	Low	0.261904762	0.530922862
subclass	Allen_MTG	Exc	Human-Gorilla	100	Log2	10	5	NotAllSame	L1	No	No Filt Matched Size	0.226190476	0.511824553
subclass	Allen_MTG	Exc	Human-Chimp	100	Log2	10	5	NotAllSame	Euclidean	No	High	-0.047619048	0.610344416
subclass	Allen_MTG	Exc	Human-Chimp	100	Log2	10	5	NotAllSame	Euclidean	No	Med	-0.19047619	0.511824553
subclass	Allen_MTG	Exc	Human-Chimp	100	Log2	10	5	NotAllSame	Euclidean	No	Low	-0.261904762	0.492726245
subclass	Allen_MTG	Exc	Human-Chimp	100	Log2	10	5	NotAllSame	Euclidean	No	No Filt Matched Size	-0.119047619	0.493283876
subclass	Allen_MTG	Exc	Human-Chimp	100	Log2	10	5	NotAllSame	L1	No	High	-0.214285714	0.570156321
subclass	Allen_MTG	Exc	Human-Chimp	100	Log2	10	5	NotAllSame	L1	No	Med	-0.345238095	0.385120644
subclass	Allen_MTG	Exc	Human-Chimp	100	Log2	10	5	NotAllSame	L1	No	Low	-0.166666667	0.651401496
subclass	Allen_MTG	Exc	Human-Chimp	100	Log2	10	5	NotAllSame	L1	No	No Filt Matched Size	-0.202380952	0.570156321
subclass	Allen_MTG	Exc	Rhesus-Gorilla	100	Log2	10	5	NotAllSame	Euclidean	No	High	-0.404761905	0.319888641
subclass	Allen_MTG	Exc	Rhesus-Gorilla	100	Log2	10	5	NotAllSame	Euclidean	No	Med	-0.571428571	0.138959957
subclass	Allen_MTG	Exc	Rhesus-Gorilla	100	Log2	10	5	NotAllSame	Euclidean	No	Low	-0.238095238	0.530922862
subclass	Allen_MTG	Exc	Rhesus-Gorilla	100	Log2	10	5	NotAllSame	Euclidean	No	No Filt Matched Size	-0.333333333	0.419753086
subclass	Allen_MTG	Exc	Rhesus-Gorilla	100	Log2	10	5	NotAllSame	L1	No	High	-0.238095238	0.570156321
subclass	Allen_MTG	Exc	Rhesus-Gorilla	100	Log2	10	5	NotAllSame	L1	No	Med	-0.607142857	0.110631422
subclass	Allen_MTG	Exc	Rhesus-Gorilla	100	Log2	10	5	NotAllSame	L1	No	Low	-0.238095238	0.570156321
subclass	Allen_MTG	Exc	Rhesus-Gorilla	100	Log2	10	5	NotAllSame	L1	No	No Filt Matched Size	-0.404761905	0.319888641
subclass	Allen_MTG	Exc	Rhesus-Chimp	100	Log2	10	5	NotAllSame	Euclidean	No	High	-0.642857143	0.085558891
subclass	Allen_MTG	Exc	Rhesus-Chimp	100	Log2	10	5	NotAllSame	Euclidean	No	Med	-0.69047619	0.057990318
subclass	Allen_MTG	Exc	Rhesus-Chimp	100	Log2	10	5	NotAllSame	Euclidean	No	Low	-0.273809524	0.492726245
subclass	Allen_MTG	Exc	Rhesus-Chimp	100	Log2	10	5	NotAllSame	Euclidean	No	No Filt Matched Size	-0.511904762	0.182720751
subclass	Allen_MTG	Exc	Rhesus-Chimp	100	Log2	10	5	NotAllSame	L1	No	High	-0.619047619	0.101733037
subclass	Allen_MTG	Exc	Rhesus-Chimp	100	Log2	10	5	NotAllSame	L1	No	Med	-0.738095238	0.036552761
subclass	Allen_MTG	Exc	Rhesus-Chimp	100	Log2	10	5	NotAllSame	L1	No	Low	-0.285714286	0.492726245
subclass	Allen_MTG	Exc	Rhesus-Chimp	100	Log2	10	5	NotAllSame	L1	No	No Filt Matched Size	-0.595238095	0.119529806
subclass	Allen_MTG	Exc	Rhesus-Marmoset	100	Log2	10	5	NotAllSame	Euclidean	No	High	-0.595238095	0.119529806
subclass	Allen_MTG	Exc	Rhesus-Marmoset	100	Log2	10	5	NotAllSame	Euclidean	No	Med	-0.654761905	0.078273273
subclass	Allen_MTG	Exc	Rhesus-Marmoset	100	Log2	10	5	NotAllSame	Euclidean	No	Low	-0.452380952	0.260404767
subclass	Allen_MTG	Exc	Rhesus-Marmoset	100	Log2	10	5	NotAllSame	Euclidean	No	No Filt Matched Size	-0.571428571	0.138959957
subclass	Allen_MTG	Exc	Rhesus-Marmoset	100	Log2	10	5	NotAllSame	L1	No	High	-0.476190476	0.232935535
subclass	Allen_MTG	Exc	Rhesus-Marmoset	100	Log2	10	5	NotAllSame	L1	No	Med	-0.619047619	0.101733037
subclass	Allen_MTG	Exc	Rhesus-Marmoset	100	Log2	10	5	NotAllSame	L1	No	Low	-0.476190476	0.232935535
subclass	Allen_MTG	Exc	Rhesus-Marmoset	100	Log2	10	5	NotAllSame	L1	No	No Filt Matched Size	-0.547619048	0.160025643
subclass	Allen_MTG	Exc	Gorilla-Chimp	100	Log2	10	5	NotAllSame	Euclidean	No	High	-0.321428571	0.419753086
subclass	Allen_MTG	Exc	Gorilla-Chimp	100	Log2	10	5	NotAllSame	Euclidean	No	Med	-0.547619048	0.160025643
subclass	Allen_MTG	Exc	Gorilla-Chimp	100	Log2	10	5	NotAllSame	Euclidean	No	Low	-0.297619048	0.455644891
subclass	Allen_MTG	Exc	Gorilla-Chimp	100	Log2	10	5	NotAllSame	Euclidean	No	No Filt Matched Size	-0.321428571	0.419753086
subclass	Allen_MTG	Exc	Gorilla-Chimp	100	Log2	10	5	NotAllSame	L1	No	High	-0.428571429	0.289403225
subclass	Allen_MTG	Exc	Gorilla-Chimp	100	Log2	10	5	NotAllSame	L1	No	Med	-0.619047619	0.101733037
subclass	Allen_MTG	Exc	Gorilla-Chimp	100	Log2	10	5	NotAllSame	L1	No	Low	-0.321428571	0.419753086
subclass	Allen_MTG	Exc	Gorilla-Chimp	100	Log2	10	5	NotAllSame	L1	No	No Filt Matched Size	-0.452380952	0.260404767
subclass	Allen_MTG	Exc	Gorilla-Marmoset	100	Log2	10	5	NotAllSame	Euclidean	No	High	-0.19047619	0.651401496
subclass	Allen_MTG	Exc	Gorilla-Marmoset	100	Log2	10	5	NotAllSame	Euclidean	No	Med	-0.523809524	0.182720751
subclass	Allen_MTG	Exc	Gorilla-Marmoset	100	Log2	10	5	NotAllSame	Euclidean	No	Low	-0.357142857	0.385120644
subclass	Allen_MTG	Exc	Gorilla-Marmoset	100	Log2	10	5	NotAllSame	Euclidean	No	No Filt Matched Size	-0.30952381	0.419753086
subclass	Allen_MTG	Exc	Gorilla-Marmoset	100	Log2	10	5	NotAllSame	L1	No	High	0	0.82250543
subclass	Allen_MTG	Exc	Gorilla-Marmoset	100	Log2	10	5	NotAllSame	L1	No	Med	-0.452380952	0.260404767
subclass	Allen_MTG	Exc	Gorilla-Marmoset	100	Log2	10	5	NotAllSame	L1	No	Low	-0.142857143	0.570156321
subclass	Allen_MTG	Exc	Gorilla-Marmoset	100	Log2	10	5	NotAllSame	L1	No	No Filt Matched Size	-0.214285714	0.550539591
subclass	Allen_MTG	Exc	Chimp-Marmoset	100	Log2	10	5	NotAllSame	Euclidean	No	High	-0.5	0.20703125
subclass	Allen_MTG	Exc	Chimp-Marmoset	100	Log2	10	5	NotAllSame	Euclidean	No	Med	-0.535714286	0.171373197
subclass	Allen_MTG	Exc	Chimp-Marmoset	100	Log2	10	5	NotAllSame	Euclidean	No	Low	-0.333333333	0.419753086
subclass	Allen_MTG	Exc	Chimp-Marmoset	100	Log2	10	5	NotAllSame	Euclidean	No	No Filt Matched Size	-0.464285714	0.232935535
subclass	Allen_MTG	Exc	Chimp-Marmoset	100	Log2	10	5	NotAllSame	L1	No	High	-0.476190476	0.232935535
subclass	Allen_MTG	Exc	Chimp-Marmoset	100	Log2	10	5	NotAllSame	L1	No	Med	-0.571428571	0.138959957
subclass	Allen_MTG	Exc	Chimp-Marmoset	100	Log2	10	5	NotAllSame	L1	No	Low	-0.321428571	0.419753086
subclass	Allen_MTG	Exc	Chimp-Marmoset	100	Log2	10	5	NotAllSame	L1	No	No Filt Matched Size	-0.416666667	0.289403225
subclass	Allen_MTG	Exc	Human-Marmoset	100	Log2	25	1	NotAllSame	Euclidean	No	High	-0.761904762	0.028004939
subclass	Allen_MTG	Exc	Human-Marmoset	100	Log2	25	1	NotAllSame	Euclidean	No	Med	-0.761904762	0.028004939
subclass	Allen_MTG	Exc	Human-Marmoset	100	Log2	25	1	NotAllSame	Euclidean	No	Low	-0.785714286	0.020815127
subclass	Allen_MTG	Exc	Human-Marmoset	100	Log2	25	1	NotAllSame	Euclidean	No	No Filt Matched Size	-0.69047619	0.057990318
subclass	Allen_MTG	Exc	Human-Marmoset	100	Log2	25	1	NotAllSame	L1	No	High	-0.571428571	0.138959957
subclass	Allen_MTG	Exc	Human-Marmoset	100	Log2	25	1	NotAllSame	L1	No	Med	-0.702380952	0.052259275
subclass	Allen_MTG	Exc	Human-Marmoset	100	Log2	25	1	NotAllSame	L1	No	Low	-0.654761905	0.078273273
subclass	Allen_MTG	Exc	Human-Marmoset	100	Log2	25	1	NotAllSame	L1	No	No Filt Matched Size	-0.571428571	0.138959957
subclass	Allen_MTG	Exc	Human-Rhesus	100	Log2	25	1	NotAllSame	Euclidean	No	High	-0.5	0.20703125
subclass	Allen_MTG	Exc	Human-Rhesus	100	Log2	25	1	NotAllSame	Euclidean	No	Med	-0.666666667	0.070987654
subclass	Allen_MTG	Exc	Human-Rhesus	100	Log2	25	1	NotAllSame	Euclidean	No	Low	-0.25	0.530922862
subclass	Allen_MTG	Exc	Human-Rhesus	100	Log2	25	1	NotAllSame	Euclidean	No	No Filt Matched Size	-0.452380952	0.260404767
subclass	Allen_MTG	Exc	Human-Rhesus	100	Log2	25	1	NotAllSame	L1	No	High	-0.261904762	0.511824553
subclass	Allen_MTG	Exc	Human-Rhesus	100	Log2	25	1	NotAllSame	L1	No	Med	-0.595238095	0.119529806
subclass	Allen_MTG	Exc	Human-Rhesus	100	Log2	25	1	NotAllSame	L1	No	Low	-0.166666667	0.651401496
subclass	Allen_MTG	Exc	Human-Rhesus	100	Log2	25	1	NotAllSame	L1	No	No Filt Matched Size	-0.333333333	0.385120644
subclass	Allen_MTG	Exc	Human-Gorilla	100	Log2	25	1	NotAllSame	Euclidean	No	High	0.30952381	0.455644891
subclass	Allen_MTG	Exc	Human-Gorilla	100	Log2	25	1	NotAllSame	Euclidean	No	Med	0.023809524	0.651401496
subclass	Allen_MTG	Exc	Human-Gorilla	100	Log2	25	1	NotAllSame	Euclidean	No	Low	0.119047619	0.610344416
subclass	Allen_MTG	Exc	Human-Gorilla	100	Log2	25	1	NotAllSame	Euclidean	No	No Filt Matched Size	0.142857143	0.437698989
subclass	Allen_MTG	Exc	Human-Gorilla	100	Log2	25	1	NotAllSame	L1	No	High	0.428571429	0.289403225
subclass	Allen_MTG	Exc	Human-Gorilla	100	Log2	25	1	NotAllSame	L1	No	Med	0.178571429	0.570156321
subclass	Allen_MTG	Exc	Human-Gorilla	100	Log2	25	1	NotAllSame	L1	No	Low	0.380952381	0.351812553
subclass	Allen_MTG	Exc	Human-Gorilla	100	Log2	25	1	NotAllSame	L1	No	No Filt Matched Size	0.30952381	0.419753086
subclass	Allen_MTG	Exc	Human-Chimp	100	Log2	25	1	NotAllSame	Euclidean	No	High	-0.071428571	0.651401496
subclass	Allen_MTG	Exc	Human-Chimp	100	Log2	25	1	NotAllSame	Euclidean	No	Med	-0.05952381	0.511824553
subclass	Allen_MTG	Exc	Human-Chimp	100	Log2	25	1	NotAllSame	Euclidean	No	Low	-0.142857143	0.610344416
subclass	Allen_MTG	Exc	Human-Chimp	100	Log2	25	1	NotAllSame	Euclidean	No	No Filt Matched Size	-0.071428571	0.651401496
subclass	Allen_MTG	Exc	Human-Chimp	100	Log2	25	1	NotAllSame	L1	No	High	-0.166666667	0.651401496
subclass	Allen_MTG	Exc	Human-Chimp	100	Log2	25	1	NotAllSame	L1	No	Med	-0.202380952	0.511824553
subclass	Allen_MTG	Exc	Human-Chimp	100	Log2	25	1	NotAllSame	L1	No	Low	-0.047619048	0.693238812
subclass	Allen_MTG	Exc	Human-Chimp	100	Log2	25	1	NotAllSame	L1	No	No Filt Matched Size	-0.119047619	0.630872956
subclass	Allen_MTG	Exc	Rhesus-Gorilla	100	Log2	25	1	NotAllSame	Euclidean	No	High	-0.392857143	0.335850597
subclass	Allen_MTG	Exc	Rhesus-Gorilla	100	Log2	25	1	NotAllSame	Euclidean	No	Med	-0.523809524	0.182720751
subclass	Allen_MTG	Exc	Rhesus-Gorilla	100	Log2	25	1	NotAllSame	Euclidean	No	Low	-0.226190476	0.570156321
subclass	Allen_MTG	Exc	Rhesus-Gorilla	100	Log2	25	1	NotAllSame	Euclidean	No	No Filt Matched Size	-0.369047619	0.351812553
subclass	Allen_MTG	Exc	Rhesus-Gorilla	100	Log2	25	1	NotAllSame	L1	No	High	-0.261904762	0.530922862
subclass	Allen_MTG	Exc	Rhesus-Gorilla	100	Log2	25	1	NotAllSame	L1	No	Med	-0.535714286	0.171373197
subclass	Allen_MTG	Exc	Rhesus-Gorilla	100	Log2	25	1	NotAllSame	L1	No	Low	-0.214285714	0.610344416
subclass	Allen_MTG	Exc	Rhesus-Gorilla	100	Log2	25	1	NotAllSame	L1	No	No Filt Matched Size	-0.392857143	0.335850597
subclass	Allen_MTG	Exc	Rhesus-Chimp	100	Log2	25	1	NotAllSame	Euclidean	No	High	-0.619047619	0.101733037
subclass	Allen_MTG	Exc	Rhesus-Chimp	100	Log2	25	1	NotAllSame	Euclidean	No	Med	-0.726190476	0.041540497
subclass	Allen_MTG	Exc	Rhesus-Chimp	100	Log2	25	1	NotAllSame	Euclidean	No	Low	-0.261904762	0.492726245
subclass	Allen_MTG	Exc	Rhesus-Chimp	100	Log2	25	1	NotAllSame	Euclidean	No	No Filt Matched Size	-0.452380952	0.260404767
subclass	Allen_MTG	Exc	Rhesus-Chimp	100	Log2	25	1	NotAllSame	L1	No	High	-0.619047619	0.101733037
subclass	Allen_MTG	Exc	Rhesus-Chimp	100	Log2	25	1	NotAllSame	L1	No	Med	-0.738095238	0.036552761
subclass	Allen_MTG	Exc	Rhesus-Chimp	100	Log2	25	1	NotAllSame	L1	No	Low	-0.261904762	0.511824553
subclass	Allen_MTG	Exc	Rhesus-Chimp	100	Log2	25	1	NotAllSame	L1	No	No Filt Matched Size	-0.535714286	0.171373197
subclass	Allen_MTG	Exc	Rhesus-Marmoset	100	Log2	25	1	NotAllSame	Euclidean	No	High	-0.69047619	0.057990318
subclass	Allen_MTG	Exc	Rhesus-Marmoset	100	Log2	25	1	NotAllSame	Euclidean	No	Med	-0.785714286	0.020815127
subclass	Allen_MTG	Exc	Rhesus-Marmoset	100	Log2	25	1	NotAllSame	Euclidean	No	Low	-0.642857143	0.085558891
subclass	Allen_MTG	Exc	Rhesus-Marmoset	100	Log2	25	1	NotAllSame	Euclidean	No	No Filt Matched Size	-0.714285714	0.046528232
subclass	Allen_MTG	Exc	Rhesus-Marmoset	100	Log2	25	1	NotAllSame	L1	No	High	-0.642857143	0.085558891
subclass	Allen_MTG	Exc	Rhesus-Marmoset	100	Log2	25	1	NotAllSame	L1	No	Med	-0.785714286	0.020815127
subclass	Allen_MTG	Exc	Rhesus-Marmoset	100	Log2	25	1	NotAllSame	L1	No	Low	-0.773809524	0.024410033
subclass	Allen_MTG	Exc	Rhesus-Marmoset	100	Log2	25	1	NotAllSame	L1	No	No Filt Matched Size	-0.738095238	0.036552761
subclass	Allen_MTG	Exc	Gorilla-Chimp	100	Log2	25	1	NotAllSame	Euclidean	No	High	-0.154761905	0.550539591
subclass	Allen_MTG	Exc	Gorilla-Chimp	100	Log2	25	1	NotAllSame	Euclidean	No	Med	-0.547619048	0.160025643
subclass	Allen_MTG	Exc	Gorilla-Chimp	100	Log2	25	1	NotAllSame	Euclidean	No	Low	-0.285714286	0.492726245
subclass	Allen_MTG	Exc	Gorilla-Chimp	100	Log2	25	1	NotAllSame	Euclidean	No	No Filt Matched Size	-0.285714286	0.437698989
subclass	Allen_MTG	Exc	Gorilla-Chimp	100	Log2	25	1	NotAllSame	L1	No	High	-0.333333333	0.419753086
subclass	Allen_MTG	Exc	Gorilla-Chimp	100	Log2	25	1	NotAllSame	L1	No	Med	-0.619047619	0.101733037
subclass	Allen_MTG	Exc	Gorilla-Chimp	100	Log2	25	1	NotAllSame	L1	No	Low	-0.238095238	0.474185568
subclass	Allen_MTG	Exc	Gorilla-Chimp	100	Log2	25	1	NotAllSame	L1	No	No Filt Matched Size	-0.404761905	0.319888641
subclass	Allen_MTG	Exc	Gorilla-Marmoset	100	Log2	25	1	NotAllSame	Euclidean	No	High	-0.285714286	0.492726245
subclass	Allen_MTG	Exc	Gorilla-Marmoset	100	Log2	25	1	NotAllSame	Euclidean	No	Med	-0.595238095	0.119529806
subclass	Allen_MTG	Exc	Gorilla-Marmoset	100	Log2	25	1	NotAllSame	Euclidean	No	Low	-0.476190476	0.232935535
subclass	Allen_MTG	Exc	Gorilla-Marmoset	100	Log2	25	1	NotAllSame	Euclidean	No	No Filt Matched Size	-0.404761905	0.319888641
subclass	Allen_MTG	Exc	Gorilla-Marmoset	100	Log2	25	1	NotAllSame	L1	No	High	-0.119047619	0.693238812
subclass	Allen_MTG	Exc	Gorilla-Marmoset	100	Log2	25	1	NotAllSame	L1	No	Med	-0.523809524	0.182720751
subclass	Allen_MTG	Exc	Gorilla-Marmoset	100	Log2	25	1	NotAllSame	L1	No	Low	-0.214285714	0.610344416
subclass	Allen_MTG	Exc	Gorilla-Marmoset	100	Log2	25	1	NotAllSame	L1	No	No Filt Matched Size	-0.321428571	0.419753086
subclass	Allen_MTG	Exc	Chimp-Marmoset	100	Log2	25	1	NotAllSame	Euclidean	No	High	-0.619047619	0.101733037
subclass	Allen_MTG	Exc	Chimp-Marmoset	100	Log2	25	1	NotAllSame	Euclidean	No	Med	-0.571428571	0.138959957
subclass	Allen_MTG	Exc	Chimp-Marmoset	100	Log2	25	1	NotAllSame	Euclidean	No	Low	-0.404761905	0.319888641
subclass	Allen_MTG	Exc	Chimp-Marmoset	100	Log2	25	1	NotAllSame	Euclidean	No	No Filt Matched Size	-0.523809524	0.182720751
subclass	Allen_MTG	Exc	Chimp-Marmoset	100	Log2	25	1	NotAllSame	L1	No	High	-0.452380952	0.260404767
subclass	Allen_MTG	Exc	Chimp-Marmoset	100	Log2	25	1	NotAllSame	L1	No	Med	-0.5	0.20703125
subclass	Allen_MTG	Exc	Chimp-Marmoset	100	Log2	25	1	NotAllSame	L1	No	Low	-0.261904762	0.530922862
subclass	Allen_MTG	Exc	Chimp-Marmoset	100	Log2	25	1	NotAllSame	L1	No	No Filt Matched Size	-0.380952381	0.335850597
subclass	Allen_MTG	Exc	Human-Marmoset	100	Log2	25	5	NotAllSame	Euclidean	No	High	-0.761904762	0.028004939
subclass	Allen_MTG	Exc	Human-Marmoset	100	Log2	25	5	NotAllSame	Euclidean	No	Med	-0.761904762	0.028004939
subclass	Allen_MTG	Exc	Human-Marmoset	100	Log2	25	5	NotAllSame	Euclidean	No	Low	-0.785714286	0.020815127
subclass	Allen_MTG	Exc	Human-Marmoset	100	Log2	25	5	NotAllSame	Euclidean	No	No Filt Matched Size	-0.69047619	0.057990318
subclass	Allen_MTG	Exc	Human-Marmoset	100	Log2	25	5	NotAllSame	L1	No	High	-0.571428571	0.138959957
subclass	Allen_MTG	Exc	Human-Marmoset	100	Log2	25	5	NotAllSame	L1	No	Med	-0.702380952	0.052259275
subclass	Allen_MTG	Exc	Human-Marmoset	100	Log2	25	5	NotAllSame	L1	No	Low	-0.654761905	0.078273273
subclass	Allen_MTG	Exc	Human-Marmoset	100	Log2	25	5	NotAllSame	L1	No	No Filt Matched Size	-0.571428571	0.138959957
subclass	Allen_MTG	Exc	Human-Rhesus	100	Log2	25	5	NotAllSame	Euclidean	No	High	-0.5	0.20703125
subclass	Allen_MTG	Exc	Human-Rhesus	100	Log2	25	5	NotAllSame	Euclidean	No	Med	-0.666666667	0.070987654
subclass	Allen_MTG	Exc	Human-Rhesus	100	Log2	25	5	NotAllSame	Euclidean	No	Low	-0.25	0.530922862
subclass	Allen_MTG	Exc	Human-Rhesus	100	Log2	25	5	NotAllSame	Euclidean	No	No Filt Matched Size	-0.452380952	0.260404767
subclass	Allen_MTG	Exc	Human-Rhesus	100	Log2	25	5	NotAllSame	L1	No	High	-0.261904762	0.511824553
subclass	Allen_MTG	Exc	Human-Rhesus	100	Log2	25	5	NotAllSame	L1	No	Med	-0.595238095	0.119529806
subclass	Allen_MTG	Exc	Human-Rhesus	100	Log2	25	5	NotAllSame	L1	No	Low	-0.166666667	0.651401496
subclass	Allen_MTG	Exc	Human-Rhesus	100	Log2	25	5	NotAllSame	L1	No	No Filt Matched Size	-0.333333333	0.385120644
subclass	Allen_MTG	Exc	Human-Gorilla	100	Log2	25	5	NotAllSame	Euclidean	No	High	0.30952381	0.455644891
subclass	Allen_MTG	Exc	Human-Gorilla	100	Log2	25	5	NotAllSame	Euclidean	No	Med	0.023809524	0.651401496
subclass	Allen_MTG	Exc	Human-Gorilla	100	Log2	25	5	NotAllSame	Euclidean	No	Low	0.119047619	0.610344416
subclass	Allen_MTG	Exc	Human-Gorilla	100	Log2	25	5	NotAllSame	Euclidean	No	No Filt Matched Size	0.142857143	0.437698989
subclass	Allen_MTG	Exc	Human-Gorilla	100	Log2	25	5	NotAllSame	L1	No	High	0.428571429	0.289403225
subclass	Allen_MTG	Exc	Human-Gorilla	100	Log2	25	5	NotAllSame	L1	No	Med	0.178571429	0.570156321
subclass	Allen_MTG	Exc	Human-Gorilla	100	Log2	25	5	NotAllSame	L1	No	Low	0.380952381	0.351812553
subclass	Allen_MTG	Exc	Human-Gorilla	100	Log2	25	5	NotAllSame	L1	No	No Filt Matched Size	0.30952381	0.419753086
subclass	Allen_MTG	Exc	Human-Chimp	100	Log2	25	5	NotAllSame	Euclidean	No	High	-0.071428571	0.651401496
subclass	Allen_MTG	Exc	Human-Chimp	100	Log2	25	5	NotAllSame	Euclidean	No	Med	-0.05952381	0.511824553
subclass	Allen_MTG	Exc	Human-Chimp	100	Log2	25	5	NotAllSame	Euclidean	No	Low	-0.142857143	0.610344416
subclass	Allen_MTG	Exc	Human-Chimp	100	Log2	25	5	NotAllSame	Euclidean	No	No Filt Matched Size	-0.071428571	0.651401496
subclass	Allen_MTG	Exc	Human-Chimp	100	Log2	25	5	NotAllSame	L1	No	High	-0.166666667	0.651401496
subclass	Allen_MTG	Exc	Human-Chimp	100	Log2	25	5	NotAllSame	L1	No	Med	-0.202380952	0.511824553
subclass	Allen_MTG	Exc	Human-Chimp	100	Log2	25	5	NotAllSame	L1	No	Low	-0.047619048	0.693238812
subclass	Allen_MTG	Exc	Human-Chimp	100	Log2	25	5	NotAllSame	L1	No	No Filt Matched Size	-0.119047619	0.630872956
subclass	Allen_MTG	Exc	Rhesus-Gorilla	100	Log2	25	5	NotAllSame	Euclidean	No	High	-0.392857143	0.335850597
subclass	Allen_MTG	Exc	Rhesus-Gorilla	100	Log2	25	5	NotAllSame	Euclidean	No	Med	-0.523809524	0.182720751
subclass	Allen_MTG	Exc	Rhesus-Gorilla	100	Log2	25	5	NotAllSame	Euclidean	No	Low	-0.226190476	0.570156321
subclass	Allen_MTG	Exc	Rhesus-Gorilla	100	Log2	25	5	NotAllSame	Euclidean	No	No Filt Matched Size	-0.369047619	0.351812553
subclass	Allen_MTG	Exc	Rhesus-Gorilla	100	Log2	25	5	NotAllSame	L1	No	High	-0.261904762	0.530922862
subclass	Allen_MTG	Exc	Rhesus-Gorilla	100	Log2	25	5	NotAllSame	L1	No	Med	-0.535714286	0.171373197
subclass	Allen_MTG	Exc	Rhesus-Gorilla	100	Log2	25	5	NotAllSame	L1	No	Low	-0.214285714	0.610344416
subclass	Allen_MTG	Exc	Rhesus-Gorilla	100	Log2	25	5	NotAllSame	L1	No	No Filt Matched Size	-0.392857143	0.335850597
subclass	Allen_MTG	Exc	Rhesus-Chimp	100	Log2	25	5	NotAllSame	Euclidean	No	High	-0.619047619	0.101733037
subclass	Allen_MTG	Exc	Rhesus-Chimp	100	Log2	25	5	NotAllSame	Euclidean	No	Med	-0.726190476	0.041540497
subclass	Allen_MTG	Exc	Rhesus-Chimp	100	Log2	25	5	NotAllSame	Euclidean	No	Low	-0.261904762	0.492726245
subclass	Allen_MTG	Exc	Rhesus-Chimp	100	Log2	25	5	NotAllSame	Euclidean	No	No Filt Matched Size	-0.452380952	0.260404767
subclass	Allen_MTG	Exc	Rhesus-Chimp	100	Log2	25	5	NotAllSame	L1	No	High	-0.619047619	0.101733037
subclass	Allen_MTG	Exc	Rhesus-Chimp	100	Log2	25	5	NotAllSame	L1	No	Med	-0.738095238	0.036552761
subclass	Allen_MTG	Exc	Rhesus-Chimp	100	Log2	25	5	NotAllSame	L1	No	Low	-0.261904762	0.511824553
subclass	Allen_MTG	Exc	Rhesus-Chimp	100	Log2	25	5	NotAllSame	L1	No	No Filt Matched Size	-0.535714286	0.171373197
subclass	Allen_MTG	Exc	Rhesus-Marmoset	100	Log2	25	5	NotAllSame	Euclidean	No	High	-0.69047619	0.057990318
subclass	Allen_MTG	Exc	Rhesus-Marmoset	100	Log2	25	5	NotAllSame	Euclidean	No	Med	-0.785714286	0.020815127
subclass	Allen_MTG	Exc	Rhesus-Marmoset	100	Log2	25	5	NotAllSame	Euclidean	No	Low	-0.642857143	0.085558891
subclass	Allen_MTG	Exc	Rhesus-Marmoset	100	Log2	25	5	NotAllSame	Euclidean	No	No Filt Matched Size	-0.714285714	0.046528232
subclass	Allen_MTG	Exc	Rhesus-Marmoset	100	Log2	25	5	NotAllSame	L1	No	High	-0.642857143	0.085558891
subclass	Allen_MTG	Exc	Rhesus-Marmoset	100	Log2	25	5	NotAllSame	L1	No	Med	-0.785714286	0.020815127
subclass	Allen_MTG	Exc	Rhesus-Marmoset	100	Log2	25	5	NotAllSame	L1	No	Low	-0.773809524	0.024410033
subclass	Allen_MTG	Exc	Rhesus-Marmoset	100	Log2	25	5	NotAllSame	L1	No	No Filt Matched Size	-0.738095238	0.036552761
subclass	Allen_MTG	Exc	Gorilla-Chimp	100	Log2	25	5	NotAllSame	Euclidean	No	High	-0.154761905	0.550539591
subclass	Allen_MTG	Exc	Gorilla-Chimp	100	Log2	25	5	NotAllSame	Euclidean	No	Med	-0.547619048	0.160025643
subclass	Allen_MTG	Exc	Gorilla-Chimp	100	Log2	25	5	NotAllSame	Euclidean	No	Low	-0.285714286	0.492726245
subclass	Allen_MTG	Exc	Gorilla-Chimp	100	Log2	25	5	NotAllSame	Euclidean	No	No Filt Matched Size	-0.285714286	0.437698989
subclass	Allen_MTG	Exc	Gorilla-Chimp	100	Log2	25	5	NotAllSame	L1	No	High	-0.333333333	0.419753086
subclass	Allen_MTG	Exc	Gorilla-Chimp	100	Log2	25	5	NotAllSame	L1	No	Med	-0.619047619	0.101733037
subclass	Allen_MTG	Exc	Gorilla-Chimp	100	Log2	25	5	NotAllSame	L1	No	Low	-0.238095238	0.474185568
subclass	Allen_MTG	Exc	Gorilla-Chimp	100	Log2	25	5	NotAllSame	L1	No	No Filt Matched Size	-0.404761905	0.319888641
subclass	Allen_MTG	Exc	Gorilla-Marmoset	100	Log2	25	5	NotAllSame	Euclidean	No	High	-0.285714286	0.492726245
subclass	Allen_MTG	Exc	Gorilla-Marmoset	100	Log2	25	5	NotAllSame	Euclidean	No	Med	-0.595238095	0.119529806
subclass	Allen_MTG	Exc	Gorilla-Marmoset	100	Log2	25	5	NotAllSame	Euclidean	No	Low	-0.476190476	0.232935535
subclass	Allen_MTG	Exc	Gorilla-Marmoset	100	Log2	25	5	NotAllSame	Euclidean	No	No Filt Matched Size	-0.404761905	0.319888641
subclass	Allen_MTG	Exc	Gorilla-Marmoset	100	Log2	25	5	NotAllSame	L1	No	High	-0.119047619	0.693238812
subclass	Allen_MTG	Exc	Gorilla-Marmoset	100	Log2	25	5	NotAllSame	L1	No	Med	-0.523809524	0.182720751
subclass	Allen_MTG	Exc	Gorilla-Marmoset	100	Log2	25	5	NotAllSame	L1	No	Low	-0.214285714	0.610344416
subclass	Allen_MTG	Exc	Gorilla-Marmoset	100	Log2	25	5	NotAllSame	L1	No	No Filt Matched Size	-0.321428571	0.419753086
subclass	Allen_MTG	Exc	Chimp-Marmoset	100	Log2	25	5	NotAllSame	Euclidean	No	High	-0.619047619	0.101733037
subclass	Allen_MTG	Exc	Chimp-Marmoset	100	Log2	25	5	NotAllSame	Euclidean	No	Med	-0.571428571	0.138959957
subclass	Allen_MTG	Exc	Chimp-Marmoset	100	Log2	25	5	NotAllSame	Euclidean	No	Low	-0.404761905	0.319888641
subclass	Allen_MTG	Exc	Chimp-Marmoset	100	Log2	25	5	NotAllSame	Euclidean	No	No Filt Matched Size	-0.523809524	0.182720751
subclass	Allen_MTG	Exc	Chimp-Marmoset	100	Log2	25	5	NotAllSame	L1	No	High	-0.452380952	0.260404767
subclass	Allen_MTG	Exc	Chimp-Marmoset	100	Log2	25	5	NotAllSame	L1	No	Med	-0.5	0.20703125
subclass	Allen_MTG	Exc	Chimp-Marmoset	100	Log2	25	5	NotAllSame	L1	No	Low	-0.261904762	0.530922862
subclass	Allen_MTG	Exc	Chimp-Marmoset	100	Log2	25	5	NotAllSame	L1	No	No Filt Matched Size	-0.380952381	0.335850597
subclass	Allen_MTG	Exc	Human-Marmoset	50	Log2	10	1	NotAllSame	Euclidean	No	High	-0.316666667	0.406397014
subclass	Allen_MTG	Exc	Human-Marmoset	50	Log2	10	1	NotAllSame	Euclidean	No	Med	-0.566666667	0.111632988
subclass	Allen_MTG	Exc	Human-Marmoset	50	Log2	10	1	NotAllSame	Euclidean	No	Low	-0.291666667	0.446437828
subclass	Allen_MTG	Exc	Human-Marmoset	50	Log2	10	1	NotAllSame	Euclidean	No	No Filt Matched Size	-0.433333333	0.243952436
subclass	Allen_MTG	Exc	Human-Marmoset	50	Log2	10	1	NotAllSame	L1	No	High	-0.466666667	0.205386351
subclass	Allen_MTG	Exc	Human-Marmoset	50	Log2	10	1	NotAllSame	L1	No	Med	-0.6	0.088057313
subclass	Allen_MTG	Exc	Human-Marmoset	50	Log2	10	1	NotAllSame	L1	No	Low	-0.233333333	0.545698778
subclass	Allen_MTG	Exc	Human-Marmoset	50	Log2	10	1	NotAllSame	L1	No	No Filt Matched Size	-0.433333333	0.243952436
subclass	Allen_MTG	Exc	Human-Rhesus	50	Log2	10	1	NotAllSame	Euclidean	No	High	-0.441666667	0.234084272
subclass	Allen_MTG	Exc	Human-Rhesus	50	Log2	10	1	NotAllSame	Euclidean	No	Med	-0.566666667	0.111632988
subclass	Allen_MTG	Exc	Human-Rhesus	50	Log2	10	1	NotAllSame	Euclidean	No	Low	-0.183333333	0.575514896
subclass	Allen_MTG	Exc	Human-Rhesus	50	Log2	10	1	NotAllSame	Euclidean	No	No Filt Matched Size	-0.408333333	0.275345574
subclass	Allen_MTG	Exc	Human-Rhesus	50	Log2	10	1	NotAllSame	L1	No	High	-0.425	0.254269241
subclass	Allen_MTG	Exc	Human-Rhesus	50	Log2	10	1	NotAllSame	L1	No	Med	-0.633333333	0.067500934
subclass	Allen_MTG	Exc	Human-Rhesus	50	Log2	10	1	NotAllSame	L1	No	Low	-0.183333333	0.605901274
subclass	Allen_MTG	Exc	Human-Rhesus	50	Log2	10	1	NotAllSame	L1	No	No Filt Matched Size	-0.466666667	0.205386351
subclass	Allen_MTG	Exc	Human-Gorilla	50	Log2	10	1	NotAllSame	Euclidean	No	High	0.35	0.355819573
subclass	Allen_MTG	Exc	Human-Gorilla	50	Log2	10	1	NotAllSame	Euclidean	No	Med	0.15	0.487922275
subclass	Allen_MTG	Exc	Human-Gorilla	50	Log2	10	1	NotAllSame	Euclidean	No	Low	0.283333333	0.432845327
subclass	Allen_MTG	Exc	Human-Gorilla	50	Log2	10	1	NotAllSame	Euclidean	No	No Filt Matched Size	0.158333333	0.446437828
subclass	Allen_MTG	Exc	Human-Gorilla	50	Log2	10	1	NotAllSame	L1	No	High	0.433333333	0.243952436
subclass	Allen_MTG	Exc	Human-Gorilla	50	Log2	10	1	NotAllSame	L1	No	Med	0.166666667	0.460030329
subclass	Allen_MTG	Exc	Human-Gorilla	50	Log2	10	1	NotAllSame	L1	No	Low	0.408333333	0.275345574
subclass	Allen_MTG	Exc	Human-Gorilla	50	Log2	10	1	NotAllSame	L1	No	No Filt Matched Size	0.266666667	0.460030329
subclass	Allen_MTG	Exc	Human-Chimp	50	Log2	10	1	NotAllSame	Euclidean	No	High	0.116666667	0.516489552
subclass	Allen_MTG	Exc	Human-Chimp	50	Log2	10	1	NotAllSame	Euclidean	No	Med	0.008333333	0.605901274
subclass	Allen_MTG	Exc	Human-Chimp	50	Log2	10	1	NotAllSame	Euclidean	No	Low	0.075	0.636819812
subclass	Allen_MTG	Exc	Human-Chimp	50	Log2	10	1	NotAllSame	Euclidean	No	No Filt Matched Size	0.05	0.516489552
subclass	Allen_MTG	Exc	Human-Chimp	50	Log2	10	1	NotAllSame	L1	No	High	-0.066666667	0.605901274
subclass	Allen_MTG	Exc	Human-Chimp	50	Log2	10	1	NotAllSame	L1	No	Med	-0.166666667	0.575514896
subclass	Allen_MTG	Exc	Human-Chimp	50	Log2	10	1	NotAllSame	L1	No	Low	0.091666667	0.636819812
subclass	Allen_MTG	Exc	Human-Chimp	50	Log2	10	1	NotAllSame	L1	No	No Filt Matched Size	-0.058333333	0.560606837
subclass	Allen_MTG	Exc	Rhesus-Gorilla	50	Log2	10	1	NotAllSame	Euclidean	No	High	-0.333333333	0.380713182
subclass	Allen_MTG	Exc	Rhesus-Gorilla	50	Log2	10	1	NotAllSame	Euclidean	No	Med	-0.541666667	0.132101826
subclass	Allen_MTG	Exc	Rhesus-Gorilla	50	Log2	10	1	NotAllSame	Euclidean	No	Low	-0.2	0.560606837
subclass	Allen_MTG	Exc	Rhesus-Gorilla	50	Log2	10	1	NotAllSame	Euclidean	No	No Filt Matched Size	-0.325	0.331739801
subclass	Allen_MTG	Exc	Rhesus-Gorilla	50	Log2	10	1	NotAllSame	L1	No	High	-0.316666667	0.393555098
subclass	Allen_MTG	Exc	Rhesus-Gorilla	50	Log2	10	1	NotAllSame	L1	No	Med	-0.566666667	0.111632988
subclass	Allen_MTG	Exc	Rhesus-Gorilla	50	Log2	10	1	NotAllSame	L1	No	Low	-0.233333333	0.516489552
subclass	Allen_MTG	Exc	Rhesus-Gorilla	50	Log2	10	1	NotAllSame	L1	No	No Filt Matched Size	-0.433333333	0.243952436
subclass	Allen_MTG	Exc	Rhesus-Chimp	50	Log2	10	1	NotAllSame	Euclidean	No	High	-0.4	0.286105102
subclass	Allen_MTG	Exc	Rhesus-Chimp	50	Log2	10	1	NotAllSame	Euclidean	No	Med	-0.508333333	0.162430391
subclass	Allen_MTG	Exc	Rhesus-Chimp	50	Log2	10	1	NotAllSame	Euclidean	No	Low	-0.258333333	0.473976302
subclass	Allen_MTG	Exc	Rhesus-Chimp	50	Log2	10	1	NotAllSame	Euclidean	No	No Filt Matched Size	-0.383333333	0.308495272
subclass	Allen_MTG	Exc	Rhesus-Chimp	50	Log2	10	1	NotAllSame	L1	No	High	-0.525	0.146808494
subclass	Allen_MTG	Exc	Rhesus-Chimp	50	Log2	10	1	NotAllSame	L1	No	Med	-0.6	0.087622829
subclass	Allen_MTG	Exc	Rhesus-Chimp	50	Log2	10	1	NotAllSame	L1	No	Low	-0.283333333	0.460030329
subclass	Allen_MTG	Exc	Rhesus-Chimp	50	Log2	10	1	NotAllSame	L1	No	No Filt Matched Size	-0.466666667	0.205386351
subclass	Allen_MTG	Exc	Rhesus-Marmoset	50	Log2	10	1	NotAllSame	Euclidean	No	High	-0.35	0.355819573
subclass	Allen_MTG	Exc	Rhesus-Marmoset	50	Log2	10	1	NotAllSame	Euclidean	No	Med	-0.566666667	0.111632988
subclass	Allen_MTG	Exc	Rhesus-Marmoset	50	Log2	10	1	NotAllSame	Euclidean	No	Low	-0.191666667	0.560606837
subclass	Allen_MTG	Exc	Rhesus-Marmoset	50	Log2	10	1	NotAllSame	Euclidean	No	No Filt Matched Size	-0.366666667	0.331739801
subclass	Allen_MTG	Exc	Rhesus-Marmoset	50	Log2	10	1	NotAllSame	L1	No	High	-0.4	0.286105102
subclass	Allen_MTG	Exc	Rhesus-Marmoset	50	Log2	10	1	NotAllSame	L1	No	Med	-0.6	0.087622829
subclass	Allen_MTG	Exc	Rhesus-Marmoset	50	Log2	10	1	NotAllSame	L1	No	Low	-0.25	0.487922275
subclass	Allen_MTG	Exc	Rhesus-Marmoset	50	Log2	10	1	NotAllSame	L1	No	No Filt Matched Size	-0.466666667	0.205386351
subclass	Allen_MTG	Exc	Gorilla-Chimp	50	Log2	10	1	NotAllSame	Euclidean	No	High	-0.058333333	0.605901274
subclass	Allen_MTG	Exc	Gorilla-Chimp	50	Log2	10	1	NotAllSame	Euclidean	No	Med	-0.25	0.516489552
subclass	Allen_MTG	Exc	Gorilla-Chimp	50	Log2	10	1	NotAllSame	Euclidean	No	Low	0.125	0.652525426
subclass	Allen_MTG	Exc	Gorilla-Chimp	50	Log2	10	1	NotAllSame	Euclidean	No	No Filt Matched Size	-0.108333333	0.531094165
subclass	Allen_MTG	Exc	Gorilla-Chimp	50	Log2	10	1	NotAllSame	L1	No	High	-0.2	0.473976302
subclass	Allen_MTG	Exc	Gorilla-Chimp	50	Log2	10	1	NotAllSame	L1	No	Med	-0.366666667	0.331739801
subclass	Allen_MTG	Exc	Gorilla-Chimp	50	Log2	10	1	NotAllSame	L1	No	Low	0.158333333	0.636819812
subclass	Allen_MTG	Exc	Gorilla-Chimp	50	Log2	10	1	NotAllSame	L1	No	No Filt Matched Size	-0.175	0.531094165
subclass	Allen_MTG	Exc	Gorilla-Marmoset	50	Log2	10	1	NotAllSame	Euclidean	No	High	0.025	0.66823104
subclass	Allen_MTG	Exc	Gorilla-Marmoset	50	Log2	10	1	NotAllSame	Euclidean	No	Med	-0.358333333	0.343779687
subclass	Allen_MTG	Exc	Gorilla-Marmoset	50	Log2	10	1	NotAllSame	Euclidean	No	Low	-0.025	0.684162636
subclass	Allen_MTG	Exc	Gorilla-Marmoset	50	Log2	10	1	NotAllSame	Euclidean	No	No Filt Matched Size	-0.216666667	0.516489552
subclass	Allen_MTG	Exc	Gorilla-Marmoset	50	Log2	10	1	NotAllSame	L1	No	High	0.083333333	0.66823104
subclass	Allen_MTG	Exc	Gorilla-Marmoset	50	Log2	10	1	NotAllSame	L1	No	Med	-0.35	0.355819573
subclass	Allen_MTG	Exc	Gorilla-Marmoset	50	Log2	10	1	NotAllSame	L1	No	Low	0.1	0.621360543
subclass	Allen_MTG	Exc	Gorilla-Marmoset	50	Log2	10	1	NotAllSame	L1	No	No Filt Matched Size	-0.125	0.605901274
subclass	Allen_MTG	Exc	Chimp-Marmoset	50	Log2	10	1	NotAllSame	Euclidean	No	High	-0.283333333	0.432845327
subclass	Allen_MTG	Exc	Chimp-Marmoset	50	Log2	10	1	NotAllSame	Euclidean	No	Med	-0.433333333	0.243952436
subclass	Allen_MTG	Exc	Chimp-Marmoset	50	Log2	10	1	NotAllSame	Euclidean	No	Low	-0.033333333	0.66823104
subclass	Allen_MTG	Exc	Chimp-Marmoset	50	Log2	10	1	NotAllSame	Euclidean	No	No Filt Matched Size	-0.325	0.368266377
subclass	Allen_MTG	Exc	Chimp-Marmoset	50	Log2	10	1	NotAllSame	L1	No	High	-0.383333333	0.308495272
subclass	Allen_MTG	Exc	Chimp-Marmoset	50	Log2	10	1	NotAllSame	L1	No	Med	-0.55	0.124976784
subclass	Allen_MTG	Exc	Chimp-Marmoset	50	Log2	10	1	NotAllSame	L1	No	Low	-0.083333333	0.636819812
subclass	Allen_MTG	Exc	Chimp-Marmoset	50	Log2	10	1	NotAllSame	L1	No	No Filt Matched Size	-0.45	0.224216107
subclass	Allen_MTG	Exc	Human-Marmoset	50	Log2	10	5	NotAllSame	Euclidean	No	High	-0.316666667	0.406397014
subclass	Allen_MTG	Exc	Human-Marmoset	50	Log2	10	5	NotAllSame	Euclidean	No	Med	-0.566666667	0.111632988
subclass	Allen_MTG	Exc	Human-Marmoset	50	Log2	10	5	NotAllSame	Euclidean	No	Low	-0.291666667	0.446437828
subclass	Allen_MTG	Exc	Human-Marmoset	50	Log2	10	5	NotAllSame	Euclidean	No	No Filt Matched Size	-0.433333333	0.243952436
subclass	Allen_MTG	Exc	Human-Marmoset	50	Log2	10	5	NotAllSame	L1	No	High	-0.466666667	0.205386351
subclass	Allen_MTG	Exc	Human-Marmoset	50	Log2	10	5	NotAllSame	L1	No	Med	-0.6	0.088057313
subclass	Allen_MTG	Exc	Human-Marmoset	50	Log2	10	5	NotAllSame	L1	No	Low	-0.233333333	0.545698778
subclass	Allen_MTG	Exc	Human-Marmoset	50	Log2	10	5	NotAllSame	L1	No	No Filt Matched Size	-0.433333333	0.243952436
subclass	Allen_MTG	Exc	Human-Rhesus	50	Log2	10	5	NotAllSame	Euclidean	No	High	-0.441666667	0.234084272
subclass	Allen_MTG	Exc	Human-Rhesus	50	Log2	10	5	NotAllSame	Euclidean	No	Med	-0.566666667	0.111632988
subclass	Allen_MTG	Exc	Human-Rhesus	50	Log2	10	5	NotAllSame	Euclidean	No	Low	-0.183333333	0.575514896
subclass	Allen_MTG	Exc	Human-Rhesus	50	Log2	10	5	NotAllSame	Euclidean	No	No Filt Matched Size	-0.408333333	0.275345574
subclass	Allen_MTG	Exc	Human-Rhesus	50	Log2	10	5	NotAllSame	L1	No	High	-0.425	0.254269241
subclass	Allen_MTG	Exc	Human-Rhesus	50	Log2	10	5	NotAllSame	L1	No	Med	-0.633333333	0.067500934
subclass	Allen_MTG	Exc	Human-Rhesus	50	Log2	10	5	NotAllSame	L1	No	Low	-0.183333333	0.605901274
subclass	Allen_MTG	Exc	Human-Rhesus	50	Log2	10	5	NotAllSame	L1	No	No Filt Matched Size	-0.466666667	0.205386351
subclass	Allen_MTG	Exc	Human-Gorilla	50	Log2	10	5	NotAllSame	Euclidean	No	High	0.35	0.355819573
subclass	Allen_MTG	Exc	Human-Gorilla	50	Log2	10	5	NotAllSame	Euclidean	No	Med	0.15	0.487922275
subclass	Allen_MTG	Exc	Human-Gorilla	50	Log2	10	5	NotAllSame	Euclidean	No	Low	0.283333333	0.432845327
subclass	Allen_MTG	Exc	Human-Gorilla	50	Log2	10	5	NotAllSame	Euclidean	No	No Filt Matched Size	0.158333333	0.446437828
subclass	Allen_MTG	Exc	Human-Gorilla	50	Log2	10	5	NotAllSame	L1	No	High	0.433333333	0.243952436
subclass	Allen_MTG	Exc	Human-Gorilla	50	Log2	10	5	NotAllSame	L1	No	Med	0.166666667	0.460030329
subclass	Allen_MTG	Exc	Human-Gorilla	50	Log2	10	5	NotAllSame	L1	No	Low	0.408333333	0.275345574
subclass	Allen_MTG	Exc	Human-Gorilla	50	Log2	10	5	NotAllSame	L1	No	No Filt Matched Size	0.266666667	0.460030329
subclass	Allen_MTG	Exc	Human-Chimp	50	Log2	10	5	NotAllSame	Euclidean	No	High	0.116666667	0.516489552
subclass	Allen_MTG	Exc	Human-Chimp	50	Log2	10	5	NotAllSame	Euclidean	No	Med	0.008333333	0.605901274
subclass	Allen_MTG	Exc	Human-Chimp	50	Log2	10	5	NotAllSame	Euclidean	No	Low	0.075	0.636819812
subclass	Allen_MTG	Exc	Human-Chimp	50	Log2	10	5	NotAllSame	Euclidean	No	No Filt Matched Size	0.05	0.516489552
subclass	Allen_MTG	Exc	Human-Chimp	50	Log2	10	5	NotAllSame	L1	No	High	-0.066666667	0.605901274
subclass	Allen_MTG	Exc	Human-Chimp	50	Log2	10	5	NotAllSame	L1	No	Med	-0.166666667	0.575514896
subclass	Allen_MTG	Exc	Human-Chimp	50	Log2	10	5	NotAllSame	L1	No	Low	0.091666667	0.636819812
subclass	Allen_MTG	Exc	Human-Chimp	50	Log2	10	5	NotAllSame	L1	No	No Filt Matched Size	-0.058333333	0.560606837
subclass	Allen_MTG	Exc	Rhesus-Gorilla	50	Log2	10	5	NotAllSame	Euclidean	No	High	-0.333333333	0.380713182
subclass	Allen_MTG	Exc	Rhesus-Gorilla	50	Log2	10	5	NotAllSame	Euclidean	No	Med	-0.541666667	0.132101826
subclass	Allen_MTG	Exc	Rhesus-Gorilla	50	Log2	10	5	NotAllSame	Euclidean	No	Low	-0.2	0.560606837
subclass	Allen_MTG	Exc	Rhesus-Gorilla	50	Log2	10	5	NotAllSame	Euclidean	No	No Filt Matched Size	-0.325	0.331739801
subclass	Allen_MTG	Exc	Rhesus-Gorilla	50	Log2	10	5	NotAllSame	L1	No	High	-0.316666667	0.393555098
subclass	Allen_MTG	Exc	Rhesus-Gorilla	50	Log2	10	5	NotAllSame	L1	No	Med	-0.566666667	0.111632988
subclass	Allen_MTG	Exc	Rhesus-Gorilla	50	Log2	10	5	NotAllSame	L1	No	Low	-0.233333333	0.516489552
subclass	Allen_MTG	Exc	Rhesus-Gorilla	50	Log2	10	5	NotAllSame	L1	No	No Filt Matched Size	-0.433333333	0.243952436
subclass	Allen_MTG	Exc	Rhesus-Chimp	50	Log2	10	5	NotAllSame	Euclidean	No	High	-0.4	0.286105102
subclass	Allen_MTG	Exc	Rhesus-Chimp	50	Log2	10	5	NotAllSame	Euclidean	No	Med	-0.508333333	0.162430391
subclass	Allen_MTG	Exc	Rhesus-Chimp	50	Log2	10	5	NotAllSame	Euclidean	No	Low	-0.258333333	0.473976302
subclass	Allen_MTG	Exc	Rhesus-Chimp	50	Log2	10	5	NotAllSame	Euclidean	No	No Filt Matched Size	-0.383333333	0.308495272
subclass	Allen_MTG	Exc	Rhesus-Chimp	50	Log2	10	5	NotAllSame	L1	No	High	-0.525	0.146808494
subclass	Allen_MTG	Exc	Rhesus-Chimp	50	Log2	10	5	NotAllSame	L1	No	Med	-0.6	0.087622829
subclass	Allen_MTG	Exc	Rhesus-Chimp	50	Log2	10	5	NotAllSame	L1	No	Low	-0.283333333	0.460030329
subclass	Allen_MTG	Exc	Rhesus-Chimp	50	Log2	10	5	NotAllSame	L1	No	No Filt Matched Size	-0.466666667	0.205386351
subclass	Allen_MTG	Exc	Rhesus-Marmoset	50	Log2	10	5	NotAllSame	Euclidean	No	High	-0.35	0.355819573
subclass	Allen_MTG	Exc	Rhesus-Marmoset	50	Log2	10	5	NotAllSame	Euclidean	No	Med	-0.566666667	0.111632988
subclass	Allen_MTG	Exc	Rhesus-Marmoset	50	Log2	10	5	NotAllSame	Euclidean	No	Low	-0.191666667	0.560606837
subclass	Allen_MTG	Exc	Rhesus-Marmoset	50	Log2	10	5	NotAllSame	Euclidean	No	No Filt Matched Size	-0.366666667	0.331739801
subclass	Allen_MTG	Exc	Rhesus-Marmoset	50	Log2	10	5	NotAllSame	L1	No	High	-0.4	0.286105102
subclass	Allen_MTG	Exc	Rhesus-Marmoset	50	Log2	10	5	NotAllSame	L1	No	Med	-0.6	0.087622829
subclass	Allen_MTG	Exc	Rhesus-Marmoset	50	Log2	10	5	NotAllSame	L1	No	Low	-0.25	0.487922275
subclass	Allen_MTG	Exc	Rhesus-Marmoset	50	Log2	10	5	NotAllSame	L1	No	No Filt Matched Size	-0.466666667	0.205386351
subclass	Allen_MTG	Exc	Gorilla-Chimp	50	Log2	10	5	NotAllSame	Euclidean	No	High	-0.058333333	0.605901274
subclass	Allen_MTG	Exc	Gorilla-Chimp	50	Log2	10	5	NotAllSame	Euclidean	No	Med	-0.25	0.516489552
subclass	Allen_MTG	Exc	Gorilla-Chimp	50	Log2	10	5	NotAllSame	Euclidean	No	Low	0.125	0.652525426
subclass	Allen_MTG	Exc	Gorilla-Chimp	50	Log2	10	5	NotAllSame	Euclidean	No	No Filt Matched Size	-0.108333333	0.531094165
subclass	Allen_MTG	Exc	Gorilla-Chimp	50	Log2	10	5	NotAllSame	L1	No	High	-0.2	0.473976302
subclass	Allen_MTG	Exc	Gorilla-Chimp	50	Log2	10	5	NotAllSame	L1	No	Med	-0.366666667	0.331739801
subclass	Allen_MTG	Exc	Gorilla-Chimp	50	Log2	10	5	NotAllSame	L1	No	Low	0.158333333	0.636819812
subclass	Allen_MTG	Exc	Gorilla-Chimp	50	Log2	10	5	NotAllSame	L1	No	No Filt Matched Size	-0.175	0.531094165
subclass	Allen_MTG	Exc	Gorilla-Marmoset	50	Log2	10	5	NotAllSame	Euclidean	No	High	0.025	0.66823104
subclass	Allen_MTG	Exc	Gorilla-Marmoset	50	Log2	10	5	NotAllSame	Euclidean	No	Med	-0.358333333	0.343779687
subclass	Allen_MTG	Exc	Gorilla-Marmoset	50	Log2	10	5	NotAllSame	Euclidean	No	Low	-0.025	0.684162636
subclass	Allen_MTG	Exc	Gorilla-Marmoset	50	Log2	10	5	NotAllSame	Euclidean	No	No Filt Matched Size	-0.216666667	0.516489552
subclass	Allen_MTG	Exc	Gorilla-Marmoset	50	Log2	10	5	NotAllSame	L1	No	High	0.083333333	0.66823104
subclass	Allen_MTG	Exc	Gorilla-Marmoset	50	Log2	10	5	NotAllSame	L1	No	Med	-0.35	0.355819573
subclass	Allen_MTG	Exc	Gorilla-Marmoset	50	Log2	10	5	NotAllSame	L1	No	Low	0.1	0.621360543
subclass	Allen_MTG	Exc	Gorilla-Marmoset	50	Log2	10	5	NotAllSame	L1	No	No Filt Matched Size	-0.125	0.605901274
subclass	Allen_MTG	Exc	Chimp-Marmoset	50	Log2	10	5	NotAllSame	Euclidean	No	High	-0.283333333	0.432845327
subclass	Allen_MTG	Exc	Chimp-Marmoset	50	Log2	10	5	NotAllSame	Euclidean	No	Med	-0.433333333	0.243952436
subclass	Allen_MTG	Exc	Chimp-Marmoset	50	Log2	10	5	NotAllSame	Euclidean	No	Low	-0.033333333	0.66823104
subclass	Allen_MTG	Exc	Chimp-Marmoset	50	Log2	10	5	NotAllSame	Euclidean	No	No Filt Matched Size	-0.325	0.368266377
subclass	Allen_MTG	Exc	Chimp-Marmoset	50	Log2	10	5	NotAllSame	L1	No	High	-0.383333333	0.308495272
subclass	Allen_MTG	Exc	Chimp-Marmoset	50	Log2	10	5	NotAllSame	L1	No	Med	-0.55	0.124976784
subclass	Allen_MTG	Exc	Chimp-Marmoset	50	Log2	10	5	NotAllSame	L1	No	Low	-0.083333333	0.636819812
subclass	Allen_MTG	Exc	Chimp-Marmoset	50	Log2	10	5	NotAllSame	L1	No	No Filt Matched Size	-0.45	0.224216107
subclass	Allen_MTG	Exc	Human-Marmoset	50	Log2	25	1	NotAllSame	Euclidean	No	High	-0.6	0.087622829
subclass	Allen_MTG	Exc	Human-Marmoset	50	Log2	25	1	NotAllSame	Euclidean	No	Med	-0.683333333	0.042442272
subclass	Allen_MTG	Exc	Human-Marmoset	50	Log2	25	1	NotAllSame	Euclidean	No	Low	-0.65	0.058073058
subclass	Allen_MTG	Exc	Human-Marmoset	50	Log2	25	1	NotAllSame	Euclidean	No	No Filt Matched Size	-0.583333333	0.099185816
subclass	Allen_MTG	Exc	Human-Marmoset	50	Log2	25	1	NotAllSame	L1	No	High	-0.55	0.124976784
subclass	Allen_MTG	Exc	Human-Marmoset	50	Log2	25	1	NotAllSame	L1	No	Med	-0.616666667	0.07692881
subclass	Allen_MTG	Exc	Human-Marmoset	50	Log2	25	1	NotAllSame	L1	No	Low	-0.516666667	0.154390121
subclass	Allen_MTG	Exc	Human-Marmoset	50	Log2	25	1	NotAllSame	L1	No	No Filt Matched Size	-0.55	0.124976784
subclass	Allen_MTG	Exc	Human-Rhesus	50	Log2	25	1	NotAllSame	Euclidean	No	High	-0.466666667	0.205386351
subclass	Allen_MTG	Exc	Human-Rhesus	50	Log2	25	1	NotAllSame	Euclidean	No	Med	-0.75	0.019942126
subclass	Allen_MTG	Exc	Human-Rhesus	50	Log2	25	1	NotAllSame	Euclidean	No	Low	-0.391666667	0.297300187
subclass	Allen_MTG	Exc	Human-Rhesus	50	Log2	25	1	NotAllSame	Euclidean	No	No Filt Matched Size	-0.558333333	0.118304886
subclass	Allen_MTG	Exc	Human-Rhesus	50	Log2	25	1	NotAllSame	L1	No	High	-0.475	0.196428103
subclass	Allen_MTG	Exc	Human-Rhesus	50	Log2	25	1	NotAllSame	L1	No	Med	-0.7	0.035769575
subclass	Allen_MTG	Exc	Human-Rhesus	50	Log2	25	1	NotAllSame	L1	No	Low	-0.416666667	0.264586047
subclass	Allen_MTG	Exc	Human-Rhesus	50	Log2	25	1	NotAllSame	L1	No	No Filt Matched Size	-0.6	0.087622829
subclass	Allen_MTG	Exc	Human-Gorilla	50	Log2	25	1	NotAllSame	Euclidean	No	High	0.166666667	0.516489552
subclass	Allen_MTG	Exc	Human-Gorilla	50	Log2	25	1	NotAllSame	Euclidean	No	Med	0.116666667	0.590708085
subclass	Allen_MTG	Exc	Human-Gorilla	50	Log2	25	1	NotAllSame	Euclidean	No	Low	0.225	0.502205914
subclass	Allen_MTG	Exc	Human-Gorilla	50	Log2	25	1	NotAllSame	Euclidean	No	No Filt Matched Size	0.116666667	0.502205914
subclass	Allen_MTG	Exc	Human-Gorilla	50	Log2	25	1	NotAllSame	L1	No	High	0.216666667	0.545698778
subclass	Allen_MTG	Exc	Human-Gorilla	50	Log2	25	1	NotAllSame	L1	No	Med	0.016666667	0.732367505
subclass	Allen_MTG	Exc	Human-Gorilla	50	Log2	25	1	NotAllSame	L1	No	Low	0.133333333	0.621360543
subclass	Allen_MTG	Exc	Human-Gorilla	50	Log2	25	1	NotAllSame	L1	No	No Filt Matched Size	0.083333333	0.66823104
subclass	Allen_MTG	Exc	Human-Chimp	50	Log2	25	1	NotAllSame	Euclidean	No	High	0.066666667	0.621360543
subclass	Allen_MTG	Exc	Human-Chimp	50	Log2	25	1	NotAllSame	Euclidean	No	Med	-0.058333333	0.636819812
subclass	Allen_MTG	Exc	Human-Chimp	50	Log2	25	1	NotAllSame	Euclidean	No	Low	0.133333333	0.560606837
subclass	Allen_MTG	Exc	Human-Chimp	50	Log2	25	1	NotAllSame	Euclidean	No	No Filt Matched Size	0.041666667	0.516489552
subclass	Allen_MTG	Exc	Human-Chimp	50	Log2	25	1	NotAllSame	L1	No	High	-0.266666667	0.487922275
subclass	Allen_MTG	Exc	Human-Chimp	50	Log2	25	1	NotAllSame	L1	No	Med	-0.216666667	0.545698778
subclass	Allen_MTG	Exc	Human-Chimp	50	Log2	25	1	NotAllSame	L1	No	Low	-0.033333333	0.590708085
subclass	Allen_MTG	Exc	Human-Chimp	50	Log2	25	1	NotAllSame	L1	No	No Filt Matched Size	-0.158333333	0.590708085
subclass	Allen_MTG	Exc	Rhesus-Gorilla	50	Log2	25	1	NotAllSame	Euclidean	No	High	-0.433333333	0.234084272
subclass	Allen_MTG	Exc	Rhesus-Gorilla	50	Log2	25	1	NotAllSame	Euclidean	No	Med	-0.716666667	0.029818036
subclass	Allen_MTG	Exc	Rhesus-Gorilla	50	Log2	25	1	NotAllSame	Euclidean	No	Low	-0.5	0.170470661
subclass	Allen_MTG	Exc	Rhesus-Gorilla	50	Log2	25	1	NotAllSame	Euclidean	No	No Filt Matched Size	-0.541666667	0.132101826
subclass	Allen_MTG	Exc	Rhesus-Gorilla	50	Log2	25	1	NotAllSame	L1	No	High	-0.533333333	0.139226868
subclass	Allen_MTG	Exc	Rhesus-Gorilla	50	Log2	25	1	NotAllSame	L1	No	Med	-0.766666667	0.015944017
subclass	Allen_MTG	Exc	Rhesus-Gorilla	50	Log2	25	1	NotAllSame	L1	No	Low	-0.633333333	0.067085787
subclass	Allen_MTG	Exc	Rhesus-Gorilla	50	Log2	25	1	NotAllSame	L1	No	No Filt Matched Size	-0.683333333	0.042442272
subclass	Allen_MTG	Exc	Rhesus-Chimp	50	Log2	25	1	NotAllSame	Euclidean	No	High	-0.541666667	0.132101826
subclass	Allen_MTG	Exc	Rhesus-Chimp	50	Log2	25	1	NotAllSame	Euclidean	No	Med	-0.683333333	0.042442272
subclass	Allen_MTG	Exc	Rhesus-Chimp	50	Log2	25	1	NotAllSame	Euclidean	No	Low	-0.5	0.170470661
subclass	Allen_MTG	Exc	Rhesus-Chimp	50	Log2	25	1	NotAllSame	Euclidean	No	No Filt Matched Size	-0.6	0.087622829
subclass	Allen_MTG	Exc	Rhesus-Chimp	50	Log2	25	1	NotAllSame	L1	No	High	-0.7	0.035769575
subclass	Allen_MTG	Exc	Rhesus-Chimp	50	Log2	25	1	NotAllSame	L1	No	Med	-0.808333333	0.008426355
subclass	Allen_MTG	Exc	Rhesus-Chimp	50	Log2	25	1	NotAllSame	L1	No	Low	-0.65	0.058073058
subclass	Allen_MTG	Exc	Rhesus-Chimp	50	Log2	25	1	NotAllSame	L1	No	No Filt Matched Size	-0.733333333	0.02455415
subclass	Allen_MTG	Exc	Rhesus-Marmoset	50	Log2	25	1	NotAllSame	Euclidean	No	High	-0.566666667	0.111632988
subclass	Allen_MTG	Exc	Rhesus-Marmoset	50	Log2	25	1	NotAllSame	Euclidean	No	Med	-0.766666667	0.015944017
subclass	Allen_MTG	Exc	Rhesus-Marmoset	50	Log2	25	1	NotAllSame	Euclidean	No	Low	-0.466666667	0.205386351
subclass	Allen_MTG	Exc	Rhesus-Marmoset	50	Log2	25	1	NotAllSame	Euclidean	No	No Filt Matched Size	-0.683333333	0.042442272
subclass	Allen_MTG	Exc	Rhesus-Marmoset	50	Log2	25	1	NotAllSame	L1	No	High	-0.7	0.035769575
subclass	Allen_MTG	Exc	Rhesus-Marmoset	50	Log2	25	1	NotAllSame	L1	No	Med	-0.75	0.019942126
subclass	Allen_MTG	Exc	Rhesus-Marmoset	50	Log2	25	1	NotAllSame	L1	No	Low	-0.658333333	0.053970144
subclass	Allen_MTG	Exc	Rhesus-Marmoset	50	Log2	25	1	NotAllSame	L1	No	No Filt Matched Size	-0.716666667	0.029818036
subclass	Allen_MTG	Exc	Gorilla-Chimp	50	Log2	25	1	NotAllSame	Euclidean	No	High	-0.158333333	0.502205914
subclass	Allen_MTG	Exc	Gorilla-Chimp	50	Log2	25	1	NotAllSame	Euclidean	No	Med	-0.416666667	0.264586047
subclass	Allen_MTG	Exc	Gorilla-Chimp	50	Log2	25	1	NotAllSame	Euclidean	No	Low	-0.091666667	0.605901274
subclass	Allen_MTG	Exc	Gorilla-Chimp	50	Log2	25	1	NotAllSame	Euclidean	No	No Filt Matched Size	-0.216666667	0.460030329
subclass	Allen_MTG	Exc	Gorilla-Chimp	50	Log2	25	1	NotAllSame	L1	No	High	-0.366666667	0.331739801
subclass	Allen_MTG	Exc	Gorilla-Chimp	50	Log2	25	1	NotAllSame	L1	No	Med	-0.508333333	0.162430391
subclass	Allen_MTG	Exc	Gorilla-Chimp	50	Log2	25	1	NotAllSame	L1	No	Low	-0.266666667	0.473976302
subclass	Allen_MTG	Exc	Gorilla-Chimp	50	Log2	25	1	NotAllSame	L1	No	No Filt Matched Size	-0.425	0.254269241
subclass	Allen_MTG	Exc	Gorilla-Marmoset	50	Log2	25	1	NotAllSame	Euclidean	No	High	-0.35	0.343779687
subclass	Allen_MTG	Exc	Gorilla-Marmoset	50	Log2	25	1	NotAllSame	Euclidean	No	Med	-0.533333333	0.139226868
subclass	Allen_MTG	Exc	Gorilla-Marmoset	50	Log2	25	1	NotAllSame	Euclidean	No	Low	-0.575	0.105409402
subclass	Allen_MTG	Exc	Gorilla-Marmoset	50	Log2	25	1	NotAllSame	Euclidean	No	No Filt Matched Size	-0.441666667	0.234084272
subclass	Allen_MTG	Exc	Gorilla-Marmoset	50	Log2	25	1	NotAllSame	L1	No	High	-0.333333333	0.380713182
subclass	Allen_MTG	Exc	Gorilla-Marmoset	50	Log2	25	1	NotAllSame	L1	No	Med	-0.516666667	0.154390121
subclass	Allen_MTG	Exc	Gorilla-Marmoset	50	Log2	25	1	NotAllSame	L1	No	Low	-0.5	0.170470661
subclass	Allen_MTG	Exc	Gorilla-Marmoset	50	Log2	25	1	NotAllSame	L1	No	No Filt Matched Size	-0.441666667	0.234084272
subclass	Allen_MTG	Exc	Chimp-Marmoset	50	Log2	25	1	NotAllSame	Euclidean	No	High	-0.4	0.286105102
subclass	Allen_MTG	Exc	Chimp-Marmoset	50	Log2	25	1	NotAllSame	Euclidean	No	Med	-0.533333333	0.139226868
subclass	Allen_MTG	Exc	Chimp-Marmoset	50	Log2	25	1	NotAllSame	Euclidean	No	Low	-0.291666667	0.446437828
subclass	Allen_MTG	Exc	Chimp-Marmoset	50	Log2	25	1	NotAllSame	Euclidean	No	No Filt Matched Size	-0.433333333	0.243952436
subclass	Allen_MTG	Exc	Chimp-Marmoset	50	Log2	25	1	NotAllSame	L1	No	High	-0.466666667	0.205386351
subclass	Allen_MTG	Exc	Chimp-Marmoset	50	Log2	25	1	NotAllSame	L1	No	Med	-0.525	0.146808494
subclass	Allen_MTG	Exc	Chimp-Marmoset	50	Log2	25	1	NotAllSame	L1	No	Low	-0.408333333	0.275345574
subclass	Allen_MTG	Exc	Chimp-Marmoset	50	Log2	25	1	NotAllSame	L1	No	No Filt Matched Size	-0.5	0.170470661
subclass	Allen_MTG	Exc	Human-Marmoset	50	Log2	25	5	NotAllSame	Euclidean	No	High	-0.6	0.087622829
subclass	Allen_MTG	Exc	Human-Marmoset	50	Log2	25	5	NotAllSame	Euclidean	No	Med	-0.683333333	0.042442272
subclass	Allen_MTG	Exc	Human-Marmoset	50	Log2	25	5	NotAllSame	Euclidean	No	Low	-0.65	0.058073058
subclass	Allen_MTG	Exc	Human-Marmoset	50	Log2	25	5	NotAllSame	Euclidean	No	No Filt Matched Size	-0.583333333	0.099185816
subclass	Allen_MTG	Exc	Human-Marmoset	50	Log2	25	5	NotAllSame	L1	No	High	-0.55	0.124976784
subclass	Allen_MTG	Exc	Human-Marmoset	50	Log2	25	5	NotAllSame	L1	No	Med	-0.616666667	0.07692881
subclass	Allen_MTG	Exc	Human-Marmoset	50	Log2	25	5	NotAllSame	L1	No	Low	-0.516666667	0.154390121
subclass	Allen_MTG	Exc	Human-Marmoset	50	Log2	25	5	NotAllSame	L1	No	No Filt Matched Size	-0.55	0.124976784
subclass	Allen_MTG	Exc	Human-Rhesus	50	Log2	25	5	NotAllSame	Euclidean	No	High	-0.466666667	0.205386351
subclass	Allen_MTG	Exc	Human-Rhesus	50	Log2	25	5	NotAllSame	Euclidean	No	Med	-0.75	0.019942126
subclass	Allen_MTG	Exc	Human-Rhesus	50	Log2	25	5	NotAllSame	Euclidean	No	Low	-0.391666667	0.297300187
subclass	Allen_MTG	Exc	Human-Rhesus	50	Log2	25	5	NotAllSame	Euclidean	No	No Filt Matched Size	-0.558333333	0.118304886
subclass	Allen_MTG	Exc	Human-Rhesus	50	Log2	25	5	NotAllSame	L1	No	High	-0.475	0.196428103
subclass	Allen_MTG	Exc	Human-Rhesus	50	Log2	25	5	NotAllSame	L1	No	Med	-0.7	0.035769575
subclass	Allen_MTG	Exc	Human-Rhesus	50	Log2	25	5	NotAllSame	L1	No	Low	-0.416666667	0.264586047
subclass	Allen_MTG	Exc	Human-Rhesus	50	Log2	25	5	NotAllSame	L1	No	No Filt Matched Size	-0.6	0.087622829
subclass	Allen_MTG	Exc	Human-Gorilla	50	Log2	25	5	NotAllSame	Euclidean	No	High	0.166666667	0.516489552
subclass	Allen_MTG	Exc	Human-Gorilla	50	Log2	25	5	NotAllSame	Euclidean	No	Med	0.116666667	0.590708085
subclass	Allen_MTG	Exc	Human-Gorilla	50	Log2	25	5	NotAllSame	Euclidean	No	Low	0.225	0.502205914
subclass	Allen_MTG	Exc	Human-Gorilla	50	Log2	25	5	NotAllSame	Euclidean	No	No Filt Matched Size	0.116666667	0.502205914
subclass	Allen_MTG	Exc	Human-Gorilla	50	Log2	25	5	NotAllSame	L1	No	High	0.216666667	0.545698778
subclass	Allen_MTG	Exc	Human-Gorilla	50	Log2	25	5	NotAllSame	L1	No	Med	0.016666667	0.732367505
subclass	Allen_MTG	Exc	Human-Gorilla	50	Log2	25	5	NotAllSame	L1	No	Low	0.133333333	0.621360543
subclass	Allen_MTG	Exc	Human-Gorilla	50	Log2	25	5	NotAllSame	L1	No	No Filt Matched Size	0.083333333	0.66823104
subclass	Allen_MTG	Exc	Human-Chimp	50	Log2	25	5	NotAllSame	Euclidean	No	High	0.066666667	0.621360543
subclass	Allen_MTG	Exc	Human-Chimp	50	Log2	25	5	NotAllSame	Euclidean	No	Med	-0.058333333	0.636819812
subclass	Allen_MTG	Exc	Human-Chimp	50	Log2	25	5	NotAllSame	Euclidean	No	Low	0.133333333	0.560606837
subclass	Allen_MTG	Exc	Human-Chimp	50	Log2	25	5	NotAllSame	Euclidean	No	No Filt Matched Size	0.041666667	0.516489552
subclass	Allen_MTG	Exc	Human-Chimp	50	Log2	25	5	NotAllSame	L1	No	High	-0.266666667	0.487922275
subclass	Allen_MTG	Exc	Human-Chimp	50	Log2	25	5	NotAllSame	L1	No	Med	-0.216666667	0.545698778
subclass	Allen_MTG	Exc	Human-Chimp	50	Log2	25	5	NotAllSame	L1	No	Low	-0.033333333	0.590708085
subclass	Allen_MTG	Exc	Human-Chimp	50	Log2	25	5	NotAllSame	L1	No	No Filt Matched Size	-0.158333333	0.590708085
subclass	Allen_MTG	Exc	Rhesus-Gorilla	50	Log2	25	5	NotAllSame	Euclidean	No	High	-0.433333333	0.234084272
subclass	Allen_MTG	Exc	Rhesus-Gorilla	50	Log2	25	5	NotAllSame	Euclidean	No	Med	-0.716666667	0.029818036
subclass	Allen_MTG	Exc	Rhesus-Gorilla	50	Log2	25	5	NotAllSame	Euclidean	No	Low	-0.5	0.170470661
subclass	Allen_MTG	Exc	Rhesus-Gorilla	50	Log2	25	5	NotAllSame	Euclidean	No	No Filt Matched Size	-0.541666667	0.132101826
subclass	Allen_MTG	Exc	Rhesus-Gorilla	50	Log2	25	5	NotAllSame	L1	No	High	-0.533333333	0.139226868
subclass	Allen_MTG	Exc	Rhesus-Gorilla	50	Log2	25	5	NotAllSame	L1	No	Med	-0.766666667	0.015944017
subclass	Allen_MTG	Exc	Rhesus-Gorilla	50	Log2	25	5	NotAllSame	L1	No	Low	-0.633333333	0.067085787
subclass	Allen_MTG	Exc	Rhesus-Gorilla	50	Log2	25	5	NotAllSame	L1	No	No Filt Matched Size	-0.683333333	0.042442272
subclass	Allen_MTG	Exc	Rhesus-Chimp	50	Log2	25	5	NotAllSame	Euclidean	No	High	-0.541666667	0.132101826
subclass	Allen_MTG	Exc	Rhesus-Chimp	50	Log2	25	5	NotAllSame	Euclidean	No	Med	-0.683333333	0.042442272
subclass	Allen_MTG	Exc	Rhesus-Chimp	50	Log2	25	5	NotAllSame	Euclidean	No	Low	-0.5	0.170470661
subclass	Allen_MTG	Exc	Rhesus-Chimp	50	Log2	25	5	NotAllSame	Euclidean	No	No Filt Matched Size	-0.6	0.087622829
subclass	Allen_MTG	Exc	Rhesus-Chimp	50	Log2	25	5	NotAllSame	L1	No	High	-0.7	0.035769575
subclass	Allen_MTG	Exc	Rhesus-Chimp	50	Log2	25	5	NotAllSame	L1	No	Med	-0.808333333	0.008426355
subclass	Allen_MTG	Exc	Rhesus-Chimp	50	Log2	25	5	NotAllSame	L1	No	Low	-0.65	0.058073058
subclass	Allen_MTG	Exc	Rhesus-Chimp	50	Log2	25	5	NotAllSame	L1	No	No Filt Matched Size	-0.733333333	0.02455415
subclass	Allen_MTG	Exc	Rhesus-Marmoset	50	Log2	25	5	NotAllSame	Euclidean	No	High	-0.566666667	0.111632988
subclass	Allen_MTG	Exc	Rhesus-Marmoset	50	Log2	25	5	NotAllSame	Euclidean	No	Med	-0.766666667	0.015944017
subclass	Allen_MTG	Exc	Rhesus-Marmoset	50	Log2	25	5	NotAllSame	Euclidean	No	Low	-0.466666667	0.205386351
subclass	Allen_MTG	Exc	Rhesus-Marmoset	50	Log2	25	5	NotAllSame	Euclidean	No	No Filt Matched Size	-0.683333333	0.042442272
subclass	Allen_MTG	Exc	Rhesus-Marmoset	50	Log2	25	5	NotAllSame	L1	No	High	-0.7	0.035769575
subclass	Allen_MTG	Exc	Rhesus-Marmoset	50	Log2	25	5	NotAllSame	L1	No	Med	-0.75	0.019942126
subclass	Allen_MTG	Exc	Rhesus-Marmoset	50	Log2	25	5	NotAllSame	L1	No	Low	-0.658333333	0.053970144
subclass	Allen_MTG	Exc	Rhesus-Marmoset	50	Log2	25	5	NotAllSame	L1	No	No Filt Matched Size	-0.716666667	0.029818036
subclass	Allen_MTG	Exc	Gorilla-Chimp	50	Log2	25	5	NotAllSame	Euclidean	No	High	-0.158333333	0.502205914
subclass	Allen_MTG	Exc	Gorilla-Chimp	50	Log2	25	5	NotAllSame	Euclidean	No	Med	-0.416666667	0.264586047
subclass	Allen_MTG	Exc	Gorilla-Chimp	50	Log2	25	5	NotAllSame	Euclidean	No	Low	-0.091666667	0.605901274
subclass	Allen_MTG	Exc	Gorilla-Chimp	50	Log2	25	5	NotAllSame	Euclidean	No	No Filt Matched Size	-0.216666667	0.460030329
subclass	Allen_MTG	Exc	Gorilla-Chimp	50	Log2	25	5	NotAllSame	L1	No	High	-0.366666667	0.331739801
subclass	Allen_MTG	Exc	Gorilla-Chimp	50	Log2	25	5	NotAllSame	L1	No	Med	-0.508333333	0.162430391
subclass	Allen_MTG	Exc	Gorilla-Chimp	50	Log2	25	5	NotAllSame	L1	No	Low	-0.266666667	0.473976302
subclass	Allen_MTG	Exc	Gorilla-Chimp	50	Log2	25	5	NotAllSame	L1	No	No Filt Matched Size	-0.425	0.254269241
subclass	Allen_MTG	Exc	Gorilla-Marmoset	50	Log2	25	5	NotAllSame	Euclidean	No	High	-0.35	0.343779687
subclass	Allen_MTG	Exc	Gorilla-Marmoset	50	Log2	25	5	NotAllSame	Euclidean	No	Med	-0.533333333	0.139226868
subclass	Allen_MTG	Exc	Gorilla-Marmoset	50	Log2	25	5	NotAllSame	Euclidean	No	Low	-0.575	0.105409402
subclass	Allen_MTG	Exc	Gorilla-Marmoset	50	Log2	25	5	NotAllSame	Euclidean	No	No Filt Matched Size	-0.441666667	0.234084272
subclass	Allen_MTG	Exc	Gorilla-Marmoset	50	Log2	25	5	NotAllSame	L1	No	High	-0.333333333	0.380713182
subclass	Allen_MTG	Exc	Gorilla-Marmoset	50	Log2	25	5	NotAllSame	L1	No	Med	-0.516666667	0.154390121
subclass	Allen_MTG	Exc	Gorilla-Marmoset	50	Log2	25	5	NotAllSame	L1	No	Low	-0.5	0.170470661
subclass	Allen_MTG	Exc	Gorilla-Marmoset	50	Log2	25	5	NotAllSame	L1	No	No Filt Matched Size	-0.441666667	0.234084272
subclass	Allen_MTG	Exc	Chimp-Marmoset	50	Log2	25	5	NotAllSame	Euclidean	No	High	-0.4	0.286105102
subclass	Allen_MTG	Exc	Chimp-Marmoset	50	Log2	25	5	NotAllSame	Euclidean	No	Med	-0.533333333	0.139226868
subclass	Allen_MTG	Exc	Chimp-Marmoset	50	Log2	25	5	NotAllSame	Euclidean	No	Low	-0.291666667	0.446437828
subclass	Allen_MTG	Exc	Chimp-Marmoset	50	Log2	25	5	NotAllSame	Euclidean	No	No Filt Matched Size	-0.433333333	0.243952436
subclass	Allen_MTG	Exc	Chimp-Marmoset	50	Log2	25	5	NotAllSame	L1	No	High	-0.466666667	0.205386351
subclass	Allen_MTG	Exc	Chimp-Marmoset	50	Log2	25	5	NotAllSame	L1	No	Med	-0.525	0.146808494
subclass	Allen_MTG	Exc	Chimp-Marmoset	50	Log2	25	5	NotAllSame	L1	No	Low	-0.408333333	0.275345574
subclass	Allen_MTG	Exc	Chimp-Marmoset	50	Log2	25	5	NotAllSame	L1	No	No Filt Matched Size	-0.5	0.170470661
subclass	Allen_MTG	Exc	Human-Marmoset	500	Log2	10	1	NotAllSame	Euclidean	No	High	-0.619047619	0.101733037
subclass	Allen_MTG	Exc	Human-Marmoset	500	Log2	10	1	NotAllSame	Euclidean	No	Med	-0.714285714	0.046528232
subclass	Allen_MTG	Exc	Human-Marmoset	500	Log2	10	1	NotAllSame	Euclidean	No	Low	-0.738095238	0.036552761
subclass	Allen_MTG	Exc	Human-Marmoset	500	Log2	10	1	NotAllSame	Euclidean	No	No Filt Matched Size	-0.642857143	0.085558891
subclass	Allen_MTG	Exc	Human-Marmoset	500	Log2	10	1	NotAllSame	L1	No	High	-0.571428571	0.138959957
subclass	Allen_MTG	Exc	Human-Marmoset	500	Log2	10	1	NotAllSame	L1	No	Med	-0.642857143	0.085558891
subclass	Allen_MTG	Exc	Human-Marmoset	500	Log2	10	1	NotAllSame	L1	No	Low	-0.571428571	0.138959957
subclass	Allen_MTG	Exc	Human-Marmoset	500	Log2	10	1	NotAllSame	L1	No	No Filt Matched Size	-0.595238095	0.119529806
subclass	Allen_MTG	Exc	Human-Rhesus	500	Log2	10	1	NotAllSame	Euclidean	No	High	-0.666666667	0.070987654
subclass	Allen_MTG	Exc	Human-Rhesus	500	Log2	10	1	NotAllSame	Euclidean	No	Med	-0.678571429	0.064488986
subclass	Allen_MTG	Exc	Human-Rhesus	500	Log2	10	1	NotAllSame	Euclidean	No	Low	-0.523809524	0.182720751
subclass	Allen_MTG	Exc	Human-Rhesus	500	Log2	10	1	NotAllSame	Euclidean	No	No Filt Matched Size	-0.547619048	0.160025643
subclass	Allen_MTG	Exc	Human-Rhesus	500	Log2	10	1	NotAllSame	L1	No	High	-0.452380952	0.260404767
subclass	Allen_MTG	Exc	Human-Rhesus	500	Log2	10	1	NotAllSame	L1	No	Med	-0.666666667	0.070987654
subclass	Allen_MTG	Exc	Human-Rhesus	500	Log2	10	1	NotAllSame	L1	No	Low	-0.571428571	0.138959957
subclass	Allen_MTG	Exc	Human-Rhesus	500	Log2	10	1	NotAllSame	L1	No	No Filt Matched Size	-0.511904762	0.194876
subclass	Allen_MTG	Exc	Human-Gorilla	500	Log2	10	1	NotAllSame	Euclidean	No	High	0.285714286	0.492726245
subclass	Allen_MTG	Exc	Human-Gorilla	500	Log2	10	1	NotAllSame	Euclidean	No	Med	0.095238095	0.630872956
subclass	Allen_MTG	Exc	Human-Gorilla	500	Log2	10	1	NotAllSame	Euclidean	No	Low	-0.119047619	0.550539591
subclass	Allen_MTG	Exc	Human-Gorilla	500	Log2	10	1	NotAllSame	Euclidean	No	No Filt Matched Size	0.047619048	0.610344416
subclass	Allen_MTG	Exc	Human-Gorilla	500	Log2	10	1	NotAllSame	L1	No	High	0.404761905	0.319888641
subclass	Allen_MTG	Exc	Human-Gorilla	500	Log2	10	1	NotAllSame	L1	No	Med	0.154761905	0.693238812
subclass	Allen_MTG	Exc	Human-Gorilla	500	Log2	10	1	NotAllSame	L1	No	Low	0.119047619	0.590250368
subclass	Allen_MTG	Exc	Human-Gorilla	500	Log2	10	1	NotAllSame	L1	No	No Filt Matched Size	0.19047619	0.550539591
subclass	Allen_MTG	Exc	Human-Chimp	500	Log2	10	1	NotAllSame	Euclidean	No	High	-0.30952381	0.455644891
subclass	Allen_MTG	Exc	Human-Chimp	500	Log2	10	1	NotAllSame	Euclidean	No	Med	-0.285714286	0.385120644
subclass	Allen_MTG	Exc	Human-Chimp	500	Log2	10	1	NotAllSame	Euclidean	No	Low	-0.285714286	0.492726245
subclass	Allen_MTG	Exc	Human-Chimp	500	Log2	10	1	NotAllSame	Euclidean	No	No Filt Matched Size	-0.238095238	0.474185568
subclass	Allen_MTG	Exc	Human-Chimp	500	Log2	10	1	NotAllSame	L1	No	High	-0.5	0.20703125
subclass	Allen_MTG	Exc	Human-Chimp	500	Log2	10	1	NotAllSame	L1	No	Med	-0.607142857	0.110631422
subclass	Allen_MTG	Exc	Human-Chimp	500	Log2	10	1	NotAllSame	L1	No	Low	-0.238095238	0.570156321
subclass	Allen_MTG	Exc	Human-Chimp	500	Log2	10	1	NotAllSame	L1	No	No Filt Matched Size	-0.357142857	0.368466598
subclass	Allen_MTG	Exc	Rhesus-Gorilla	500	Log2	10	1	NotAllSame	Euclidean	No	High	-0.547619048	0.160025643
subclass	Allen_MTG	Exc	Rhesus-Gorilla	500	Log2	10	1	NotAllSame	Euclidean	No	Med	-0.571428571	0.138959957
subclass	Allen_MTG	Exc	Rhesus-Gorilla	500	Log2	10	1	NotAllSame	Euclidean	No	Low	-0.333333333	0.419753086
subclass	Allen_MTG	Exc	Rhesus-Gorilla	500	Log2	10	1	NotAllSame	Euclidean	No	No Filt Matched Size	-0.476190476	0.232935535
subclass	Allen_MTG	Exc	Rhesus-Gorilla	500	Log2	10	1	NotAllSame	L1	No	High	-0.238095238	0.570156321
subclass	Allen_MTG	Exc	Rhesus-Gorilla	500	Log2	10	1	NotAllSame	L1	No	Med	-0.595238095	0.119529806
subclass	Allen_MTG	Exc	Rhesus-Gorilla	500	Log2	10	1	NotAllSame	L1	No	Low	-0.333333333	0.419753086
subclass	Allen_MTG	Exc	Rhesus-Gorilla	500	Log2	10	1	NotAllSame	L1	No	No Filt Matched Size	-0.488095238	0.219983392
subclass	Allen_MTG	Exc	Rhesus-Chimp	500	Log2	10	1	NotAllSame	Euclidean	No	High	-0.666666667	0.070987654
subclass	Allen_MTG	Exc	Rhesus-Chimp	500	Log2	10	1	NotAllSame	Euclidean	No	Med	-0.738095238	0.036552761
subclass	Allen_MTG	Exc	Rhesus-Chimp	500	Log2	10	1	NotAllSame	Euclidean	No	Low	-0.333333333	0.419753086
subclass	Allen_MTG	Exc	Rhesus-Chimp	500	Log2	10	1	NotAllSame	Euclidean	No	No Filt Matched Size	-0.5	0.20703125
subclass	Allen_MTG	Exc	Rhesus-Chimp	500	Log2	10	1	NotAllSame	L1	No	High	-0.595238095	0.119529806
subclass	Allen_MTG	Exc	Rhesus-Chimp	500	Log2	10	1	NotAllSame	L1	No	Med	-0.785714286	0.020815127
subclass	Allen_MTG	Exc	Rhesus-Chimp	500	Log2	10	1	NotAllSame	L1	No	Low	-0.333333333	0.419753086
subclass	Allen_MTG	Exc	Rhesus-Chimp	500	Log2	10	1	NotAllSame	L1	No	No Filt Matched Size	-0.595238095	0.119529806
subclass	Allen_MTG	Exc	Rhesus-Marmoset	500	Log2	10	1	NotAllSame	Euclidean	No	High	-0.69047619	0.057990318
subclass	Allen_MTG	Exc	Rhesus-Marmoset	500	Log2	10	1	NotAllSame	Euclidean	No	Med	-0.69047619	0.057990318
subclass	Allen_MTG	Exc	Rhesus-Marmoset	500	Log2	10	1	NotAllSame	Euclidean	No	Low	-0.547619048	0.160025643
subclass	Allen_MTG	Exc	Rhesus-Marmoset	500	Log2	10	1	NotAllSame	Euclidean	No	No Filt Matched Size	-0.642857143	0.085558891
subclass	Allen_MTG	Exc	Rhesus-Marmoset	500	Log2	10	1	NotAllSame	L1	No	High	-0.571428571	0.138959957
subclass	Allen_MTG	Exc	Rhesus-Marmoset	500	Log2	10	1	NotAllSame	L1	No	Med	-0.630952381	0.093645964
subclass	Allen_MTG	Exc	Rhesus-Marmoset	500	Log2	10	1	NotAllSame	L1	No	Low	-0.523809524	0.182720751
subclass	Allen_MTG	Exc	Rhesus-Marmoset	500	Log2	10	1	NotAllSame	L1	No	No Filt Matched Size	-0.619047619	0.101733037
subclass	Allen_MTG	Exc	Gorilla-Chimp	500	Log2	10	1	NotAllSame	Euclidean	No	High	-0.357142857	0.385120644
subclass	Allen_MTG	Exc	Gorilla-Chimp	500	Log2	10	1	NotAllSame	Euclidean	No	Med	-0.642857143	0.085558891
subclass	Allen_MTG	Exc	Gorilla-Chimp	500	Log2	10	1	NotAllSame	Euclidean	No	Low	-0.452380952	0.260404767
subclass	Allen_MTG	Exc	Gorilla-Chimp	500	Log2	10	1	NotAllSame	Euclidean	No	No Filt Matched Size	-0.464285714	0.232935535
subclass	Allen_MTG	Exc	Gorilla-Chimp	500	Log2	10	1	NotAllSame	L1	No	High	-0.523809524	0.182720751
subclass	Allen_MTG	Exc	Gorilla-Chimp	500	Log2	10	1	NotAllSame	L1	No	Med	-0.714285714	0.046528232
subclass	Allen_MTG	Exc	Gorilla-Chimp	500	Log2	10	1	NotAllSame	L1	No	Low	-0.547619048	0.160025643
[truncated: 70,977 more rows]
