# Supplementary material for: A General Principle of Neuronal Evolution Reveals a Human-Accelerated Neuron Type Potentially Underlying the High Prevalence of Autism in Humans
Source: Mol Biol Evol. 2025 Sep 5;42(9):msaf189. doi: 10.1093/molbev/msaf189 (PMC12410989; doi:10.1093/molbev/msaf189)
Supplement: msaf189_Supplementary_Data [file msaf189_supplementary_data.zip › Supplemental_Table5.csv]

Gene	log2FoldChange HumChp	padj HumChp	log2FoldChange HumGor	padj HumGor	log2FoldChange HumRhe	padj HumRhe	log2FoldChange HumMarm	padj HumMarm	Derived	Specific	SFARI gene-score	SFARI syndromic
KDM3B	-0.558505839888683	1.03158734627344e-06	-0.425020946215749	0.135693405960508	-0.473826614688996	0.0013049370207596	0.174673504646695	0.211612681205329	Human derived	Not human specific	1.0	1.0
CSNK2A1	1.69726168930733	6.88885284386729e-66	0.0494869874725827	0.759073494180784	0.0519229823071335	0.748621111315002	-0.285915008529838	0.0555282050510955	Chimp derived	Not human specific	1.0	1.0
SPAST	-0.510724925544727	5.79446124959376e-06	-0.567396121948548	0.0033425765384236	-0.850352924377563	5.23884658135221e-07	-0.386415156812627	0.0305673737244236	Human derived	Human specific	1.0	0.0
KATNAL2	3.20511883083851	6.67341366304332e-50	2.5584666662363	5.18853763295063e-16	1.45776806017893	4.8444089095438e-05	2.60606892090177	2.2228369668561e-15	Human derived	Human specific	1.0	0.0
PAH	-1.42113479800997	1.17346558695641e-07	-0.668077286854092	0.0921574202713022	0.408149892933097	0.313274936436635	-2.34506624845769	5.064346420719461e-10	Chimp derived	Not human specific	1.0	0.0
KANSL1	0.55817923029498	0.000219302599777	0.696303919559251	0.008509458710148	0.367089064831108	0.144356820064216	-0.0393571239175925	0.872455729473317	Human derived	Not human specific	1.0	1.0
DEAF1	-0.33727894122517	0.0225821160513531	-0.172994513051015	0.556348951528849	0.373228867249179	0.106086234167281	0.941679827467585	3.45024515208986e-05	Human derived	Not human specific	1.0	1.0
KCNB1	-0.613236393064012	0.0005006471232368	-0.270759406804144	0.344413366161286	0.411220956722336	0.116086834326801	1.67112358736448	4.00290898182642e-07	Chimp derived	Not human specific	1.0	1.0
SMARCA4	-1.02431879584954	5.87596765779462e-06	-0.627135760870846	0.0539780562206202	-0.484491294926757	0.124987987223674	-0.363833159815352	0.256845534697153	Human derived	Not human specific	1.0	0.0
SMARCA2	-0.488217550198082	5.58451387238293e-05	-0.229177738529951	0.303264568754014	0.138709481571389	0.526321710174732	-0.458239267557548	0.0089937051873849	Chimp derived	Not human specific	1.0	1.0
PAX5	-0.675492615249916	7.87631053503984e-06	-0.453170241763163	0.0939901269946909	-2.41708260536814	7.07788829298688e-16	1.49292693185795	1.62525071255786e-07	Human derived	Not human specific	1.0	0.0
DLG4	-1.16008921092217	2.7089711851445e-18	-0.743741220385293	0.0007052043834896	-0.937532544241479	1.46088727123023e-06	-1.07972041559188	5.68764460872819e-08	Human derived	Human specific	1.0	0.0
PCCB	-0.667140374166563	1.74214876896676e-16	-0.667062620517362	1.19313045611754e-05	0.0261156872855877	0.862230148229518	-0.560424446954512	0.0001187349669075	Human derived	Not human specific	1.0	1.0
SLC9A6	-0.608306803356448	0.0001913751036137	-0.688289039443667	0.0014335512017002	0.209611591143567	0.197160577564168	-0.459633278312293	0.0875149072356313	Human derived	Not human specific	1.0	1.0
PCDH19	-0.594346524576979	8.76716404668646e-07	-0.872945093018164	0.0003170618465786	-0.0714388309557773	0.796612218538769	-0.0831595382253313	0.709451670835681	Human derived	Not human specific	1.0	1.0
DHCR7	0.445426328476908	0.0292988430043758	-0.878260452690655	0.0103995462720383	1.80674622766065	9.38936452497049e-13	-1.53476862254883	6.07516364716244e-13	Ambiguous	Not human specific	1.0	1.0
CPSF7	-0.156763372604043	0.019949685791248	0.0738082603746078	0.733735950189931	0.54270558784733	2.13434761539237e-05	0.646708626750838	0.000149667989795	Chimp derived	Not human specific	1.0	0.0
NUP155	-0.326361790071136	1.01974043533325e-05	-0.422550464077653	0.0039648697433125	-0.859324960176829	1.0250286262808e-12	-0.588324370245205	1.53978172116303e-06	Human derived	Human specific	1.0	0.0
CNOT3	-0.59079021557456	2.08782775337435e-12	-0.514433041214113	0.0038117794886475	-0.26435085548339	0.203574222850571	-0.442527649484647	0.0082629844027371	Human derived	Not human specific	1.0	1.0
TBL1XR1	0.314780184819134	0.0097667020510576	0.356428707380541	0.0571078887195736	-0.0483758891361602	0.855296588342075	-0.414799532406202	0.0158565778521937	Human derived	Not human specific	1.0	0.0
NLGN3	-0.409625270960283	0.0167033759937944	-0.0865051191829543	0.776384731388695	0.0534654408261526	0.847511221219195	-0.25774464076031	0.322760573789577	Chimp derived	Not human specific	1.0	0.0
CELF4	-0.503149292880701	0.0337524422780674	-0.51010430505133	0.142559646921907	0.43708912750928	0.1963168754596	-0.549678597711226	0.0859137930982158	Human derived	Not human specific	1.0	0.0
NLGN4X	-0.79754601245325	7.24923784049722e-13	5.66722395829809	9.140908794504519e-156	-0.156806678917728	0.341088190534561	-0.503410303255716	0.0015577307260025	Ambiguous	Not human specific	1.0	0.0
CHAMP1	-0.278045798138902	0.0424545649512944	-0.233231529407113	0.493291220709298	-0.407953258592534	0.0381144382904002	-0.195205651303951	0.381450662317496	Human derived	Not human specific	1.0	1.0
CHD2	0.611041553554622	2.12335196761311e-10	0.698334664686824	0.0037948167016543	-0.279513884561434	0.0783978153818213	0.235630365781133	0.0737728453535891	Human derived	Not human specific	1.0	1.0
CHD8	-0.244844534192951	0.0292679035764444	-0.327170682761278	0.12347502524793	-0.215227887987974	0.223589241904659	-0.729222959133924	2.37426866433545e-06	Human derived	Not human specific	1.0	1.0
KDM6B	-0.551266383183365	2.1924429905781e-08	-0.0771426633732278	0.795843014212616	0.471849176696454	0.0041737412592052	-0.833921264970275	2.42722277230348e-06	Chimp derived	Not human specific	1.0	0.0
SYNGAP1	-0.555659464464131	7.493802590853869e-11	-0.134601606006142	0.567262387768553	0.0742846598119444	0.628480264596878	0.867822014659675	3.56491916054701e-06	Chimp derived	Not human specific	1.0	1.0
NR4A2	-2.08485821064346	6.28856332781142e-13	-1.6342157139842	4.9524785722315e-05	1.13504144438714	0.0048005968264326	-2.48462727300822	7.715453131407621e-10	Human derived	Not human specific	1.0	0.0
CIC	-0.30486246494313	0.0001866389272806	-0.551411979730611	0.0014313070635918	-0.0117783883585325	0.927741862126076	-0.437077612576728	0.0007315924642412	Human derived	Not human specific	1.0	0.0
NRXN2	-0.975743702615669	2.72171496708717e-07	-0.729078314847094	0.0070643449926635	-0.0374950350899768	0.90341483775767	-0.421434366226814	0.11352097007266	Human derived	Not human specific	1.0	0.0
SYN1	-0.939963506814551	6.84175514514787e-07	-0.742330396228676	0.0183795119715607	-0.545573767617983	0.0041671506141244	-0.470922596111197	0.0201684208181989	Human derived	Human specific	1.0	0.0
GIGYF1	-0.381931745696552	0.0075191775947704	0.273545877031427	0.344435220252129	0.339651338034656	0.123794785988372	0.427525843497855	0.0647529576324986	Chimp derived	Not human specific	1.0	0.0
STXBP1	-0.502889536848657	0.0004921174218171	-0.527609977194121	0.007926593107394	0.0974702987417938	0.647609770391034	-0.0380464479576344	0.854171110197739	Human derived	Not human specific	1.0	1.0
DMPK	-0.423259478003559	0.0102400705691	-0.0564775225271481	0.878211786612558	-0.296774147238362	0.16856556668383	0.115401501606849	0.591615872604722	Chimp derived	Not human specific	1.0	1.0
IQSEC2	-0.623479419665609	4.45665852425827e-05	-0.448584335939794	0.102673510931184	-0.0942135243140992	0.702165982267754	0.60076041022735	0.0054641240908819	Human derived	Not human specific	1.0	1.0
SLC6A1	-1.14110374927966	5.5452404119511e-06	-1.37163043973261	0.0004818240082895	-1.35525968751563	8.0418934392626e-10	0.485504548542492	0.046183755689635	Human derived	Not human specific	1.0	1.0
DNMT3A	-0.814856252066605	0.0013008958222156	-0.491501852497601	0.204267697196749	-0.555013590026368	0.103387235838814	0.0384510556823477	0.915373107661673	Human derived	Not human specific	1.0	1.0
POMGNT1	0.707220861809942	6.983091492301249e-11	-0.108071460722434	0.692200553469866	0.836359113003005	2.10903653913019e-06	-0.373093467372373	0.0322144030723049	Chimp derived	Not human specific	1.0	1.0
GRIN1	-0.82997692421814	2.26550593833063e-10	-0.613756876413099	0.0040479809281118	0.419204020686073	0.0297030370510462	1.05139926891891	1.05967907996535e-09	Human derived	Not human specific	1.0	0.0
PPP1R9B	-0.539620397660402	0.0032200791273054	-0.909795983497638	0.0001135954391768	1.11203261132334	4.51488380852483e-11	-0.563217309817418	0.0008923151697789	Human derived	Not human specific	1.0	0.0
PPP2R5D	-0.421141944954928	0.0005545406127901	-0.173067588178763	0.400404376661836	-0.170242290876368	0.37012605955235	-1.47474985969795	5.173389346152461e-17	Chimp derived	Not human specific	1.0	1.0
PPP5C	-0.348734617487886	0.0116760325441488	-0.049834970580227	0.852512069306306	0.191817065517539	0.392254591192275	-0.0673124268929458	0.772580191660924	Chimp derived	Not human specific	1.0	0.0
RIMS1	0.410974786000362	0.0020466853075128	0.765804018317859	0.000187416905672	0.264456736764883	0.314892363053797	-0.492417760324933	0.0106021125442415	Human derived	Not human specific	1.0	0.0
FOXP2	1.72217334585581	0.0001046743054317	1.30177482469134	0.0339923427064462	-0.0687933802460917	0.91620909921052	1.41102292745832	0.0451453325334444	Human derived	Not human specific	1.0	0.0
RALGAPB	-0.317651296692086	2.26299033357469e-06	0.080957704259797	0.746321643170291	0.0820015468082704	0.662005903312892	0.168299154124477	0.198797246174721	Chimp derived	Not human specific	1.0	0.0
RAI1	-0.692314517371869	0.0100802377287138	-0.605303914662079	0.0887033043143468	-0.338103495089054	0.336475219185708	-0.395302089347414	0.249961312585933	Human derived	Not human specific	1.0	1.0
PRR12	-0.658110541763438	0.0008504915501157	-0.31914500308787	0.348555252098764	-0.0442495599619789	0.888296580172782	1.25370858896148	2.75936727952162e-05	Chimp derived	Not human specific	1.0	1.0
PRR14L	-0.374741731599348	0.0080535502162757	0.0285436946498234	0.94918757949195	-0.53596985661408	0.0110027814717214	0.897882393342022	1.09048532426701e-05	Chimp derived	Not human specific	1.0	0.0
PTPN11	-0.293342093972683	0.0107936045836085	-0.364622189922194	0.125349445849218	0.169082262951315	0.397989959542579	-0.651851854274878	3.20688490035949e-05	Human derived	Not human specific	1.0	1.0
GIGYF2	-0.278379039300331	0.0021009924563971	-0.167515968750736	0.536387718633915	-0.242866466841362	0.180040315990462	-0.179765129284573	0.269067743458619	Human derived	Not human specific	1.0	0.0
PSMD6	0.492491620405198	0.0002209825769105	-0.0189430602570651	0.96544362527095	-0.0117876765428402	0.926439053465209	-0.58714974983349	0.0101099190828075	Chimp derived	Not human specific	1.0	0.0
PSMD12	-0.385052002991536	5.08227549762655e-06	-0.719293644889108	0.0041975935834736	-0.304955487043713	0.0442698644083407	-0.0081169887963611	0.959084226244309	Human derived	Not human specific	1.0	1.0
SATB1	12.6528979272351	0.0	11.5497134925833	9.50232178306603e-166	0.775318563861861	0.0023160187269992	0.977431005256784	2.20937211519774e-06	Human derived	Human specific	1.0	1.0
TBR1	-0.336845032651071	0.0041880424710457	-0.656672774313043	0.0011184090101599	-1.15922791664324	1.03244690204794e-10	-1.43156886370866	2.18477809500736e-17	Human derived	Human specific	1.0	0.0
SCN8A	-0.321176445697989	0.0094709640968632	0.025372039546426	0.940517124539551	0.0006366926178661	0.999653762919823	-0.121403957585544	0.571909463859361	Chimp derived	Not human specific	1.0	0.0
POGZ	-0.27453314703331	0.0023569584958344	-0.0772945492752345	0.802908266980246	-0.0326043929203172	0.860727497705507	1.33055843261659	1.78224785712474e-17	Chimp derived	Not human specific	1.0	1.0
PHF12	-0.688950372353877	4.65969105082634e-09	-0.441912679342118	0.0544058802669404	-0.139057515155227	0.480646294652653	-0.493490996388728	0.022163821780428	Human derived	Not human specific	1.0	0.0
HNRNPU	0.638389498834382	7.53200652061404e-08	-1.30853204384345	1.13532421563805e-16	-1.27801418409458	6.85370221790791e-10	-0.435171879720954	0.0334844613723274	Ambiguous	Not human specific	1.0	1.0
PHF2	-0.609550279372221	0.0001214143490184	-0.161199488780977	0.587138579597502	-0.468702459622858	0.0527132134976564	-0.107984428899879	0.67421104718935	Chimp derived	Not human specific	1.0	0.0
PHF3	-0.877452301196539	1.5875000659590899e-18	-0.622100523929301	1.54892076441155e-06	-0.0305095883440714	0.877709261745215	-0.663744027928887	3.05671440492084e-07	Human derived	Not human specific	1.0	0.0
DSCAM	-0.45338349741537	0.023201864610212	-0.0717155878957561	0.809100516082325	-0.320255843082009	0.298479144232621	-0.370455129713205	0.175167656022376	Chimp derived	Not human specific	1.0	0.0
SKI	-0.75265506239194	0.0025223811659316	-0.0676373437025142	0.855575675670086	-0.153117603769746	0.685056461074045	3.27728444591949	2.87121482128252e-12	Chimp derived	Not human specific	1.0	0.0
SIN3A	-0.529402329586382	3.28627438976511e-06	-0.123081720881611	0.599343451604182	-0.658830030832178	3.10463964472336e-05	-0.110197256226401	0.535654819365002	Chimp derived	Not human specific	1.0	1.0
DYRK1A	-0.217926887275414	0.0329354879749522	-0.104055104854532	0.631473991426054	-0.288348002504426	0.142749855970015	0.46445977088582	0.0083246560805063	Chimp derived	Not human specific	1.0	1.0
EBF3	1.79509349282975	4.27069061724555e-14	0.7287576495469	0.0631294345114711	-1.46860719719718	1.24503361317496e-08	2.05508968191578	4.02105066414717e-09	Chimp derived	Not human specific	1.0	1.0
SHANK3	-0.413565103722959	0.0064108123302987	-0.423766131315606	0.0807444013149223	0.059603816248198	0.79225727793145	0.419999171803555	0.0428687208153663	Human derived	Not human specific	1.0	1.0
SHANK2	-0.616401856279897	0.000626076378633	-0.190283005780819	0.545247889383864	-0.237801165282784	0.330104367326354	-0.25154639490051	0.30157042247717	Chimp derived	Not human specific	1.0	0.0
MSL3	0.359399707510301	0.0137012173427337	-0.17711317973382	0.679952815007926	0.748393845080581	0.0004108843756968	-0.28977076329055	0.253671236497322	Chimp derived	Not human specific	1.0	1.0
HNRNPH2	-15.1377564785509	4.4793797639671704e-73	-15.9792800091405	3.21314262442222e-29	-13.6789811678109	9.65901421668825e-93	-15.3414198925734	4.2494884969926295e-70	Human derived	Human specific	1.0	0.0
SETD2	-0.384441911738308	0.0002665920490368	0.0686302106902474	0.825441448058972	0.126138943922178	0.478736930714191	0.37094460401267	0.0187396523161089	Chimp derived	Not human specific	1.0	0.0
EP300	-0.389434172103917	2.51146100847366e-06	-0.122206549238723	0.532880162368699	-0.566709396850942	0.0002531573789518	0.0678884781611402	0.658456065217281	Chimp derived	Not human specific	1.0	1.0
HIVEP2	-0.368209831101716	0.0325868339857124	-0.13763699905486	0.540664273068144	-0.534317089285801	0.0668414756266007	-0.584547034165996	0.0140262659905377	Chimp derived	Not human specific	1.0	1.0
TCF20	-0.917321512198106	3.84113557775897e-06	-0.448662623789739	0.133726997412985	0.0142134679501165	0.975273957918207	0.458281320632722	0.110542547825016	Human derived	Not human specific	1.0	1.0
GFAP	-1.55182902090969	0.0022480027677641	-2.31304706082123	0.0004384466439015	-1.61101614839087	3.83571663928391e-05	-4.45513246031831	6.52761345191666e-43	Human derived	Human specific	1.0	0.0
NIPBL	-0.17281803712012	0.0171316194834362	0.0521811415717984	0.766658402463313	-0.142414258301664	0.441957806261468	-0.342593167247191	0.0130714244300374	Chimp derived	Not human specific	1.0	1.0
ADSL	0.300751322252139	0.0138499232321867	7.48494343583014	2.91279633254423e-31	0.254619550223005	0.129716329487333	-0.149830417488539	0.4158898395008	Ambiguous	Not human specific	1.0	1.0
BRSK2	-0.679362553123573	8.368155292836641e-09	-0.439035241900417	0.0951512013274188	0.49863677307374	0.0100338277568014	0.438611698740238	0.0147037535498018	Human derived	Not human specific	1.0	1.0
WAC	-0.183962117341449	0.0216409736253994	-0.163504242685211	0.294051271922212	-0.119881068379863	0.543570599728404	-0.408199081194142	0.0025373784663126	Human derived	Not human specific	1.0	1.0
BCL11A	-0.394549941988957	0.0423323717999528	-0.0507819284125728	0.86575318344609	0.146648027720385	0.614251650661574	-0.153315506386192	0.581298383403462	Chimp derived	Not human specific	1.0	1.0
MECP2	-0.719586885597754	2.00709817114725e-09	-0.724683087353151	0.0001119905682701	-0.330122110637104	0.119155719959093	-0.271028605038374	0.192742277632895	Human derived	Not human specific	1.0	1.0
BAZ2B	-0.307072352544328	0.0457806369262549	0.264839897502413	0.165479949614632	-0.148320169620399	0.215181182738207	0.246899168231644	0.0765825786364672	Chimp derived	Not human specific	1.0	0.0
UBAP2L	-0.552255437948556	2.7729174697759396e-11	-0.440855572461682	0.0141184211222041	-0.565235887134631	7.77850452211383e-05	-0.286725360833356	0.0427992632221376	Human derived	Human specific	1.0	0.0
YY1	-0.652188038748486	2.44348801082754e-13	-0.690668180656357	2.50633221582627e-05	-0.25810213162265	0.0598792846200618	-0.554485399287652	0.000750405987899	Human derived	Not human specific	1.0	1.0
NCOA1	-0.247349636393478	0.0085285040884352	0.100012547626273	0.669921628556676	1.05696371863187	2.15051339807096e-08	0.614126687187672	2.60088267798257e-05	Chimp derived	Not human specific	1.0	0.0
ATRX	-0.27401033318569	1.94168655940563e-05	-0.218459080786943	0.082092711240306	0.0505125419179059	0.74699234345446	-0.292704761701624	0.0168870727646914	Human derived	Not human specific	1.0	0.0
UBE3A	0.601281743124807	3.17468491054175e-11	0.226100510059858	0.257301271007036	-0.494936781139409	0.0005904731553253	-0.367246863346033	0.0117878112848933	Chimp derived	Not human specific	1.0	1.0
ASXL3	0.2667133102625	0.0348805987122119	0.166140822379933	0.562352779236259	-0.05248824075446	0.869292422735323	0.106831373980499	0.615160629440389	Human derived	Not human specific	1.0	1.0
NCKAP1	-0.492425282484832	4.16478548849895e-07	-0.343315623256159	0.0326319092421464	-0.229648902659067	0.272989806749801	-0.319792592434421	0.0356861077271793	Human derived	Not human specific	1.0	0.0
ASH1L	-0.688829947450392	3.47201443193544e-11	-0.422245025167132	0.0601910539729713	-0.396738069067633	0.0206261758028321	-0.812082684856148	1.27962942575696e-07	Human derived	Not human specific	1.0	0.0
TCF7L2	-0.823383224172352	2.5318382644539005e-10	-0.581875009226042	0.0284264878850506	-0.599142681061221	0.0022211106421668	0.264136764126062	0.247801382251052	Human derived	Not human specific	1.0	0.0
MBOAT7	-0.798638329686755	3.4171713369882e-07	-0.585945988211255	0.0317038722135911	0.334245688931847	0.0364669971808597	-0.768430873876936	0.0081172123561077	Human derived	Not human specific	1.0	1.0
ARX	-0.713302040772818	0.0259579039570829	-0.716711123529388	0.134298741162779	-0.186753206094749	0.648245868282115	-2.33733202588461	1.5082751168656698e-11	Human derived	Not human specific	1.0	1.0
UBR1	-0.343801723594158	0.000694114726295	-0.0235284639581901	0.939694388928388	-0.185555674667958	0.328949356022702	-0.430617849846049	0.0051601255275191	Chimp derived	Not human specific	1.0	0.0
ARHGEF9	-0.236142030851742	0.0075749870140983	-0.0542196191163437	0.826071542247864	1.22298261023653	5.6347880202215e-16	0.36237646925474	0.000601507757188	Chimp derived	Not human specific	1.0	1.0
NACC1	-0.684514945042271	2.79868176218782e-06	-0.598465770862168	0.0155970467536337	-0.421674332472929	0.0286924976130202	-0.538472375100784	0.0148545410967626	Human derived	Human specific	1.0	1.0
NAA15	-0.348028303100566	1.7911938013145801e-09	-0.620207014445607	8.59925738016925e-05	-0.238223531158395	0.0880347636275098	-0.839668020494703	1.70707807251872e-17	Human derived	Not human specific	1.0	1.0
ARF3	6.70702875321056	3.9469117625658696e-266	5.11706961039342	1.03445593910243e-14	1.17669907115988	1.96594351167137e-10	-0.149238012727649	0.61205364673504	Human derived	Not human specific	1.0	0.0
UPF3B	1.21184162374288	1.18880120127826e-61	-0.310302102760151	0.315863993245673	0.361241847475351	0.0452992179911304	0.456991023638213	0.0031382353516076	Chimp derived	Not human specific	1.0	1.0
MYT1L	-0.397459433424774	0.0103218477946911	-0.232028915552611	0.40216578924452	-0.0413733648875377	0.877067369868907	-0.363342108009783	0.117188840155736	Human derived	Not human specific	1.0	0.0
ANP32A	-1.11258317036871	2.479192297853e-13	-0.915309963323425	1.43192160499983e-05	-0.316120890159848	0.164111365058968	-0.537759512065621	0.0064556481426464	Human derived	Not human specific	1.0	0.0
MAP1A	-0.512699778084846	0.0051014858518628	-1.49696587884947	2.58648599070761e-07	0.0676026749868695	0.721256885492683	-1.52835418646384	9.45155266309512e-08	Ambiguous	Not human specific	1.0	0.0
AHDC1	-0.851296628448642	0.0001482012840852	-0.302224434811323	0.395281467166498	0.164311385940316	0.625024343359294	0.553419883129832	0.076840421219497	Chimp derived	Not human specific	1.0	1.0
LDB1	-1.0433694617236	2.18502666022853e-13	-0.493964503087996	0.120040088382111	1.05063260457562	2.38661679946264e-06	1.42779030641671	3.13385725388899e-10	Chimp derived	Not human specific	1.0	0.0
TSHZ1	-0.747271845838724	3.29753762332795e-09	-0.489352151847322	0.0103967683033454	-0.0838360690692438	0.710834644708022	3.32542517469042	2.4904829019393e-16	Human derived	Not human specific	1.0	0.0
AFF2	2.04735501412706	1.0460601681395e-33	0.569772569397209	0.0326203190675869	-0.33343046186839	0.139332821901161	0.26769294776403	0.290990064979332	Chimp derived	Not human specific	1.0	0.0
ALDH5A1	-0.424598476789088	3.6154144646091203e-09	-0.322816704293398	0.0879429137878279	0.032486701373133	0.831345444217097	-0.873721728788717	2.05531514298931e-10	Human derived	Not human specific	1.0	1.0
TM9SF4	-0.308291779055477	0.0016144218505812	-0.0530326169164753	0.798035832736941	-0.181269849753802	0.265844126970214	0.123529623991673	0.466726423259766	Chimp derived	Not human specific	1.0	0.0
KMT2A	-0.543174882479931	9.724255118059969e-12	-0.33045796159255	0.125127909938259	-0.036518491305492	0.821070833750764	0.134922516589461	0.380407512158329	Human derived	Not human specific	1.0	1.0
TLK2	0.738003588098588	2.19794767439434e-18	0.0181780653380208	0.953327604497903	-0.636585996324785	1.51976270458832e-05	-0.885585797296596	1.83713217962012e-11	Chimp derived	Not human specific	1.0	1.0
KMT2C	0.348150992055809	0.0003461280739747	1.67050711624326	2.37125482328099e-20	-0.689324824739502	3.14376231621673e-06	-0.846772320022092	1.71933797125949e-10	Ambiguous	Not human specific	1.0	1.0
CAPRIN1	-0.149545997660354	0.0259662778676886	-0.280915631495155	0.0959090945824925	0.247483662558148	0.0416772096329927	-0.689959934977034	9.14676354728382e-10	Human derived	Not human specific	1.0	0.0
KMT2E	-0.288929979817972	3.10176445255925e-05	-0.325215232012926	0.0201377914788925	-0.476254003011619	1.18148496928727e-05	-0.148488913963458	0.27144640098242	Human derived	Not human specific	1.0	1.0
CASZ1	2.50921062991475	5.051786301112811e-35	2.51981833569977	3.6440462205440495e-18	2.27415248794952	2.8847449298207904e-14	5.70833872214143	1.00084217878852e-42	Human derived	Human specific	1.0	0.0
MTOR	-0.42005840353269	0.0028751584388715	-0.236821148579052	0.476997675099167	-0.0800399372331639	0.726522404479202	-0.331824802755639	0.0798613420545641	Human derived	Not human specific	1.0	1.0
ZMYND8	-0.532316976417272	0.0070858808348688	-0.126458389598338	0.666090952982897	-0.878039275601026	0.0012174759832685	0.17849847585839	0.539866933462972	Chimp derived	Not human specific	1.0	1.0
MYCBP2	-0.236453950609724	0.0185384996277278	-0.259711383552283	0.123880144703215	-0.317080055606116	0.0861980307591776	-0.43522168897227	0.0055385514688851	Human derived	Not human specific	1.0	0.0
CAMTA2	-0.942371357967156	2.1790924093267902e-20	-0.98669167441285	5.5013336495287e-11	-0.656877775301718	6.04332146636199e-06	0.719882824794854	0.0002350740044639	Human derived	Not human specific	1.0	0.0
TLE3	-0.829639665961495	3.62272502250064e-05	-0.813305736776629	0.0082029444170072	-0.538983924272094	0.0206760521118376	-0.971393494506216	2.92040936907648e-05	Human derived	Human specific	1.0	0.0
ABCE1	-0.334501010264724	1.80755613066732e-05	-0.264315311421445	0.0658265181572019	-0.243774274824948	0.129823905100975	-1.18533796677131	1.86927603945954e-19	Human derived	Not human specific	1.0	0.0
MEF2C	0.345195358466404	0.001173085507403	0.208046010040925	0.275223344140592	0.331560455512047	0.126446456596312	-0.41731762888325	0.0253213566257883	Human derived	Not human specific	1.0	1.0
TRIP12	-0.189675885854726	0.0008384588388555	-0.258279655251333	0.0414873797862172	-0.112102498127025	0.445602200580112	-0.0076686523146303	0.950164998632058	Human derived	Not human specific	1.0	1.0
CACNA1E	-0.78004695866204	1.21135466706438e-12	-0.544167505492161	0.0186505904365754	-0.578707026701322	0.0001265990704528	-0.968287625581268	7.283055880372099e-13	Human derived	Human specific	1.0	0.0
MEIS2	-0.900221586148507	0.0352104870197057	-0.742965668798841	0.184030021789802	-0.859375066648486	0.155594021889927	-0.398774313631993	0.499545372887914	Human derived	Not human specific	1.0	1.0
MED13	-0.383111867756327	0.0004385777505253	-0.0575821603237534	0.803710774071169	-0.430201194068356	0.0171750193321238	0.0413297807031781	0.825175154491829	Chimp derived	Not human specific	1.0	1.0
ZBTB21	-0.441312319355723	4.11530250312766e-05	-0.379005079150522	0.0314697960569621	1.62830112523933	5.805797510479731e-17	-0.424048850496024	0.0182784089826777	Human derived	Not human specific	1.0	0.0
TEK	3.56486319749741	9.400246451180191e-31	3.47769409731719	1.30679976134879e-14	0.403225221425372	0.339047945819223	4.0158703444148	1.0641911897246e-15	Human derived	Not human specific	1.0	0.0
CACNA1C	-0.483672166095586	0.0069713177831977	-0.0947257288287326	0.807815702355106	0.060934534916456	0.828834521762334	0.0865804554894671	0.752402328327723	Chimp derived	Not human specific	1.0	1.0
CACNA1A	-0.74258088846038	0.0029470618474789	-0.194957996326439	0.666655353429173	-0.0876308753171205	0.81970956535783	0.020527226671822	0.950890907470298	Chimp derived	Not human specific	1.0	1.0
KLHL20	-0.175792822671202	0.0492087724480046	-0.245255027031325	0.131712601041108	-0.367494645290717	0.0015125355075155	-0.141896795329085	0.358950112039795	Human derived	Not human specific	1.0	0.0
ZNF292	-0.309087351476408	0.0006836650625544	-0.213647789620454	0.262572112950555	0.104763139780984	0.555018070209621	-0.211713395571252	0.17165727447274	Human derived	Not human specific	1.0	1.0
POLA2	-0.512124752058529	0.0014044748489339	0.561153919183746	0.0256085111642802	-0.170289741874607	0.473208977489893	0.202741390069426	0.537556608066758	Ambiguous	Not human specific	2.0	0.0
MYO1E	-1.29497740202032	8.78248303528958e-08	-0.962942522234557	0.0289763643079892	-0.543224500475938	0.0383151053883658	0.219903057710233	0.455183415087092	Human derived	Not human specific	2.0	0.0
PREX1	-1.70679824280757	2.01079941258847e-33	-1.48927599180569	2.54469874175656e-17	-1.58293227143967	6.49618201047921e-18	-0.532236601211765	0.0018983958999462	Human derived	Human specific	2.0	0.0
PON1	0.995543703518828	0.0008212699497727	0.676905054235536	0.0635462211218365	1.51665633812045	0.001057078673449	-0.238965957064153	0.474224498242659	Human derived	Not human specific	2.0	0.0
POT1	-0.294336884343128	0.001499130932952	-0.111235891786442	0.581802858750668	-0.0777905330323777	0.664594068035663	-0.83777246652442	6.9643694612773e-10	Chimp derived	Not human specific	2.0	0.0
PRICKLE1	-0.476889237389868	0.0034360382090903	-0.0713665163938341	0.814791108412679	-0.37031993921106	0.111308053801565	-0.382612798078483	0.035713927871301	Chimp derived	Not human specific	2.0	0.0
PPP1R1B	-1.02703298349519	8.67421593317364e-05	-1.04646404170904	0.0251239186885639	0.300166783611652	0.277189446372263	0.439897914762355	0.175147544780031	Human derived	Not human specific	2.0	0.0
PRODH	1.1442915912956	1.45083215291436e-05	0.102004723209912	0.812773296048776	-1.74800861779595	8.9911251868296e-08	0.574560966617679	0.0714854787546496	Chimp derived	Not human specific	2.0	1.0
MYH4	2.25244197205505	8.88499458148892e-09	2.99616206281787	4.4313539137533406e-09	-1.00715933571067	0.0069317232270792	2.65623408363754	3.00395292582633e-06	Human derived	Not human specific	2.0	0.0
PRKDC	-0.240839652492858	0.0418027396252841	-0.340512732794375	0.120982503209682	-0.242951110319369	0.112934705433686	0.279334607816131	0.0793958732824108	Human derived	Not human specific	2.0	0.0
PPP2R1B	-0.230892441560128	0.0196759379812261	0.0367583277166077	0.862553946580917	-1.04490779541141	1.04287492913691e-07	-2.12882460916731	2.3647175397096e-49	Chimp derived	Not human specific	2.0	0.0
PRKCA	0.87636937322966	1.47273292581953e-07	-0.208507793554416	0.365432521650993	-0.673700855580932	0.0047340025517091	-0.359407114855077	0.0879616972373067	Chimp derived	Not human specific	2.0	0.0
PRKAR1B	-0.348362325593622	0.044509118711608	-0.489217171224437	0.0316098357606868	0.0975947259291814	0.713025431028153	-0.367113624380602	0.0960971215174704	Human derived	Not human specific	2.0	0.0
MYO16	1.60241093630188	4.68028488436275e-08	0.729804709894004	0.11678531625633	1.14313641956138	0.0071172169693977	1.39665716018171	0.0011155891149972	Chimp derived	Not human specific	2.0	0.0
PPM1D	-0.569874971897641	2.24288589785865e-07	-0.0032595859918915	0.992445613375357	-0.449905084086217	0.0111149506312125	0.221142772469463	0.300556996747986	Chimp derived	Not human specific	2.0	1.0
PER1	-0.697391752450163	0.0015383988294945	-0.484256734876427	0.159827469709255	0.366037548324297	0.260051354530365	-0.344459253702055	0.345276516688428	Human derived	Not human specific	2.0	0.0
PIK3CG	1.05864286337873	1.42037880407308e-10	1.27183686694901	0.0001437618111917	1.73860117104347	2.1656747872260503e-09	2.56840584659095	1.7459654027210198e-11	Human derived	Human specific	2.0	0.0
NIPA2	-0.289401736098499	0.0005115038042897	-0.228091048750828	0.136605405163831	0.0494597562205051	0.669798479004349	-0.0869431768149708	0.577578045344431	Human derived	Not human specific	2.0	0.0
NIPA1	0.34722853023881	0.0205969847971878	-0.197646956009765	0.454911935008209	0.438728921943167	0.0352930824199006	1.24249222349213	2.39604878504788e-08	Chimp derived	Not human specific	2.0	0.0
NR2F1	-0.359579411342714	0.0011619829484004	-0.491969826184923	0.0963916027460143	-0.460119172711281	0.0040556922751672	-0.772812759222743	6.60595393082437e-08	Human derived	Not human specific	2.0	1.0
NINL	-0.568465529792847	0.0159266323628315	0.680316075073306	0.04799673028507	-0.824067075565518	0.003336897387025	-1.43884298366259	9.13480800595263e-13	Ambiguous	Not human specific	2.0	0.0
NTNG1	0.825988719173206	0.0009234450001968	0.930824931414322	0.0123184018966443	1.24385405224932	0.0007041746229589	0.548276808186462	0.12312720751577	Human derived	Not human specific	2.0	1.0
NFIA	-1.02648291312639	9.8261452204606e-05	-1.84793338521758	5.69300394551588e-05	-2.03540918091214	1.14215892175663e-08	-1.53364845380101	1.24699975794977e-05	Human derived	Human specific	2.0	0.0
NFE2L3	1.82533317099086	4.2978547616971295e-11	1.4723174041598	6.55983755214879e-05	-0.567100242399897	0.0913584057783282	-0.737929837751113	0.0444471680963517	Human derived	Not human specific	2.0	0.0
NTRK3	-0.940575222861475	1.35723739754583e-18	-0.357419833524461	0.186986263542672	-0.2403993461812	0.237625179463623	-0.558636583224542	0.0029746585915358	Chimp derived	Not human specific	2.0	0.0
NUDCD2	0.964178101514222	8.68920354480161e-07	0.689691769708727	0.111801207302214	0.940411787271858	0.0020889911367952	1.01328213897649	0.000746590353407	Human derived	Not human specific	2.0	0.0
OFD1	3.5633453152411	1.0992477124779e-137	7.27637379442512	1.02847921554984e-114	1.10358610448483	2.3659989561891495e-11	0.285084573358753	0.0759532877795461	Ambiguous	Not human specific	2.0	0.0
OPHN1	-0.661489650991334	3.6374631161573004e-10	-0.585809401635492	0.0292198788846342	0.185531753994297	0.308492623485732	-1.00450971334884	2.24706632584297e-10	Human derived	Not human specific	2.0	0.0
OTUD7A	-0.531153736741919	0.0019837760111502	-0.0117819277621597	0.987105870442116	0.0279509817616095	0.927082518412442	0.409038481480946	0.104319841635181	Chimp derived	Not human specific	2.0	0.0
NEO1	-0.28686949514287	0.0440804770254723	-0.426958915234891	0.10882070791356	-0.494374679473792	0.0266705023618209	-0.496355886844423	0.015944321155558	Human derived	Not human specific	2.0	0.0
OXTR	2.7046764856171	5.74108304642772e-46	4.45575897236998	4.59827281469717e-28	9.57947590203924	3.819061998960701e-118	4.82055229657725	5.63235520675706e-20	Human derived	Human specific	2.0	0.0
PAFAH1B2	-0.79857624566972	2.96660555597282e-10	-0.894181987810109	4.1203567471481197e-13	-0.175311416615109	0.0888267391117246	-0.399432568713097	0.0021547419044102	Human derived	Not human specific	2.0	0.0
PAK2	-0.450492288693583	0.0002348501702777	-0.135995617089997	0.540951874773679	-0.933661770388873	2.43322535786273e-08	0.110125340163395	0.598934272633864	Chimp derived	Not human specific	2.0	0.0
NEGR1	0.426562574621597	1.02927331169077e-05	0.0925123150641575	0.705720852085877	-0.0709510549051132	0.784210787903511	-0.912061030762476	6.5141682035671505e-09	Chimp derived	Not human specific	2.0	0.0
MYO5C	-0.641125463738486	3.71475669006795e-07	-1.20829625497787	6.84792704512968e-07	-1.07432254820972	6.065028377472741e-15	0.411418029352499	0.0412423486178988	Human derived	Not human specific	2.0	0.0
PHRF1	1.11281691636322	3.73853077368815e-14	-1.01200997667545	1.03142961340132e-05	-1.10458122534026	7.9712520713784e-10	-1.00085747822375	6.43442200663346e-08	Chimp derived	Not human specific	2.0	0.0
MYO9B	-0.43339074469766	0.0436766962933408	0.0836701404889543	0.87025830597166	0.226151229046713	0.476320013719299	0.0921143939066952	0.767381631211765	Chimp derived	Not human specific	2.0	0.0
NAALADL2	-0.598723393529846	8.35373375520539e-08	0.785139836439292	0.0014232690959435	-0.409645006359856	0.0199510694534818	0.027248091802506	0.879560629266134	Ambiguous	Not human specific	2.0	0.0
NAV2	-0.350699066948503	0.0390166210515743	-0.0815881842966897	0.784808557919851	0.215572598857639	0.472248182886522	0.457854704684294	0.0761515802721292	Chimp derived	Not human specific	2.0	0.0
PEX7	-0.431793535192219	0.0006556477000218	-0.211069728674236	0.456891352738517	-0.637695486795467	0.0002337210794863	0.1111980609609	0.570599971821542	Human derived	Not human specific	2.0	0.0
PLN	1.35355784313093	6.03313439165369e-11	0.431390483401617	0.4004105443233	0.102059874701661	0.70184004248109	-2.57800642527975	8.88792958484789e-24	Chimp derived	Not human specific	2.0	0.0
PER2	-0.640051167940582	0.049638218447298	-0.288722907803273	0.496026127161865	-0.37847082569568	0.318557867594564	-0.921703078714495	0.000652741830954	Chimp derived	Not human specific	2.0	0.0
PDE1C	0.933680711172381	0.0031488413926557	3.38187720921818	3.54110446287099e-15	2.53700613487903	1.97705078469964e-09	0.14920036757345	0.494897597435078	Ambiguous	Not human specific	2.0	0.0
PCDH9	0.770184055062277	9.764683472629121e-09	0.994902889858442	4.98447027398444e-05	0.0578823205888675	0.827766722732449	-0.327138852685614	0.167599449665087	Human derived	Not human specific	2.0	0.0
PCDH15	-2.09666019255905	2.20448838738281e-07	-4.230945338382	9.07392392091435e-16	-1.17936435363136	0.0032335582147102	-2.27171429187101	2.42970816620242e-08	Human derived	Human specific	2.0	0.0
PBX1	-0.359181488318918	3.12885806567139e-05	-0.454738378611217	0.0048775254540409	-0.575040880820444	0.0001879545168063	-0.0534986813088651	0.743531122139913	Human derived	Not human specific	2.0	0.0
NCOR1	-0.492680496573659	1.86293595616439e-11	-0.324052986232203	0.046984039105788	-0.367478336787895	0.0149021279709485	-0.442588409048487	1.3296921124001e-05	Human derived	Human specific	2.0	0.0
NDUFA5	0.60037236045119	0.0012771257987644	0.150955395498838	0.751338102076492	1.28225432753194	2.63678366063971e-06	0.388771644211825	0.167100799727795	Chimp derived	Not human specific	2.0	0.0
NAV3	1.17472051742408	1.1424146070685701e-31	-0.811266968809282	0.0004614225934547	-0.149862760965511	0.538881082635324	-0.838788816574229	4.2719661277748e-07	Chimp derived	Not human specific	2.0	0.0
ABCA10	-0.894949437633544	2.76490789460367e-08	-0.460383652681373	0.148835465525899	0.839813712855915	0.0001655376587438	3.30379396288447	3.81858085229211e-19	Human derived	Not human specific	2.0	0.0
SGSM3	0.663288438555474	2.62271477737531e-09	2.55968328741275	4.02869228777167e-32	-0.224658675845716	0.299554676047203	-1.88077992982468	6.769220410167781e-21	Ambiguous	Not human specific	2.0	0.0
PSD3	-0.293257025350436	0.0204311460103589	-0.403189035288641	0.0769851510005582	0.268291744249563	0.190547426238861	-0.654928041408605	1.32675212650854e-06	Human derived	Not human specific	2.0	0.0
TRAPPC9	-0.407797521773945	0.0455537428522012	-0.280812867470453	0.466418470819582	-0.371923613156903	0.212258018750696	0.175422993279434	0.569139841484871	Human derived	Not human specific	2.0	0.0
TPO	2.90892189599813	5.24585012213664e-17	0.73824577121741	0.0788037837055644	0.423308850944091	0.224269508129319	3.80391808072489	5.79850136967622e-18	Chimp derived	Not human specific	2.0	0.0
TOP2B	-0.176990112791319	0.0459006146009407	-0.238280088339214	0.180309332824699	-0.364768404153826	0.0337708627566923	-0.184526181172633	0.124379861441116	Human derived	Not human specific	2.0	0.0
TNRC6C	-1.02649401170403	5.80993449255566e-16	-0.457974053454985	0.104253194215512	-0.312885311218033	0.125397468373069	-0.542082516533058	0.004041000935441	Chimp derived	Not human specific	2.0	0.0
TNRC6B	-0.529406790104586	2.3917764168824e-05	-0.267656578374916	0.327414126509585	-0.109188186232737	0.59192233336921	0.764121080511852	0.0001037010502262	Human derived	Not human specific	2.0	0.0
TMEM39B	-0.682018206859416	6.04314613216797e-07	-0.308659073240901	0.205883193784815	-0.586965813098858	0.0013631864534416	-0.214138042654335	0.265004778014057	Chimp derived	Not human specific	2.0	0.0
THRA	-0.797530148424904	4.43454317699818e-07	-1.04528044570134	4.27147404290188e-05	0.660910331324367	0.0003228144477716	-1.39588960056942	1.63295141069657e-10	Human derived	Not human specific	2.0	0.0
THBS1	1.52822853051868	1.62182619741928e-06	-0.937464446729465	0.0680271333903527	-0.712462333942792	0.13916067555851	-2.45116535272708	3.36668972782704e-11	Chimp derived	Not human specific	2.0	0.0
TET2	-0.543403296235111	4.85400707299955e-06	-0.137432947741521	0.586761188881126	-0.455979074099583	0.0112104518615877	-1.10304159891996	3.19329112636731e-19	Chimp derived	Not human specific	2.0	0.0
TDO2	-3.90766824490565	4.61576264537031e-100	-4.2008062246455	7.132691063564981e-35	1.93127124308942	1.93586619470775e-06	1.44725584338756	5.91963501895104e-06	Human derived	Not human specific	2.0	0.0
TBL1X	-0.766602373720288	0.0060790486041628	0.997844986019338	0.0133097609593297	-0.528805524757545	0.136857006647121	0.0474727337169503	0.877836700921456	Ambiguous	Not human specific	2.0	0.0
TBC1D5	-0.253699399681004	0.0075463923696122	-0.081056543273117	0.776398325641802	0.594459042514556	0.0001447872126978	0.238671228490473	0.137730342906388	Chimp derived	Not human specific	2.0	0.0
TAF6	-0.29823554630128	0.0238123003292511	-0.427035803015816	0.109211185782891	1.0153975516915	1.09714009153064e-07	-0.08899885236543	0.620255676919007	Human derived	Not human specific	2.0	0.0
TAF4	-0.998639361537007	5.24343706130294e-07	-0.43355327008032	0.208288767220172	-0.156839616496016	0.622024376944137	1.1112590786499	0.0003214458775092	Chimp derived	Not human specific	2.0	1.0
SYNCRIP	0.573786167961415	4.85240894755378e-11	0.471656356585099	0.0087213224501449	0.546935626442207	9.73308196797464e-05	-0.379109402632832	0.0036793611386139	Human derived	Not human specific	2.0	0.0
SYN2	-0.565366539556094	0.0001185886588258	-0.0058859349825927	1.0	0.602095814482788	0.0154689081538029	-0.963592208311781	6.37184333666598e-06	Chimp derived	Not human specific	2.0	0.0
SYAP1	-0.248772554919751	0.0011901398285417	-0.694661863228386	1.0343081021264e-06	-0.292983922190476	0.0206330456130657	-0.0017207382336705	0.986717598231988	Ambiguous	Not human specific	2.0	0.0
SUPT16H	-0.202394080755968	0.0007263612650206	-0.720922961449671	0.0002186296644503	-0.173107990885899	0.163366543210915	-0.689428543466455	7.39417293693529e-05	Ambiguous	Not human specific	2.0	1.0
STK39	0.510844480215822	0.0075223549355213	0.283368986698168	0.476013433484883	0.999307712048888	0.0007635483587556	0.812371028288311	0.0041170694912339	Human derived	Not human specific	2.0	0.0
ST7	0.477244920589435	0.0006149284422126	0.942792861682395	0.0004415528491006	0.493202272012913	0.0158056804020306	0.0113865461372135	0.953476915378913	Human derived	Not human specific	2.0	0.0
SSRP1	-0.397107235859633	6.40760206974136e-05	-0.731238210830173	0.0030032378421128	0.307209161862231	0.144259684269443	0.0435658708498668	0.767670498497349	Human derived	Not human specific	2.0	0.0
TRRAP	-0.253721201558242	0.0445693985327649	0.145225574553784	0.539844462772084	-0.996118465481488	2.48487766361218e-06	-0.577324566832469	0.0012062457720078	Chimp derived	Not human specific	2.0	1.0
TSPAN4	-2.88074730572657	8.595053156878539e-36	-2.23777943534411	8.46024450863527e-14	-2.19351468441482	1.50612733995956e-26	0.558189088853783	0.0203835139567832	Human derived	Not human specific	2.0	0.0
TSPAN7	1.47748808064889	8.15249471459048e-10	0.189609593380743	0.785853696538895	0.769286529481925	1.30407273816534e-05	-0.0153370296923173	0.954747650329069	Chimp derived	Not human specific	2.0	0.0
TTN	2.24489694612045	2.09067293614492e-31	0.318056299245652	0.203476412883652	2.08619433007826	5.67323891549853e-14	2.06394187205039	1.90651185309281e-21	Chimp derived	Not human specific	2.0	1.0
ZNF559	1.98313002875892	0.0057169183814202	3.02953816416161	0.0032860664124347	-6.50693475209068	3.76045101891091e-48	-7.30808783013457	4.79323469677941e-59	Human derived	Not human specific	2.0	0.0
ZNF18	0.209464466990291	0.0220420942478623	0.110432497675653	0.703721868094707	-0.523642241093149	0.0001081143632787	-0.277819235079002	0.119189107198237	Human derived	Not human specific	2.0	0.0
ZMYND11	-0.798320517452972	1.3204135747799599e-33	-0.41117747933361	0.004647442887543	-0.647763081490115	8.37652917723904e-05	-0.177396831519528	0.129781827771624	Human derived	Not human specific	2.0	0.0
ZMIZ1	-1.09768976096963	3.46959351025689e-06	-0.889549097079287	0.0074917100540687	-0.183706002757083	0.608238945893839	0.237784161694694	0.479652131190444	Human derived	Not human specific	2.0	1.0
ZC3H4	-0.507149156589546	9.02795513421457e-05	-0.597163658118774	0.0016070493360279	-0.886932599199046	2.01279160185562e-06	-0.594023324685012	0.0009053824713311	Human derived	Human specific	2.0	0.0
ZBTB16	-1.1718657351313	3.05268332712338e-09	-0.719366231408369	0.0284219184869032	-0.339820521345018	0.239282565607664	0.267251588192443	0.412722089023221	Human derived	Not human specific	2.0	0.0
YTHDC2	-0.265654030822794	0.010244454030997	0.223947376877637	0.250698208817221	0.450018057027414	0.0035794453656059	0.525777117888947	0.0011811037506656	Chimp derived	Not human specific	2.0	0.0
XPO1	-0.329299363627091	0.0006189222405761	-0.214009879602672	0.272625721845592	0.122799596213568	0.467253636075134	0.112796077970412	0.50803973582281	Human derived	Not human specific	2.0	0.0
WNT1	7.48224202916486	3.37699108749293e-07	1.50091258595151	0.0976287139827874	-1.07367779194956	0.0417157207952989	-1.6799764952979	0.0015754405553106	Human derived	Not human specific	2.0	0.0
WNK3	-0.421485661118598	2.30558648358151e-05	-0.34965889217324	0.0136620264327984	-1.19214302945997	3.5706777925244104e-24	-0.307112442003125	0.0057786863432016	Human derived	Human specific	2.0	0.0
SRSF11	0.441432112503125	0.0014634547096919	0.243369835516714	0.392039981953027	-0.124147305412001	0.622028800731913	0.922005888742868	0.0001578542334552	Human derived	Not human specific	2.0	0.0
VIL1	1.13285569684432	5.6752680067939e-09	0.679915202270045	0.0546634475892051	-2.99249670720085	1.4156378426517302e-23	-0.484006415990012	0.0708247476354509	Human derived	Not human specific	2.0	0.0
USP15	0.198907776802567	0.0213679139218043	-0.125631220423421	0.506112929499352	-0.070898252854796	0.715274931311179	-0.43883356875272	0.0023804587145538	Chimp derived	Not human specific	2.0	0.0
USH2A	-0.253007159761975	0.0185114117854119	-0.208121794118541	0.401474348208962	0.359522461994663	0.135066430202034	1.82419625325621	3.99255278611851e-32	Human derived	Not human specific	2.0	0.0
UPF2	-0.602634016946876	2.42416236664001e-12	-0.511336802907029	4.65446067633813e-05	-0.791440317558063	5.57869886925499e-10	-1.42036977620921	5.8609923416925e-22	Human derived	Human specific	2.0	0.0
UNC80	0.34717108315949	0.000648343998476	0.641083130866943	0.0108575421996902	0.630755642964363	0.0027291665497586	0.754392377295476	0.000567037721973	Human derived	Human specific	2.0	0.0
UNC13A	-0.691687111114342	0.0014517812335252	-0.356206194784837	0.317203392758128	-0.149791817112938	0.632267329546473	0.341300245270828	0.263738431684524	Human derived	Not human specific	2.0	1.0
UBR5	-0.273720219887515	0.0058206858852615	0.153319102869593	0.477918082904714	-0.296601872350909	0.0627803652447265	0.393813637149207	0.0155693268739353	Chimp derived	Not human specific	2.0	0.0
UBN2	-0.645160263834034	1.39979900257813e-10	-0.14862986899422	0.547974169160834	-0.23026638083992	0.229457119790635	-0.382185593666531	0.0243859065440178	Chimp derived	Not human specific	2.0	0.0
UBE3C	-0.343795262778092	0.0260888280284056	-0.268641543066833	0.361356880523445	0.159403563609352	0.52659379612475	0.344584479194711	0.140591289476395	Human derived	Not human specific	2.0	0.0
UBE2H	-0.503890669249514	4.2317391268323e-07	-0.409767732348495	0.0771524534719845	0.214891986174569	0.174482369257974	-0.187393172476666	0.249236594554942	Human derived	Not human specific	2.0	0.0
TUBGCP5	-0.454131779682315	0.0010134211311051	-0.92271556693144	2.33800354877776e-06	-0.71397077278189	0.0002222791677599	-0.595764089689565	0.004406833085266	Ambiguous	Not human specific	2.0	0.0
VASH1	0.455040968904606	0.0013592515984504	0.995913983302892	5.79259820622248e-08	0.387825731871889	0.051424298358702	0.675674549368587	0.0001937946379548	Ambiguous	Not human specific	2.0	0.0
PRUNE2	0.557909345230368	0.0396790986129235	1.1519437667772	0.0027328391508182	1.79577864062515	4.49033911136507e-06	2.06210247130306	3.82404784120669e-07	Ambiguous	Not human specific	2.0	0.0
SPRY2	0.751396134168981	0.0001931356844544	0.76577076747805	0.0973024723429403	1.75746076616262	4.18790034162977e-07	-0.301831753980243	0.189504490979088	Human derived	Not human specific	2.0	0.0
SPEN	-0.313200180049215	0.0009248357220339	-0.440673922364351	0.0008924529501667	-0.280960415168345	0.0540133971691033	-0.47898322121033	0.0004724644570367	Human derived	Not human specific	2.0	0.0
SCP2	-0.467592655707261	3.26470278853672e-10	-0.474819815305067	0.0036153824216354	-0.531070388903082	0.0001364022101135	-0.678011212290889	2.48572663891982e-09	Human derived	Human specific	2.0	0.0
SCN4A	0.883817155050151	0.0015330028965307	-0.059138165170686	0.798460875961281	-0.525455110240671	0.169682400323219	0.989704478242202	0.0137476314763044	Chimp derived	Not human specific	2.0	0.0
SAMD11	-2.23849368568692	0.0001423560605245	-2.28153130969154	7.84971364471696e-07	-4.50114365797563	7.33353883566099e-26	-3.77558193461341	9.8389991718908e-22	Human derived	Human specific	2.0	0.0
SAE1	-0.524561993395574	7.22322819418107e-05	-0.668444536830406	0.0021507567461024	-0.24611563146078	0.259869863483143	-0.697134204889782	0.0006102232057167	Human derived	Not human specific	2.0	0.0
SACS	-0.412777647046775	0.0014960806081326	-0.13206993749237	0.576223775048536	0.0561746834999	0.800702594739366	0.470547142560124	0.0344334558540305	Chimp derived	Not human specific	2.0	0.0
RPS6KA2	-1.7238132552691	1.18189231649278e-24	-1.13060182493579	2.80721612253341e-05	0.426251371219519	0.0710812784661028	0.721847587980055	0.0058455409180657	Human derived	Not human specific	2.0	0.0
RPL10	3.08841158746324	1.16844456640018e-26	0.28037117085653	0.677980295395534	2.49536626000403	1.99761826323284e-07	1.00551893961546	0.0242541730419794	Chimp derived	Not human specific	2.0	0.0
ROBO2	-0.917307103395607	1.70295216010303e-07	-0.45830650910963	0.0639805166262793	-0.0827681343145702	0.817616050183946	-0.619624177165768	0.0111892066666205	Human derived	Not human specific	2.0	0.0
RNF38	-0.257164549078293	0.0292373444012135	-0.381499787386253	0.106276214602157	-0.465896845285434	0.0100863457052023	-0.384636332103415	0.0409089943186603	Human derived	Not human specific	2.0	0.0
RNF25	0.247438367908433	0.0053502099477568	-0.0508626660036046	0.794249232898764	1.38170133181672	4.97219051824364e-18	0.512151218591173	0.0056193217928339	Chimp derived	Not human specific	2.0	0.0
RNF135	-1.73369431993493	1.9565829160278102e-31	-1.49008048930177	1.2753701410489e-13	-1.75521211841176	7.74968287570173e-13	-1.44803657444133	2.75045132812344e-11	Human derived	Human specific	2.0	1.0
RIMS3	-0.492520266158912	0.0001454332681909	-0.580958987221959	0.029677677559063	0.28229784007881	0.0758408670983605	1.5287659018576	1.2882399814046401e-17	Human derived	Not human specific	2.0	0.0
RGS7	0.537654187684469	4.58811625738314e-05	1.04714322459998	3.04449791397838e-05	0.946589390754897	6.28748654128263e-05	0.4292421112218	0.0138713705448117	Human derived	Human specific	2.0	0.0
REEP3	0.745904319834947	4.8698332513398e-20	0.99152704670228	3.71880415098966e-13	-0.0220369740756224	0.905774121532218	0.277779548639357	0.0572939874141068	Human derived	Not human specific	2.0	0.0
RBBP5	-0.346420960177501	0.0018539128385248	-0.242635653821371	0.190134407378561	-0.185015702338724	0.264365660764696	0.191799528370124	0.286395642471218	Human derived	Not human specific	2.0	0.0
RAPGEF4	-0.722483799325308	3.76631226352082e-05	-0.360091686812651	0.205692899316017	-0.596781805860502	0.0097787485874532	0.926877871018331	7.73111350583384e-05	Chimp derived	Not human specific	2.0	0.0
RAD21L1	-0.824669348472552	0.0089943693659371	-1.61198713251673	5.65508466914312e-07	-1.68490950430893	2.6486234515461e-11	-0.636871409933505	0.0222745690175882	Human derived	Human specific	2.0	0.0
QRICH1	-0.539323053919363	0.0008544875729571	-0.249739761460801	0.439588318954696	-1.21461755067455	4.08494854663456e-07	-0.0868098393624479	0.711866225871086	Chimp derived	Not human specific	2.0	0.0
PXDN	-2.90530322811699	1.52392391035441e-18	-1.09851743400949	0.0206857005373714	-2.77857303361105	1.54686191341348e-13	-1.91227185691109	1.27700584999256e-06	Chimp derived	Not human specific	2.0	0.0
PTPRC	1.49629457349942	3.077732014429e-13	0.229956963825795	0.700969259920523	-2.44731504140464	1.39966373208786e-17	-4.791980150445	1.29038514823216e-94	Chimp derived	Not human specific	2.0	0.0
PTGS2	-0.938217757647685	2.57007862297031e-06	-0.671258806493407	0.0254207633355925	-0.468776513162605	0.0885595340437541	0.0037763425476627	0.989320289250761	Human derived	Not human specific	2.0	0.0
SEMA5A	0.942876269339102	0.0051752917725127	0.136070438383694	0.809969291205957	-0.951834410386042	0.0223104954544424	-1.33726117193672	0.0013222361660623	Chimp derived	Not human specific	2.0	0.0
SERPINE1	-0.909543564792336	0.0033097450464284	-1.05679690979551	0.008371468630594	-1.05726797845253	0.0021210965255743	0.617410204021581	0.0967079302599744	Human derived	Not human specific	2.0	0.0
SETD1B	-0.538761810378873	9.11872458757445e-06	-0.392146222747034	0.0480299698209965	0.265359897911186	0.188482044934372	1.12642681447475	3.14680001514186e-08	Human derived	Not human specific	2.0	1.0
SETDB1	-0.328304145686913	0.0018964320927072	-0.109975796003022	0.713233953033686	-0.84311656836174	1.16723802701947e-13	-0.515000041050246	5.90270551545259e-05	Chimp derived	Not human specific	2.0	0.0
SPARCL1	0.84587082594689	1.85698571630824e-07	0.450777262472324	0.256089272495307	0.950672889336457	6.70476409840496e-07	0.0706488267215835	0.758378188807067	Human derived	Not human specific	2.0	0.0
SOD1	1.03318628613599	7.58162952772516e-05	-0.621983119121242	0.296291463389123	0.52263677600331	0.121147954848397	-0.392296094760037	0.289237226084745	Chimp derived	Not human specific	2.0	0.0
SNX5	0.968175582429239	5.35591554511727e-20	0.689294188200176	0.0005767553478296	0.935293356031322	9.34463985154663e-08	1.01882020678227	2.80253299331312e-11	Human derived	Human specific	2.0	0.0
SNTG2	-1.20767836421579	0.0037949036894904	-3.94823224673133	4.34427449522557e-08	-3.2879752332324	1.68282431719186e-09	0.487168793943359	0.332033119313427	Ambiguous	Not human specific	2.0	0.0
SNAP25	-0.339442314623033	0.0187960898058752	-0.431090949761506	0.147709365661772	1.15248778652511	3.92294241257546e-11	0.278483092877435	0.0479765422633821	Human derived	Not human specific	2.0	0.0
SMG6	-0.410757951561962	0.0322971370576338	-0.148692214893568	0.695145500332398	-0.190485431857065	0.506834301588734	-0.239382484373708	0.404335780558368	Chimp derived	Not human specific	2.0	0.0
SMAD4	0.737308962908301	8.878843068240241e-25	0.765194050075817	2.54519292701858e-12	-0.450586726452661	0.001125661087901	-0.195185129462914	0.112235972041856	Human derived	Not human specific	2.0	0.0
SLITRK5	-2.3634868138123	9.39713940409386e-72	-1.13411765007224	7.35822586616728e-13	-1.66621601643353	1.60208856403572e-22	-0.664342073702422	0.001756438323821	Chimp derived	Not human specific	2.0	0.0
SLCO1B3	3.79967362281114	0.0037194816190206	5.91596854866399	2.52919647544165e-35	-1.20896273025136	0.0001685615034669	-0.132427532488802	0.586167368981135	Human derived	Not human specific	2.0	0.0
SLC9A9	-0.48100349987011	0.023912409918213	0.566888221001893	0.0663054098020749	-1.53486631369058	3.09981302998263e-09	-0.455575678491051	0.118831518670673	Ambiguous	Not human specific	2.0	0.0
SPP2	1.65219312150874	1.59834999657164e-05	1.44909045208254	0.0010695995398881	-0.779263196620971	0.133076069325471	1.17246094417095	0.0112991450000319	Human derived	Not human specific	2.0	0.0
SLC7A7	-0.815408913667646	1.29685262958401e-06	-0.418079404860957	0.110444385559688	-2.18039500238632	2.78466230478748e-14	-0.0607709867223655	0.770169968218345	Human derived	Not human specific	2.0	0.0
SLC6A3	-7.4179422494825	1.42638017564817e-130	0.418886748997159	0.492070803677336	-1.40393754911903	0.0022499187693772	-3.40920885129599	1.16367276441099e-14	Chimp derived	Not human specific	2.0	0.0
SLC4A10	-0.479088650162608	1.67438144427266e-10	-0.379990757241367	0.091536130372869	0.0310529435030138	0.862327251468361	0.192283264791391	0.17037647862899	Human derived	Not human specific	2.0	0.0
SLC38A10	-0.364968618651792	0.0174673346999887	0.0194928610832636	0.935185214071286	-0.377003166350843	0.104759679216497	-0.11239405358946	0.624875242684532	Chimp derived	Not human specific	2.0	0.0
SLC29A4	-1.01764780089849	0.0024858558118914	-0.922344245981132	0.0499182940921925	-0.895637719428253	0.0410189437777337	-1.53871358871963	0.0004089095444935	Human derived	Human specific	2.0	0.0
SLC27A4	-0.457082469250658	0.0082178974394549	-0.334083748329716	0.267506222276137	-0.344194813347217	0.155115071590205	1.34768997729728	4.1194395069829e-09	Human derived	Not human specific	2.0	0.0
SLC25A12	-0.96811629615614	7.45941037475874e-41	-1.0396260824887	4.67344180872551e-14	0.0191777863359524	0.879865473506107	0.143516554613083	0.312073062578502	Human derived	Not human specific	2.0	0.0
SLC22A15	-0.425702049547231	0.0039801542656093	-0.490843800066939	0.0825487426343411	0.963486891107815	2.67500497608392e-07	0.164165609454608	0.4158898395008	Human derived	Not human specific	2.0	0.0
SLC1A1	-0.251179452741852	0.0004649824226174	-0.34341061089612	0.0631294345114711	0.600517840465079	2.97399555372727e-05	0.176691647160596	0.133483442591732	Human derived	Not human specific	2.0	0.0
SLC12A5	-0.47863534866901	3.20902754466783e-05	-0.525708047270076	0.0081345071050636	-0.137405343181838	0.396153463507375	-0.37437857921125	0.0488785711473794	Human derived	Not human specific	2.0	0.0
SF3B1	-0.337978460441889	2.62159358814754e-06	-0.378409565841144	0.0249718799257416	0.0179127763485505	0.922787592191129	0.0727123623423943	0.613971481088347	Human derived	Not human specific	2.0	0.0
SLC7A3	5.57085995707339	1.11977312565586e-24	0.29408806780294	0.599290969565761	2.86902332620755	4.87540929802833e-06	5.17367317445446	1.94022113149228e-11	Chimp derived	Not human specific	2.0	0.0
MNT	-0.413951720980693	0.0084750672989776	-0.527668994064758	0.0262553965982142	0.870031286192964	0.000721471194733	0.203602946081361	0.426792032078788	Human derived	Not human specific	2.0	0.0
MARK2	-0.479072910351889	0.0029623216849084	-0.221201288097048	0.389484682913005	-0.346938408441686	0.141314074648315	-0.283918950663178	0.224272628696661	Chimp derived	Not human specific	2.0	0.0
MIB1	-0.160410605643131	0.0133428011696887	0.335480418895384	0.0571336840947622	-0.226537185032153	0.182885542664002	-0.104119885428613	0.442541359588518	Ambiguous	Not human specific	2.0	0.0
DOCK1	0.494528543953902	6.62269564223266e-05	-0.629894422266634	0.0102753919269794	-1.81495068033229	2.76340268710846e-11	-2.29424711286856	1.46240489533435e-24	Ambiguous	Not human specific	2.0	0.0
DNAH17	-0.605358951911603	0.0050457372365733	-0.295809068919665	0.418139976389469	-2.41517144376916	1.5017103286568602e-15	0.636643776073861	0.0220957663977532	Chimp derived	Not human specific	2.0	0.0
DNAH10	-0.522144926403428	0.0010022117156206	0.0108890246038709	0.995108625045031	-1.1944815671666	0.0003101000992347	1.06100134893039	3.69132221735402e-06	Chimp derived	Not human specific	2.0	0.0
DMXL2	-0.336085985381016	0.0026165554354062	-0.2250933187473	0.346743212305846	-0.159110474358015	0.429398711787109	-0.934839501944074	2.6695680696306e-08	Human derived	Not human specific	2.0	0.0
DMWD	3.06047256108239	4.2649564004345595e-43	16.4282627700989	3.23277739446455e-97	1.89154308458341	2.91012348431362e-11	1.87322758520237	1.39759736294688e-05	Ambiguous	Not human specific	2.0	0.0
DLX6	-1.34479606453897	0.019975048637193	-1.23527040963105	0.103580462424862	-0.928359318008891	0.152181737644389	-0.353246442132686	0.51055714517454	Human derived	Not human specific	2.0	0.0
DLX2	-1.48914522345269	0.0037836321133598	-0.405693403769771	0.55444157010264	-0.078416128033107	0.874345645882432	-1.74671381618473	0.0005543455289866	Chimp derived	Not human specific	2.0	0.0
DLL1	0.478263409523009	0.0015981012488619	0.501250634724691	0.0970771684265838	6.5360272971415	1.18718934875812e-86	0.701131292382239	0.0016329711354758	Human derived	Not human specific	2.0	1.0
DLGAP3	-0.550182632759466	0.0013930392699701	-0.161418659160259	0.62274001320281	0.543379744640067	0.0279950927460312	0.190426033397103	0.477864710358069	Chimp derived	Not human specific	2.0	0.0
DLGAP2	1.91486417141004	1.36179308211332e-60	-0.52395266204404	0.0313926882584861	-0.461024159931903	0.0244855136112878	-0.284294299418461	0.143123682758462	Chimp derived	Not human specific	2.0	0.0
DIXDC1	-0.475972686653591	0.0032158418797448	-0.727733906709779	0.0035419375735976	-1.58681405131142	6.14492055895137e-14	0.141828612918773	0.563442316720202	Human derived	Not human specific	2.0	0.0
DIP2C	-0.676221442701881	0.0001176557837918	0.656421150784074	0.0630616818075061	1.15449395076567	5.22320546661848e-05	1.34341623039607	1.56873165956237e-07	Chimp derived	Not human specific	2.0	0.0
DENR	0.407337098055552	2.77354743340018e-08	0.130521049477126	0.449681674965979	0.26951831051718	0.0368075017852116	1.20531805579612	2.38363848581544e-10	Chimp derived	Not human specific	2.0	0.0
DDHD2	-0.385199207738824	0.0011218594300123	-0.161260017796317	0.528700717930106	0.319098799298803	0.0551573398463094	0.502528170964427	0.0048730072002407	Chimp derived	Not human specific	2.0	0.0
DDC	1.82686982612018	4.2818939545572804e-17	3.03605735796032	2.1941322498394e-20	-1.20510126413011	3.09499881913405e-05	0.0370183759892433	0.876014029114616	Human derived	Not human specific	2.0	0.0
DAPP1	1.94795230612554	3.74815206472228e-08	0.191247999414508	0.724203343505339	-0.172051867445556	0.687410005368568	0.228096619998519	0.566786287679055	Chimp derived	Not human specific	2.0	0.0
CX3CR1	-1.33482171163545	0.0052218602822085	0.960210200188196	0.0217187418121082	0.230421539382204	0.558415490231297	-0.958817443633666	0.0433240949948508	Chimp derived	Not human specific	2.0	0.0
CUX2	-0.600286664747767	0.0002299183869317	-0.0687932636280257	0.817262824135043	0.0183136304660977	0.942233547264927	0.613927925022411	0.0141382042762978	Chimp derived	Not human specific	2.0	1.0
CUX1	-1.07641612001331	1.10562732145608e-12	-0.581429137554496	0.0354271322843011	-0.610994532273576	0.0030240343443781	-0.74763528338964	0.0005363705356047	Human derived	Human specific	2.0	0.0
CSMD1	0.78358494359271	1.76635652254175e-18	1.90665790714879	8.30894739595952e-13	0.305159063396377	0.0988523280591293	-0.164645208612958	0.340208093673947	Ambiguous	Not human specific	2.0	0.0
CPZ	2.00998255716781	6.73518334608788e-05	10.0890502912535	9.52854700905402e-13	2.48617260195465	0.0005749333335802	1.1471858766977	0.0418007566654659	Ambiguous	Not human specific	2.0	0.0
CPT2	0.793653721860088	3.13724774385566e-07	0.669566635065533	0.0212607389772205	0.810447038234373	0.0005559225990416	-2.09475147678299	1.41802791534223e-19	Human derived	Not human specific	2.0	0.0
CPEB4	-0.221641433796261	0.0110104299237442	-0.269510207716155	0.0543478560305218	0.879111661181336	4.59371914922746e-10	-0.331138879776235	0.070094483386199	Human derived	Not human specific	2.0	0.0
DOCK4	-0.617383832293254	0.0001195239399185	-0.389210995057422	0.165770601501571	0.276678626184375	0.374813425613646	-0.0271288538553944	0.829693966682134	Human derived	Not human specific	2.0	0.0
CNTN4	0.5223833310049	0.0074161575168913	0.884199451180462	0.0010727627256536	0.952335111222499	4.08636031811346e-06	-0.806004657949027	8.54194798449631e-05	Human derived	Not human specific	2.0	0.0
DOCK8	-1.90518737282646	3.6371437447753497e-12	0.652992363700749	0.0094228699407574	-1.3501909526612	1.31755493754656e-05	-1.78009891070831	5.928889775436e-18	Chimp derived	Not human specific	2.0	0.0
DRD1	-3.83793752877622	3.5516255548408103e-47	-4.48898218825824	3.33554561224326e-32	-3.05917861725214	2.75294875444702e-34	-4.88050768320173	1.19124035690799e-46	Human derived	Human specific	2.0	0.0
FBXO33	-0.587479496028244	2.90112632728553e-08	-0.429415900105389	0.0243511405883358	-0.0264379431115148	0.907016945657729	-0.582949955759363	0.0034957903382669	Human derived	Not human specific	2.0	0.0
FBXO11	-0.370980311056363	0.0008742490341599	-0.15618912630171	0.483192524685613	-0.253256784026529	0.190599545993815	-0.785502476426858	3.69809122481578e-05	Chimp derived	Not human specific	2.0	1.0
FAN1	16.7039288024939	0.0	0.561885826176207	0.0139053370564094	-0.134248106586733	0.370412077769697	-1.27074323437335	6.8828311066978e-22	Chimp derived	Not human specific	2.0	0.0
FABP5	0.90536338863052	0.0023752081735644	0.126823930201603	0.85688657320681	1.58647274770794	7.58339970047333e-05	-0.334924208318702	0.404168502949523	Chimp derived	Not human specific	2.0	0.0
EXOC6B	-0.71319492991024	2.22372545504741e-13	-0.527008641402106	0.0183795119715607	-0.349635780057495	0.0551379968302263	-0.682426740736286	3.06194522068571e-07	Human derived	Not human specific	2.0	0.0
EXOC3	-0.520432528417027	1.67499007263245e-07	-0.974263344230524	9.67327079972227e-07	0.409711291223526	0.0122661199772381	-0.0911047641658713	0.699650458714614	Human derived	Not human specific	2.0	0.0
ETFB	1.71124853865181	9.82964013657753e-13	0.149157812745396	0.816202512604891	1.29391805678761	2.30356429710183e-07	-0.579196670427549	0.0584028396016471	Chimp derived	Not human specific	2.0	0.0
ESRRB	0.761250794278714	9.49968099985519e-06	0.123773971104179	0.71822321355018	-1.39633446171527	1.9434249765567e-12	0.0182747779913881	0.916744344750666	Chimp derived	Not human specific	2.0	0.0
ESR2	1.19778410630487	4.94207747134864e-16	-0.0557369303430519	0.87025830597166	2.43838748554882	6.43708765374383e-38	3.31199583508622	8.25780560048874e-74	Chimp derived	Not human specific	2.0	0.0
ERG	0.783369038872733	6.5114871351189e-07	0.51880841995384	0.0590965734580954	-2.50918389734334	1.36445621177256e-33	-0.315711785441133	0.142223100275412	Human derived	Not human specific	2.0	0.0
EPC2	-0.268400623162307	0.035697770219214	-0.0763428761255049	0.751101878249825	0.256463696781789	0.285668588582364	0.0268821052109405	0.885994703861571	Chimp derived	Not human specific	2.0	0.0
EP400	-0.547961212620165	1.57504412695736e-06	-0.557047107204453	0.0250289100517082	0.331976303368105	0.0613699189110339	0.214741904490995	0.201343803860191	Human derived	Not human specific	2.0	0.0
MLANA	1.25098926306043	3.37151703957735e-06	0.998443852189027	0.0098430317121172	0.738364849044276	0.0993219954973032	1.25311968715256	0.0004848754816849	Human derived	Not human specific	2.0	0.0
ELP4	-0.763158478778974	7.14157272213573e-18	-0.0412738246846392	0.85978837889276	-0.270598401535944	0.113679927305579	-1.24872985508081	8.86705002289977e-22	Chimp derived	Not human specific	2.0	0.0
ELP2	0.384312968692381	1.95335359615355e-05	-0.0632951950660155	0.819014658282207	0.441525012539705	0.0069205148425111	0.251534704308709	0.149314303900669	Chimp derived	Not human specific	2.0	1.0
ELOVL2	1.0601312926397	3.21437670633079e-07	1.2508198530581	7.48353330348704e-07	-0.730293289769567	0.0101304606054558	-1.77574564023087	5.57574856430756e-14	Human derived	Not human specific	2.0	0.0
ELAVL2	0.638846379804783	0.0174772176910515	0.915178612901821	0.0086610821647674	1.29661066520371	0.0002429356087815	1.1161488004602	0.0014296981658876	Human derived	Human specific	2.0	0.0
EGR3	-0.5284281480422	0.0280708852254359	-0.883275128368714	0.0439091900160217	1.14320965703586	0.000164545602999	-0.628243816158101	0.063431513734961	Human derived	Not human specific	2.0	0.0
EFR3A	-0.437377232996398	2.13525675796336e-05	-0.500390254881118	0.0010358974519728	0.07360449710717	0.744546625192527	-0.222092994086561	0.175092933653697	Human derived	Not human specific	2.0	0.0
DYDC2	-0.585292383638705	1.65217423483694e-05	0.916887065359329	0.0164505465520664	-0.358400611745794	0.233198997608832	1.03018487473635	0.000287741316482	Ambiguous	Not human specific	2.0	0.0
DVL3	15.8846972270497	0.0	-0.0510255502746556	0.794557400462191	0.0038233847542829	0.940784795434809	-0.342693898345266	0.108259240342466	Chimp derived	Not human specific	2.0	0.0
DRD3	1.58810138919908	5.159006961823451e-09	1.2221684220537	0.000291592872546	-0.0175510910389474	0.752994097437994	0.530871469464818	0.197141796036984	Human derived	Not human specific	2.0	0.0
DRD2	-0.634736915811008	0.0155622563446431	1.48010603616414	1.63208996323952e-07	1.98538010678223	1.8585594297772697e-11	2.32615652999165	3.12302887122535e-14	Ambiguous	Not human specific	2.0	0.0
DPP10	0.653213492322496	0.0009002348867138	0.579821587527339	0.107332223005053	0.501016402065031	0.135671136380192	1.33730993874849	4.66676849453658e-05	Human derived	Not human specific	2.0	0.0
CNR1	0.763899331247061	0.0004725724936677	0.190852827389669	0.660612044131379	5.31865673229799	1.09813437826603e-35	-0.180452483054958	0.633089471691777	Chimp derived	Not human specific	2.0	0.0
CNGB3	0.863578107864484	2.69299982121943e-05	-0.193218974548559	0.69015108073381	-1.06895246432213	2.35232957293785e-05	-1.53472635086549	6.70877810925789e-13	Chimp derived	Not human specific	2.0	0.0
CMPK2	-0.735629491952886	1.92752053376831e-05	-1.58474350599856	5.5411745909134196e-11	-0.520309378091951	0.0643292836734457	1.6839536008237	3.71689636528587e-07	Ambiguous	Not human specific	2.0	0.0
ARNT2	-0.442919269231755	0.0157596467318017	-0.436915188578629	0.0915414504737353	0.121837399030941	0.681105139426212	0.135421153092655	0.581084229368189	Human derived	Not human specific	2.0	0.0
ARID2	-0.373446193324197	3.81925753296808e-05	-0.189877420064568	0.251669717362766	-0.687294253940585	4.23514306771152e-08	-1.05286772444532	1.89514391819477e-16	Chimp derived	Not human specific	2.0	1.0
ARHGEF10	-1.308373322434	5.54189482328328e-22	6.54564950716172	3.76536708370264e-65	-0.996806413607386	2.25106046252215e-09	1.51881414825347	1.14729191905106e-12	Ambiguous	Not human specific	2.0	0.0
ARHGAP5	-0.436127972775581	0.0002063611638151	-0.288680433643417	0.0993066490234424	0.620085700597589	3.44586086698127e-05	-0.201546583982089	0.203996530223991	Human derived	Not human specific	2.0	0.0
ARHGAP32	-0.523417601642319	4.13388693208492e-07	-0.287517464603163	0.258844577746347	-0.331797446925094	0.166886015863942	0.130797352797277	0.514038709644746	Human derived	Not human specific	2.0	0.0
AP2M1	17.7956008163875	6.84064149495516e-201	-0.575079638932043	0.254756890327518	1.42168761978568	1.8485604018285e-06	0.223663160884585	0.606353465209851	Chimp derived	Not human specific	2.0	0.0
ANXA1	2.06440630181059	7.61175336343192e-09	0.713848109417635	0.197483572975768	0.393778581842462	0.3289470095958	-1.45499832431215	0.0001113965055139	Chimp derived	Not human specific	2.0	0.0
ANKS1B	-0.397755523848822	5.13102641406488e-05	-0.0414882962205124	0.804894026750018	0.0332955241909379	0.904481899327383	0.158877354451138	0.39699510232772	Chimp derived	Not human specific	2.0	1.0
AMT	0.429715919762844	0.0006902179861413	10.4731472464818	1.62284949502534e-155	-1.5016190192544	1.53235546692523e-19	-0.757583644158524	1.57944327413121e-06	Ambiguous	Not human specific	2.0	0.0
AMPD1	2.46870503949237	5.73914648703401e-07	3.06208963689212	3.24595189505127e-05	0.854232854971806	0.156317156412862	3.60343390738459	0.0001704766651675	Human derived	Not human specific	2.0	0.0
AHNAK	-0.351694134690932	0.005116977469926	-0.0671003768687526	0.80231140527416	-2.426083801739	2.54159567569279e-20	-0.478285278340241	0.0624817712524602	Chimp derived	Not human specific	2.0	0.0
AGO4	0.431191043627659	0.0014787569449328	0.266977716163651	0.459384180868951	0.651949679304541	1.53266704244005e-08	1.23885478787043	3.4522347336703e-27	Human derived	Not human specific	2.0	0.0
AGO2	-0.732571794984741	0.000235150796693	-0.30399001788022	0.263431824017102	0.269664575972329	0.301051930492545	0.965932625284697	8.4389698886304e-05	Chimp derived	Not human specific	2.0	1.0
AGMO	-0.92508842930526	3.23238444636645e-05	0.0112764191705682	0.992305672994807	-0.840163995523802	0.0040673057410409	-0.966322528972084	0.0009353024050096	Chimp derived	Not human specific	2.0	0.0
AGAP2	-1.49926422062311	2.30900022350969e-44	-1.17467731133411	1.0011507136566e-08	-0.0375715710780813	0.843257707745512	-1.20691590372298	6.57907948946547e-16	Human derived	Not human specific	2.0	0.0
AGAP1	-1.01656994469375	6.6679329030902804e-09	-0.429179031968157	0.199349758013731	-0.184809362299742	0.502255497423129	0.267905280441185	0.356355101780443	Chimp derived	Not human specific	2.0	0.0
ADRB2	-6.65222014977076	1.2434890329949001e-86	0.242150624851258	0.693685178147233	-5.51597718942294	6.01071893302123e-27	-0.199769748839724	0.608186895290126	Chimp derived	Not human specific	2.0	0.0
ADK	-0.322660838531087	0.0097305781522067	0.211091708199925	0.566588625309753	-0.778401278448435	7.85166557202387e-05	-0.417723822131174	0.0324277982447871	Chimp derived	Not human specific	2.0	0.0
ADCY5	-0.746428886059192	0.000985585818674	-0.206224286889559	0.599196161426527	-0.0525476967761416	0.885385873472976	-0.101789569370681	0.767308013989946	Chimp derived	Not human specific	2.0	0.0
ADA	-1.24008779675205	0.0009653765846459	-0.571478231259934	0.183248065343611	-4.75544071229425	1.1370421080056202e-25	-6.86398002497396	6.92442241509077e-90	Chimp derived	Not human specific	2.0	0.0
ACTN4	-0.668875207540505	2.9050672095673e-05	-0.226299705971669	0.515059905730183	-0.0910244833271163	0.706374431658661	0.688543635180822	0.0041947917070411	Chimp derived	Not human specific	2.0	0.0
ACE	2.24598424285384	4.9166965565103e-33	1.33272151434509	7.93561304896778e-10	-0.669931906955073	0.0072721345156948	0.701634470053517	0.0058437826982858	Human derived	Not human specific	2.0	0.0
ABCA13	-1.0562770561224	2.30477103826007e-07	0.0435995969773733	0.682160951733025	-3.28425941472589	2.17228017610354e-53	-1.45125585462025	1.52574976211656e-08	Chimp derived	Not human specific	2.0	0.0
ASB14	2.0529646124844	4.83575131977135e-20	0.81983119679667	0.113591756195463	-1.87678672107461	3.40721213152724e-10	1.93386842324972	1.35860809879336e-07	Chimp derived	Not human specific	2.0	0.0
ASPM	0.758581796496845	0.0021785392342613	-1.00727899053475	0.0273559749044705	-1.14317787416698	0.0002016174225451	-0.645505995025871	0.0415357778860693	Ambiguous	Not human specific	2.0	0.0
ATP2B2	-0.627922797372022	0.0107984250475034	-0.311365818338424	0.382931576727185	0.177130691114445	0.632106262084453	-0.0389185209157219	0.913152537163615	Human derived	Not human specific	2.0	0.0
BBS4	-0.588946366833516	4.04605195493763e-12	-0.258883219438828	0.0837416941091708	-1.22022234272402	3.48371372557928e-10	-1.30171841877083	1.2047811456921699e-28	Chimp derived	Not human specific	2.0	0.0
CLN8	1.87801014359452	7.61430177916364e-32	6.14631298133383	2.59378986590283e-91	1.40263463716097	1.5500129974378e-12	1.36424396099626	3.1911790350225397e-16	Ambiguous	Not human specific	2.0	0.0
CLASP1	-0.293256713916792	3.9449048259227e-05	0.195441978425105	0.348826312106908	0.461250758568459	0.0040556922751672	0.121504026952275	0.395414596666541	Chimp derived	Not human specific	2.0	0.0
CIB2	-1.22762201234797	2.4734593703755097e-11	-2.09275762989125	2.91457369610029e-14	-0.913605377071403	0.0007859543734459	-0.916087127753516	0.0010669458546591	Human derived	Human specific	2.0	0.0
CHRNB3	1.19360117936139	4.27028984849893e-12	0.579076178212141	0.0363363592561259	-1.5528583098842	7.85123208152297e-07	-5.36262270536505	7.97202646293142e-115	Human derived	Not human specific	2.0	0.0
CHRNA7	15.7074101311503	4.2431087867014305e-245	-1.33912080858087	2.5717842860705102e-09	-1.90135204580154	3.34841807442844e-17	-1.27133854710783	2.0439652381979e-10	Chimp derived	Not human specific	2.0	0.0
CEP41	0.732666003071852	6.16207347477004e-12	-0.531197563123427	0.0713703949590761	0.0336800074210427	0.834435100436087	-1.34397529026482	4.95935168995991e-19	Chimp derived	Not human specific	2.0	0.0
CDK16	-0.686782827864092	3.73161453507773e-08	-0.527539650363223	0.0052437871101408	2.13985527611961	1.2008750684612e-33	0.457421137077782	0.0241885918457934	Human derived	Not human specific	2.0	0.0
CDH10	0.424182285727922	0.0095892459438779	0.824714719815385	0.0005422374007648	1.4483554052694	1.9683790916011e-05	0.253064845804988	0.204027893677723	Human derived	Not human specific	2.0	0.0
CDC42BPB	-0.623822157123326	4.34286372215436e-05	-0.585769428006918	0.0224327990408393	-0.348893810439614	0.162843289283929	-0.840526759800054	0.0002116696558323	Human derived	Not human specific	2.0	0.0
CD38	1.46473291753091	5.720517377910269e-11	1.62175284170731	1.98961167778292e-07	0.0062793080994966	0.985245250022666	-1.32757430038793	4.34880710215757e-07	Human derived	Not human specific	2.0	0.0
CCNG1	1.19563530174421	8.61170895536147e-16	0.688193926676792	0.105016903071016	0.271601223093876	0.303649269321035	0.230863048148778	0.39158215538155	Human derived	Not human specific	2.0	0.0
FBXO40	1.97986301258718	2.4286768954606e-09	0.639774119837493	0.0891166449435288	1.08150850492038	6.6164962706495e-05	1.59168825648793	1.06505472877319e-07	Chimp derived	Not human specific	2.0	0.0
CCDC88C	1.33782093472707	8.14924530101005e-06	0.185830364399009	0.742793788384621	-0.55286622171246	0.172115585940211	2.67304068217335	1.34647997116216e-07	Chimp derived	Not human specific	2.0	0.0
CAPN12	1.6494508020718	1.14866831599295e-14	-0.712725816840833	0.0165696120665939	-3.84674166427231	6.83004744592032e-60	-1.31764295578629	1.22305177817682e-06	Chimp derived	Not human specific	2.0	0.0
CAMK2A	-0.998120562964947	2.01414514014507e-11	-0.384285884147676	0.0874357360938464	0.49931163248074	0.0426376754052337	0.0447993567251012	0.853656071564775	Chimp derived	Not human specific	2.0	1.0
CACNG2	-0.795035492739584	0.0007293336832977	-0.0757793648765684	0.828627583205314	-0.0601303501093426	0.86190308822812	-0.27934044180628	0.386358704624152	Chimp derived	Not human specific	2.0	0.0
CACNB2	0.251289366681656	0.0018675777016069	0.569170649905806	0.0375871491390475	0.603696865448795	2.39403906874927e-06	0.341970479150866	0.0380796966976604	Ambiguous	Not human specific	2.0	0.0
CACNA1I	-0.974975241817457	3.79619426903617e-08	-0.371821196789221	0.180439546901324	-0.905642404246369	0.000481589432262	-0.0658504962682909	0.811349847046247	Chimp derived	Not human specific	2.0	0.0
CACNA1G	0.335764143412592	0.0236617618175737	0.726895110682225	1.60367757188048e-05	-0.214385666450106	0.307564247870622	0.77863209539129	3.3394600973785e-06	Ambiguous	Not human specific	2.0	0.0
CACNA1F	0.394592131737093	0.0027646958910255	0.0195383636958955	0.967869844572892	-0.935464875276807	3.40145518559763e-09	-1.87533441632719	1.52631551928585e-12	Chimp derived	Not human specific	2.0	0.0
CACNA1B	-0.517170764358462	0.0010613285139917	-0.168836426087443	0.675798136290849	0.363652920723878	0.132317138084991	0.578736751152519	0.010051416756452	Chimp derived	Not human specific	2.0	0.0
BTRC	-0.362425419672418	3.5040119324827e-06	-0.088253368593959	0.680162141711422	-0.0456453395546674	0.81970956535783	-0.138287012179059	0.295457114057441	Chimp derived	Not human specific	2.0	0.0
BST1	-0.727054830892677	0.0003166281762341	-0.554410175923525	0.0944254490760731	-3.63301585462739	8.68182896059813e-84	-4.30865131876331	1.18884645442241e-85	Human derived	Not human specific	2.0	0.0
BCAS1	1.14129547539618	1.34411664037112e-08	1.06736284673843	0.0001295117155805	-0.744200591905541	0.005413417684527	0.266386260616086	0.332421725991073	Human derived	Not human specific	2.0	0.0
CC2D1A	1.21429819432301	1.29933483259733e-12	1.09426238621597	0.0082283905301963	1.47930485035388	2.51655019412897e-08	2.59168165589058	7.284872805557351e-17	Human derived	Human specific	2.0	0.0
FEZF2	1.12119185628245	0.0370530739556251	1.05667047544758	0.116007536247833	1.20899751758912	0.0814463967882812	-0.939390475758472	0.116257581702345	Human derived	Not human specific	2.0	0.0
ZWILCH	1.58816431542999	1.5094959520085002e-16	-1.31566883729792	5.07972102876251e-08	0.248395733512043	0.19303187838556	1.43310317456454	1.79456006208619e-11	Chimp derived	Not human specific	2.0	0.0
KANK1	2.5484169201978	2.05672880909059e-21	-1.58256090269718	1.00429355834403e-06	0.907127723622383	0.0010058504864826	1.55729880668098	8.3513359153471e-08	Chimp derived	Not human specific	2.0	0.0
ITSN1	-0.622181673873367	2.21962984034124e-05	-0.396168525928324	0.139377036620015	-0.0722577487390407	0.779478995439618	0.621213682696304	0.0057583265308349	Human derived	Not human specific	2.0	0.0
ITPR1	-0.554582545929873	2.34286547513593e-13	-0.165128328493005	0.222296610067084	0.0401108277634089	0.849056489440482	-0.400517120144124	0.0182777487924298	Chimp derived	Not human specific	2.0	0.0
INPP1	1.96609240097998	1.12358152640133e-48	0.426022204515817	0.0936671235411756	0.194972642509124	0.373404318829661	0.349327249397055	0.109315998945849	Chimp derived	Not human specific	2.0	0.0
ILF2	0.501765588206839	0.0237191292844966	-0.415434717889179	0.395343763841042	0.301997491594689	0.375129613676237	-0.394797513320053	0.213493309291869	Chimp derived	Not human specific	2.0	0.0
LMX1B	0.879405232178121	3.58537400047754e-05	-1.55229601197793	5.18450891524859e-07	-1.82342073610174	2.8374807950088e-08	0.327155883879016	0.308211229950275	Ambiguous	Not human specific	2.0	0.0
LRBA	-0.239136290034405	0.0030764943379866	0.21129066381024	0.463513832533365	0.0847394615613195	0.60597043980621	-0.370921788838339	0.0185664862443069	Chimp derived	Not human specific	2.0	0.0
IL1R2	-2.32829335349698	5.904929568835631e-14	-1.27893104109815	0.0042657492120629	-1.53352664517828	0.0020088447297189	0.310646624583225	0.572156068941001	Human derived	Not human specific	2.0	0.0
ICA1	-0.431319087885748	0.0003083238983378	0.0316381321555218	0.937117544270795	0.55715148421921	0.0065667310058143	0.478460918510998	0.0079302637640545	Chimp derived	Not human specific	2.0	0.0
HSD11B1	2.47194890410923	2.53591025547502e-27	1.05262784705188	0.0201380861719982	-2.19134550433608	1.30631070014406e-18	-3.43437446545133	1.07824041580508e-40	Chimp derived	Not human specific	2.0	0.0
HS3ST5	1.28265327801588	0.0002346714098455	0.473355092635582	0.368913124496684	1.11129563577559	0.0276785458750044	0.695972202112982	0.136749883633313	Chimp derived	Not human specific	2.0	0.0
LRP2	-0.937304814209704	8.40657360367085e-05	0.266516850049577	0.441301454796765	-0.33323476426504	0.326680199463445	-4.33297362437174	8.74254191976629e-71	Chimp derived	Not human specific	2.0	0.0
HNRNPR	-0.307948059087525	0.0007012858184413	-0.667430030115346	0.0107553932572022	0.372238416234738	0.020067867817496	-0.573801805015417	0.0003154953287056	Ambiguous	Not human specific	2.0	1.0
HNRNPK	-0.656966879451205	0.0041412942646303	-0.660664499134534	0.060157590016871	0.129858502743164	0.605982566249313	-0.583321620348474	0.0260838173759276	Human derived	Not human specific	2.0	1.0
LRRC4	-0.609637097039355	1.34052082456596e-06	-0.860981772345225	4.20451206942017e-05	1.31397998531856	1.1243817780725e-21	6.17470301208055	3.55073518094221e-135	Human derived	Not human specific	2.0	0.0
HNRNPF	-0.535101927475284	1.00131028884077e-05	-0.647965163771384	9.13286311118422e-05	-0.932681587855241	2.19523503055824e-07	-0.474115260712558	0.0050001515817472	Human derived	Human specific	2.0	0.0
HMGN1	0.743054890458313	9.78560524702827e-05	0.262420811815787	0.606110783721766	1.90378282312285	1.77960380327403e-10	0.923180082094097	0.0028832960733092	Chimp derived	Not human specific	2.0	0.0
HIVEP3	-0.504551643817459	0.0089676410772054	0.0263899736595447	0.997387429593712	0.0811733331518744	0.770541806118631	4.0025689188384	2.45304506403272e-41	Chimp derived	Not human specific	2.0	0.0
LIN7B	0.610887577152393	0.000961979860801	0.198297315063815	0.695541179763094	0.396902593842396	0.205192260683794	0.017176976212257	0.953374858717957	Chimp derived	Not human specific	2.0	0.0
LHX2	-0.776670492368579	1.56772130588365e-05	-0.174575060919805	0.549905444772676	0.143509739302737	0.583810757046241	0.363400322726892	0.14097061880549	Chimp derived	Not human specific	2.0	0.0
LEP	-7.20997970492489	1.07712430713422e-173	-0.675841726423657	0.226956160981281	-0.441255021955659	0.356368765192681	-4.80158665411303	4.76044198814282e-48	Chimp derived	Not human specific	2.0	0.0
LEMD3	-0.559590231535901	9.36087920314274e-14	-0.281253591311758	0.0456485058718083	-0.220861685426537	0.212644071730903	-0.794011332828386	9.91447675945594e-06	Chimp derived	Not human specific	2.0	0.0
KDM4C	1.16186643890151	1.527041821158e-13	0.29133364521429	0.350782674024601	0.248561457503943	0.284916900379251	-0.0386984862400211	0.873766553128766	Chimp derived	Not human specific	2.0	0.0
KDM4B	-0.809713014475916	0.0007313541767844	-0.42536640414661	0.279737727005866	-0.319845226246609	0.351064861801286	0.421644228795702	0.215741895334099	Human derived	Not human specific	2.0	0.0
KHDRBS2	0.581055681214399	2.38822002072907e-05	0.162866889859698	0.68390497726973	0.292218777506618	0.266736705916831	-0.091554438660274	0.667411221042003	Chimp derived	Not human specific	2.0	0.0
KCNS3	-3.4279935359333	5.17366868881523e-42	-3.42684436665954	6.7086347694635396e-34	-3.04751327286334	1.07128203112928e-12	0.48941496883011	0.140371632201265	Human derived	Not human specific	2.0	0.0
KIF13B	-0.621305046977455	0.0002407433129772	-1.65667891723961	4.4921405339097406e-09	0.0092384165025602	0.94918686311278	-0.726305075525421	5.85454331348888e-05	Ambiguous	Not human specific	2.0	0.0
KIF14	0.653664238770636	0.0002331818165071	-0.131634624231858	0.715453369325863	-1.31519844940478	2.08275973031371e-07	1.24278859938025	1.44492114064406e-06	Chimp derived	Not human specific	2.0	0.0
KCNQ2	-0.435405167471642	0.0284577144690097	-0.157565893048694	0.659108731134742	0.58775248576115	0.0457851296901451	-0.0424621023395229	0.894116315885721	Chimp derived	Not human specific	2.0	0.0
KCNMA1	-0.474706608670589	0.006916898829459	-0.219630504626844	0.485637038911682	-0.238144277958821	0.414597298845685	-0.249062855049303	0.336471637467062	Chimp derived	Not human specific	2.0	0.0
HECW2	-0.289473328873835	0.00039119713436	0.0048463702669936	0.98191767431322	0.204330729853925	0.326572810722244	-0.0306021707388818	0.843440357637541	Chimp derived	Not human specific	2.0	0.0
KIF1A	-0.913282053261857	1.44504665787695e-07	-0.910713916248301	0.0002992835946033	0.524953399432754	0.0440582460227152	0.363898621950023	0.170428625834169	Human derived	Not human specific	2.0	1.0
KCND3	-1.01329614771569	1.3474469539472e-05	-0.319057554978365	0.373220332410321	-0.465438719996767	0.148578351542701	0.0133389488386287	0.966220429960236	Chimp derived	Not human specific	2.0	0.0
KCND2	-0.633926402427355	0.0001691185733664	-0.455136182220829	0.128466338855555	-0.341998503130572	0.222361560074899	-0.3342905104249	0.183841575242154	Human derived	Not human specific	2.0	0.0
KIRREL3	-0.63641648234308	0.0066512357510881	-0.0587847669936332	0.891512179274669	-0.491268524005661	0.118142734669147	-0.82678237054773	0.0025798403734688	Chimp derived	Not human specific	2.0	0.0
KAT6A	-0.655692647750322	5.68846384032033e-10	-0.147289663562198	0.534398916008389	-0.299617062431429	0.111494690272922	-0.696434746673859	5.70782047237317e-06	Chimp derived	Not human specific	2.0	1.0
KAT2B	-0.951213099774809	3.06446033749129e-05	-0.170031235351425	0.663775345836136	0.466083441735839	0.141765479983902	1.63478678830415	1.48103623271015e-06	Chimp derived	Not human specific	2.0	0.0
KRT26	1.47875272599956	0.0106666118742086	-1.06595710208048	0.0655516396954344	-1.45367868683254	0.0074655438913769	-1.45128891919169	0.0083535554295387	Chimp derived	Not human specific	2.0	0.0
LAMA1	0.557690402028728	2.69318785903383e-05	-0.366075806092174	0.0525904224436472	-1.13274573228953	1.59438709141327e-07	0.810539186470582	0.0084570199216273	Chimp derived	Not human specific	2.0	0.0
JMJD1C	-0.289417054351059	0.0052882405415529	0.141160066460554	0.530230112053357	-0.358079878347881	0.0500605224356846	-0.548136763738149	0.000150402784987	Chimp derived	Not human specific	2.0	0.0
KCNJ15	0.832620154060974	0.0077375020473519	0.2271959046302	0.527175908381023	-2.17211181202852	2.75640537044603e-12	0.102354084751093	0.671020170883274	Chimp derived	Not human specific	2.0	0.0
LZTS2	-0.516779065276813	7.888151066175e-05	-0.0070542902319882	0.992889084613496	1.28093808013065	1.80204616407546e-08	1.59401644670688	2.05495134320054e-12	Chimp derived	Not human specific	2.0	0.0
HNRNPD	-0.246415232239728	4.25634750996279e-05	-0.115065387183416	0.577169061693827	-0.450586509054053	0.0080581911900318	-0.499843696799638	0.0021110755283995	Chimp derived	Not human specific	2.0	1.0
GRM5	0.412189373891436	1.44845889050591e-06	0.690689832229475	0.003368350105231	0.208665760856558	0.326560166238822	-0.246729367028905	0.120245396921295	Human derived	Not human specific	2.0	0.0
GLIS1	-1.34593116125627	1.95944653452127e-10	0.307412942898436	0.401854948141187	3.43232440794273	3.0776204414182906e-21	-1.56720607620807	6.98151617892245e-08	Chimp derived	Not human specific	2.0	0.0
GGNBP2	-0.311697892932414	0.0001507739725342	-0.362956425417137	0.0472698245172547	-0.534383154433358	2.91346841955011e-05	-0.398485924391434	0.0001960960907617	Human derived	Human specific	2.0	0.0
GTF2I	-0.476723459031947	2.07737564438137e-08	-0.220528198800558	0.287921197003893	-1.51280610921078	1.28299774861977e-18	-1.62347562995859	3.2311597873644402e-37	Chimp derived	Not human specific	2.0	0.0
GAS2	0.599456286276962	1.6080836422976e-05	0.228817130982657	0.483439353774354	1.89942026075478	3.5889236182333504e-23	3.18225350612946	1.74188078349687e-34	Chimp derived	Not human specific	2.0	0.0
GALNT8	-4.40781086431828	5.27494693044294e-93	-4.16195496936148	1.99884556402929e-43	-0.824254177145467	0.0477486016420409	-2.22126442510884	1.34071442524018e-11	Human derived	Human specific	2.0	0.0
GALNT14	0.868668783267814	0.0126710797087399	1.46755281491585	0.0001276160839481	2.45039444124335	7.37410647079494e-10	-0.318205626911658	0.384720804816407	Human derived	Not human specific	2.0	0.0
GALNT13	-0.688937434796413	0.0009294221634088	-0.936268783438109	0.0030895515475375	-0.563059836560998	0.115923758526465	-0.748720117041902	0.0104419597854696	Human derived	Not human specific	2.0	0.0
GALNT10	-0.438032889253356	0.0077518171074961	-0.493934925607482	0.117672562355378	-0.0683258985993503	0.740554994413427	2.25016398211698	3.4971963757086797e-40	Human derived	Not human specific	2.0	0.0
GLO1	0.427109498326823	0.0012850216201325	-0.810633391770233	0.0009664377340456	-0.443873252843273	0.0064533341795934	-0.0720457162324284	0.751560683353113	Ambiguous	Not human specific	2.0	0.0
GABBR2	-0.64298849347627	0.002592668376903	0.0024040440962273	1.0	0.0884108968591232	0.768230868006369	-0.108167711000656	0.725355716463406	Chimp derived	Not human specific	2.0	1.0
MCPH1	0.310062796348878	0.0093499043113376	-0.169278373986149	0.582878567919005	0.226574427881625	0.231151349971914	0.541165264953011	0.0035454934011778	Chimp derived	Not human specific	2.0	0.0
MEGF10	0.649623065133995	0.0072028275970524	0.856520731615719	0.0388262296672896	-1.14798041775658	0.0006413450690993	-0.408548540753683	0.23107091621363	Human derived	Not human specific	2.0	0.0
MEGF11	-0.409075179212711	0.002708718659579	-0.0570464044854983	0.806345798488603	-1.74305468204915	4.19808379204274e-11	-2.4504948398042	6.542119596817509e-55	Chimp derived	Not human specific	2.0	0.0
FRK	2.05732332351209	3.1443999431061804e-09	2.0193277123347	5.8785965933246604e-09	0.619366933024988	0.0120873740014737	3.70565888520595	1.01180066658523e-35	Human derived	Human specific	2.0	0.0
MEMO1	3.74282576660081	0.0	4.02934669263578	2.14406737016754e-132	0.0504288325248144	0.787893363026155	0.152251464101551	0.35538948314239	Human derived	Not human specific	2.0	0.0
FRG1	4.56854246952198	7.300236512582081e-67	2.60894675081961	1.7310923293657799e-12	-0.118663770808151	0.693842975182104	-1.74510181525387	3.19634891567736e-11	Human derived	Not human specific	2.0	0.0
FHIT	0.838624716855135	0.0002047240986065	0.931068817813729	0.0167758457977721	0.750437687742111	0.0172486795258398	-0.100703413929436	0.770139674740864	Human derived	Not human specific	2.0	0.0
FGFR1	1.04330920459683	0.0183225255315862	2.41709244875318	5.12019262188607e-05	1.33779800328486	0.0186135594355198	0.602264381588271	0.244791429459799	Ambiguous	Not human specific	2.0	0.0
G3BP2	-0.474977431098613	1.14529574153035e-05	-0.525873387684245	0.0561592277948832	-0.0508589085400933	0.715274931311179	0.146085002503768	0.471675654819091	Human derived	Not human specific	2.0	0.0
MBD6	-0.42737158902973	9.99541364358916e-05	-0.271376780688742	0.0516336918585281	-0.440466747346393	0.0070539944462415	-1.16595918743917	2.03873167666907e-05	Human derived	Not human specific	2.0	0.0
KDM5A	-0.704577426085933	4.45816540358513e-16	-0.382077897982125	0.0950470578777403	0.578827236969308	0.0001640670316692	3.3252477619441	8.03599606691293e-75	Human derived	Not human specific	2.0	0.0
MAOB	-0.4739986709719	5.71758471320088e-06	0.51363055520385	0.0161196183062699	-0.0450974389996729	0.861237707825903	-0.784298479860785	9.6624505112946e-07	Ambiguous	Not human specific	2.0	0.0
GNB1L	-0.812050553645243	4.96307757892824e-07	-0.678283725853153	0.0092971235687594	-0.809303511847036	0.0003035978276572	-1.10228010041788	1.52354266145562e-06	Human derived	Human specific	2.0	0.0
GPC4	-0.682136953765711	9.10027321768086e-07	-0.258888737614672	0.473363986228982	-0.491400194991865	0.0236356317763386	-1.28158396166214	2.18501092952559e-08	Chimp derived	Not human specific	2.0	0.0
ZNF711	0.480426832684239	0.0004259714850068	0.445708402261515	0.0792449182148998	1.34414903203892	7.09381342742176e-10	0.882202579689757	0.0004041591363501	Human derived	Not human specific	2.0	0.0
GPD2	-0.268913478338451	0.0317833610092609	-0.466154050943344	0.02256631994614	0.201476572958102	0.265343047351702	-0.226192841054298	0.165012794364959	Human derived	Not human specific	2.0	0.0
GPX1	0.79266623113734	0.0267935705269863	-0.740032167040521	0.180484600249415	2.68032105323341	8.66737879567934e-08	2.31237634006307	1.92683128734486e-06	Chimp derived	Not human specific	2.0	0.0
GRIK4	-0.623159258034248	0.0232990178924463	0.0369808435595347	0.9321077002491	0.0183315751785701	0.952024848953748	-0.715447023769978	0.0037436751884855	Chimp derived	Not human specific	2.0	0.0
GRIK5	-0.741618502027558	0.0001541223117883	-0.275205577390222	0.389667798329958	-0.290090515276826	0.256642149762541	0.522236275908588	0.0374399385385721	Chimp derived	Not human specific	2.0	0.0
GRID2IP	-1.3924030506462	2.3358018960897897e-12	-1.81441596782137	1.78415820287533e-08	-1.01050810618308	0.0001474486139105	-0.0168921585439055	0.950120153155306	Human derived	Not human specific	2.0	0.0
GRK4	-0.524489965088967	0.0053007899550556	0.031705741373064	0.943696376907539	-1.58973735508949	6.961600990605889e-11	-0.0002617534496499	0.989893760568519	Chimp derived	Not human specific	2.0	0.0
GRID1	-0.439185323121952	0.0349993562274178	0.263751660021906	0.530418241975242	0.36730278829566	0.231258919347944	-0.209683752305954	0.488973456645569	Chimp derived	Not human specific	2.0	0.0
GRIP1	1.4508874700056	1.38210284523869e-08	0.500580211839072	0.256779973530375	-0.587741506715109	0.118138022387966	1.11261959009999	0.003870470741333	Chimp derived	Not human specific	2.0	0.0
BCL11B	-0.822976513872823	0.0003302880276844	-0.205929409466142	0.598404747722839	-0.412322847270357	0.174795374162899	0.088590437189141	0.783755669053311	Chimp derived	Not human specific	3.0	0.0
MAST3	-0.778455271829459	3.44244830834772e-05	-0.393515151248984	0.174134269512817	-0.0996442080364227	0.708777719328388	0.198213444473984	0.460288985459711	Human derived	Not human specific	3.0	0.0
MSL2	-0.252401063010348	0.0035943901476525	0.0486440949399772	0.768390350438785	0.010437764218536	0.939604476526459	-0.456733165707467	0.0003606979114589	Chimp derived	Not human specific	3.0	0.0
TRPC4	0.38819008578441	0.0368300150841192	0.176927097822191	0.625602099435896	0.347318743796433	0.25693364959478	0.28920871431957	0.310983947290675	Chimp derived	Not human specific	3.0	0.0
NAA10	5.95316955801093	1.50141073073391e-106	5.93787390812025	1.98782768373013e-72	1.30340838607008	1.12741370097224e-06	0.444464323742102	0.169178163047501	Human derived	Not human specific	3.0	1.0
ALDH1L1	-0.802294421552213	0.0122760825701486	-1.0387730498623	0.0435530270144497	-1.43526148552363	0.0011992706164166	-2.59028822227373	2.11550304013146e-10	Human derived	Human specific	3.0	0.0
NPFFR2	-3.44603494617463	4.01912179898408e-11	-0.383846294967891	0.413597994421012	-0.685603413106376	0.0943798937166643	-3.5844873045528	3.88301796848863e-15	Chimp derived	Not human specific	3.0	0.0
VWA7	1.52644831682941	4.452088783648e-11	2.77494039456953	5.34505882507799e-21	-0.289692921310486	0.300636413596749	-0.652609466459295	0.0092100385189126	Human derived	Not human specific	3.0	0.0
U2AF2	-0.419798674221983	5.25019774806508e-05	-0.469286166035596	0.0008468805648841	-0.353620925373068	0.0030993609296065	0.307710771298799	0.0323251046353072	Human derived	Not human specific	3.0	0.0
MAPK8IP1	-0.511260955265547	3.31222777022023e-05	-0.864510144220307	5.12033861922664e-07	0.37356259197033	0.0135253460862819	-0.437556686592097	0.0022479562557144	Human derived	Not human specific	3.0	0.0
BAIAP2L1	3.50362631028001	1.21569479248656e-27	2.80091108676999	2.62258049670018e-08	1.71450531871871	0.00028865009074	2.886642054173	1.0269365222221e-08	Human derived	Human specific	3.0	0.0
BACE1	-0.561874363788509	1.06322075326366e-05	-0.279331469281689	0.200700420557312	0.362949762372042	0.0576943228673472	-0.210363022156836	0.363300475715179	Chimp derived	Not human specific	3.0	0.0
KNG1	2.31330417547519	4.55804235042744e-20	0.329419620159266	0.503934231733548	0.260143026014273	0.537435789032428	0.906423785629003	0.016368153557783	Chimp derived	Not human specific	3.0	0.0
ADGRL1	-0.77146185854551	0.0002801527523004	-0.73162994393263	0.0182690531197126	0.0339968705105629	0.919031688792449	0.771028207835406	0.0117857866212426	Human derived	Not human specific	3.0	1.0
ZFX	-0.429227567834563	0.0302045028892819	3.30306148019871	4.48076633253107e-24	-0.568120391328006	0.018707443211227	-0.800424346425921	0.0016184872232936	Ambiguous	Not human specific	3.0	1.0
YWHAG	-1.13393402011047	6.91235905946715e-07	-1.10856245975338	0.0005204169891066	0.640332816334579	0.0008473286845976	-1.04281630958285	0.0010817343992519	Human derived	Not human specific	3.0	1.0
LAS1L	-0.318060654952	0.0050841970327475	-0.0985053146778412	0.778802270887658	0.0845952910309454	0.609676329332551	-0.867896244323045	1.3498736704649598e-11	Chimp derived	Not human specific	3.0	0.0
MYLK	1.04557502473207	0.0009442509822567	1.31455736966207	0.0032971162045623	-1.45915312701475	0.0003585396693918	0.559610889053151	0.189150104391434	Human derived	Not human specific	3.0	0.0
USP30	-0.161770368346242	0.0283263327490245	0.115988226842697	0.511994043612409	-0.344401663621499	0.0020300819267461	-0.353198115678009	0.010759679580953	Chimp derived	Not human specific	3.0	0.0
USP27X	-0.547921618601382	0.0491079700443594	-0.307440035796607	0.556705872540814	1.36659712555897	8.26372902288665e-05	0.364904146365772	0.358788069844242	Human derived	Not human specific	3.0	0.0
LMTK3	-0.379647153492627	0.0388012307717618	0.0504658096932354	0.899005546523021	-0.15829754050938	0.565020703021331	0.820568240123194	0.0018829497166649	Chimp derived	Not human specific	3.0	0.0
VCP	0.815483978457362	1.12648859272954e-14	0.884255012527518	0.0100830831906609	-0.151925769357096	0.370839898311914	0.868967420062417	2.34769603470729e-05	Human derived	Not human specific	3.0	0.0
ZBTB47	1.40394856395711	8.293229451388049e-30	1.44751857745162	1.09725568993786e-18	-0.254425624308484	0.168929419899708	3.87132990418246	5.80883136616621e-37	Human derived	Not human specific	3.0	0.0
FGF13	2.09776389457023	1.7709464765894398e-28	-0.268711647059146	0.350846119579172	-0.590191237837944	0.0093422779417296	0.666213526330989	0.0032709127643085	Chimp derived	Not human specific	3.0	1.0
CACNB1	-0.491757895010545	0.0016422039904006	-0.386158355563948	0.0879201094466995	0.751511575026863	2.37078203008276e-07	-0.577342329558973	0.000573264597903	Human derived	Not human specific	3.0	0.0
PHLPP1	-0.379972833969833	0.0001263418513115	-0.20239813754206	0.27473945353033	-0.470394017484242	0.0029724577850772	-0.63870034914908	7.24223070716114e-07	Human derived	Not human specific	3.0	0.0
SLFN5	1.28753091658239	5.92323384146857e-15	0.760261011561425	0.0421360787298596	0.025244117541743	0.854023284586454	1.55561211667349	8.78393733093523e-15	Human derived	Not human specific	3.0	0.0
POLR2A	-0.31029603197698	0.0215993154156381	-0.219804496541696	0.358868303441486	0.976255269010388	1.63078889483387e-06	0.3949996249091	0.0485972625041414	Human derived	Not human specific	3.0	1.0
HACE1	0.463986221808844	3.63762991352255e-06	0.809074668336961	3.88151578264651e-07	0.464363844831386	0.0012738028649822	-0.318875832502339	0.049798350661411	Human derived	Not human specific	3.0	0.0
PPFIA3	-0.615990902979632	0.0003227016656245	-0.452918286719571	0.0967537428811698	-0.0616461955542659	0.824563849489818	-0.0142235212483966	0.954747650329069	Human derived	Not human specific	3.0	1.0
PPP3CA	-0.250146568589064	0.0087768670119874	-0.205995190326379	0.245706097581387	-0.0688968059642054	0.742933431405933	-0.15510853715019	0.38011615272626	Human derived	Not human specific	3.0	1.0
SLC23A1	2.09350517738099	6.14380716549541e-36	1.88017220955431	2.4944662306304896e-11	-2.22640307617876	5.774143101041071e-15	-0.921154690753872	6.71586099835892e-06	Human derived	Not human specific	3.0	0.0
GRB10	-0.305541189570283	0.0231545973934141	0.0797681696586656	0.818150801432389	0.445233923499085	0.0344040396600478	0.258594138341023	0.10543456606672	Chimp derived	Not human specific	3.0	0.0
GPC5	-2.71942665978939	2.3198034142111297e-30	6.71288353168194	4.60247791136351e-89	-3.46579844571725	8.49735277790118e-37	1.51452554270998	7.06830426097332e-09	Ambiguous	Not human specific	3.0	0.0
SNCAIP	1.05531253726167	4.96234143446643e-07	2.83776503654019	2.17205860007709e-15	-0.830089591785639	0.0007516560673484	-0.621201021624181	0.0070546532149534	Ambiguous	Not human specific	3.0	0.0
EIF4G1	15.4769650818224	0.0	-0.855572619583635	0.0002893155632226	-0.0557589654657514	0.739015120858958	-0.507559735769965	0.0004894619162114	Chimp derived	Not human specific	3.0	0.0
ENPP1	-0.66389232593687	0.0038131786887288	-0.610252190044534	0.05758504463098	-0.177851485237654	0.496654950962402	0.32581887139546	0.218472274047312	Human derived	Not human specific	3.0	0.0
SENP1	-0.553646110133268	3.1902909451839403e-10	-0.182857432998589	0.447928655059016	-0.567310559497614	0.0002653122922884	-1.08266784057802	1.15619605803765e-14	Chimp derived	Not human specific	3.0	0.0
EPHB1	-0.86993736220689	1.48455548566134e-06	-0.260962259179647	0.401474348208962	0.49318007652302	0.0524243448373813	0.191902026761167	0.430613489302383	Chimp derived	Not human specific	3.0	0.0
PTDSS1	-0.355489054526022	1.71955490713922e-05	-0.468547719356491	0.0067945664018662	-0.578665893881075	1.34990814308568e-05	-0.69695220491405	2.31180803025978e-07	Human derived	Human specific	3.0	0.0
FXN	0.3881796326139	0.0004340988708988	0.043276788099006	0.832767599860112	1.28125127579471	1.02106307980091e-18	1.18751878051945	1.48253143321582e-14	Chimp derived	Not human specific	3.0	0.0
FRMD5	-0.611362299192311	1.7003930876284e-07	-0.527602282228813	0.0475509469057757	-0.0856296408940657	0.713025431028153	0.0800888329356308	0.719392096540382	Human derived	Not human specific	3.0	1.0
RPH3A	-0.781259751471713	9.6094085010599e-05	0.161220937023759	0.586288202169614	-0.151723220755267	0.708489462937605	-0.933678498926147	3.17122472818738e-05	Chimp derived	Not human specific	3.0	0.0
FBXL13	1.24766974316307	2.08202223782294e-21	0.082647897971152	0.864130204055406	-0.515396942780512	0.0042686681093628	-0.0174235672604698	0.93245949901117	Chimp derived	Not human specific	3.0	0.0
FLNA	0.487805541173462	0.0001420855225766	0.277011681267671	0.265626080563236	0.562842944940471	0.0046489271838548	3.85371662192949	9.81415972183011e-89	Human derived	Not human specific	3.0	0.0
PRPF19	-0.483955159385875	7.46768007524706e-05	-0.810651298068375	0.0035148987013487	0.231048184268336	0.295572739349527	0.275748506698111	0.155369095384941	Human derived	Not human specific	3.0	0.0
PHF14	-0.252325729242002	0.0031298392887106	0.288125072451678	0.0589087484853263	0.25980137795347	0.0495788088899583	-0.15681210783586	0.367341062045944	Ambiguous	Not human specific	3.0	0.0
CTR9	0.260471339380019	0.0185758389592925	-0.186069410470045	0.456855863506205	0.144397021112724	0.482970809876146	-0.251989917421797	0.204469336394507	Chimp derived	Not human specific	3.0	1.0
CSNK1G1	1.80444631334082	3.67393631533074e-90	1.82751584041421	2.2591841071995002e-26	-1.20388647071782	1.5113644558975e-26	-0.953762404439457	1.8331595192994e-14	Human derived	Not human specific	3.0	1.0
KDM2A	-0.686938723149569	1.70034835843221e-05	-0.391681970383764	0.158393565067779	-0.51756330358867	0.0260377923312134	-0.219580135029815	0.370467417597952	Human derived	Not human specific	3.0	0.0
CAMK2D	0.646897729366632	0.0082408668810213	0.733708014285641	0.106405445088733	0.307730432413522	0.433602831775704	-0.317376290942113	0.238447944846133	Human derived	Not human specific	3.0	1.0
CAT	0.969678666554422	0.0001012379646941	2.81407015378154	1.21002830648812e-11	4.83768056416192	8.69130040261795e-28	1.91232490651781	5.2460693782818e-07	Ambiguous	Not human specific	3.0	0.0
CBX1	-0.531429270621843	1.59294153293868e-05	-0.645454973631476	0.0016860503153623	-0.771280993309626	1.54933053278815e-05	-1.093863874284	1.82507080706866e-05	Human derived	Human specific	3.0	1.0
TGM1	-0.85518122070534	4.00649844821509e-05	0.365170392094925	0.293973350378856	1.98213220147797	1.4297952116436e-08	0.40633857207367	0.208873804418368	Chimp derived	Not human specific	3.0	0.0
NXF1	-0.66851789353487	0.0007222732242639	-0.395570493840187	0.0972634697227632	-0.490934799372449	0.0381144382904002	-0.205603875833105	0.450298813847614	Human derived	Not human specific	3.0	0.0
TCEAL1	1.04770041098053	0.0002070932972392	-0.176270876628306	0.768294914917342	1.23722233688953	0.0018039536959975	0.881625246093016	0.0304642510626959	Chimp derived	Not human specific	3.0	1.0
KCNA3	5.07073237857909	3.91167481301691e-148	4.47993850986165	1.15532945785832e-26	-0.101242899279293	0.695302278066558	0.127027645767333	0.658356589029509	Human derived	Not human specific	3.0	0.0
CDK19	-0.774894776982064	2.79471068572253e-27	-0.442682980649522	0.0847959645054173	0.539045239971541	6.69374026007422e-07	0.273662238660423	0.0109693518049644	Human derived	Not human specific	3.0	1.0
CDK5RAP2	0.452936281055317	0.0004167741984757	0.742196543637777	0.0071968486667605	0.798399896322083	2.79592741726351e-05	1.13225075237839	3.45556916430755e-10	Human derived	Human specific	3.0	0.0
KAT6B	-0.591140102790196	6.63845556760861e-12	-0.413555933243548	0.0197456121094954	-0.430723563306898	0.0034783695740461	-0.732102012966094	1.44281593494719e-07	Human derived	Human specific	3.0	0.0
SYP	0.264830228000528	0.0075032454462444	-0.130561852004102	0.705349619717862	0.415757828850324	0.0492122218021865	2.47735711886645	3.62307782689387e-73	Chimp derived	Not human specific	3.0	0.0
CHST2	0.882708768176215	0.0054686233499738	-0.687638147065344	0.223115267768112	0.11600657965189	0.750070600388051	1.12434044388573	0.0048709603882654	Chimp derived	Not human specific	3.0	0.0
RFX7	-0.2677017508542	0.0073200500864973	0.0565637809097084	0.81088748606882	0.0108831876798926	0.965508020269421	-0.329594676234217	0.0349059433966683	Chimp derived	Not human specific	3.0	1.0
CLIP2	-0.617711041287651	0.0310836769810584	-0.380136831179465	0.411551748012205	-0.614676191149194	0.10554955230074	0.29774356684826	0.454457240523772	Human derived	Not human specific	3.0	0.0
SYCE1	3.23886267950206	2.24506341974449e-68	10.9234458748386	1.87841334244372e-237	2.71775061701381	3.84508395431516e-12	4.13916416789461	2.22834189663718e-72	Ambiguous	Not human specific	3.0	0.0
SYBU	-0.196379904390059	0.0188923858445071	0.216504351388369	0.155622920730601	-0.348006194993977	0.0621963445640749	-0.713898258786233	9.626547949139853e-09	Ambiguous	Not human specific	3.0	0.0
PC	-0.983803721421667	2.26103106392941e-07	-0.437316407408968	0.132192221109396	-0.604738806885646	0.0180411364243765	-0.398633553435918	0.132499750159222	Chimp derived	Not human specific	3.0	0.0
ITGA8	-4.07234002808598	3.41281561253946e-58	-2.04131081148533	1.22606537776303e-07	-2.52072793503222	1.29153625765911e-13	-0.0820148826817172	0.781928432084452	Human derived	Not human specific	3.0	0.0
PEBP4	0.490546393698348	0.0044061479408033	-0.30758369161893	0.0034032460086354	-0.401209152580641	0.0989997048783812	0.519130085459245	0.0001014545584534	Chimp derived	Not human specific	3.0	0.0
SRSF1	2.79948993082627	7.040632658686341e-44	2.95992963620921	1.92324802098489e-36	-0.702557413352248	0.0016505191835084	0.420821105607344	0.05723152578369	Human derived	Not human specific	3.0	1.0
NPTN	-0.280331285598991	0.0290652738162892	-0.474376449095064	0.0749555157513389	0.368548275786044	0.0389329438303786	-0.22559815435613	0.33196301591648	Human derived	Not human specific	3.0	0.0
SENP6	-0.525512827109104	1.20051761409415e-11	-0.415478930086446	0.0270186762365257	-0.616358498982216	5.19221144906242e-05	-0.359821850194819	0.0123932647755101	Human derived	Human specific	3.0	0.0
A1BG	4.32660309260439	8.616139010802911e-58	3.32871689936847	1.08590282108414e-10	2.48466562951094	1.92957806358267e-13	4.1922215602872	2.19178340312012e-19	Human derived	Human specific	Not SFARI	Not SFARI
A1CF	1.69318294725771	8.66905616183122e-07	-1.05345672127893	0.0687971870761387	-0.800799006866784	0.0440663686779737	1.64538220147475	0.0006975500693901	Chimp derived	Not human specific	Not SFARI	Not SFARI
A2ML1	1.20118280689675	6.919452166241e-10	0.721765721666537	0.0414828329430346	0.299490155905417	0.315340584257712	3.43104084645738	5.71173981703387e-26	Human derived	Not human specific	Not SFARI	Not SFARI
AAAS	-0.65802997378098	7.09758569596568e-06	-0.117887141560411	0.711646963179761	0.311765260326141	0.139852870385382	-0.558959756902461	0.0042649232017883	Chimp derived	Not human specific	Not SFARI	Not SFARI
AADAT	0.442702912682475	0.0008326251525203	-0.19189977968596	0.283538690919362	-0.489035617623712	0.0225924804579499	-0.613515810319726	0.0003604555949686	Chimp derived	Not human specific	Not SFARI	Not SFARI
AAK1	-0.505431775679296	0.001517978422219	-0.0309688964119147	0.878114734229276	-0.396774216517083	0.0891517212919981	-0.326518658795965	0.178410326868341	Chimp derived	Not human specific	Not SFARI	Not SFARI
AAMDC	-1.40354316912207	6.20135875491529e-38	-1.35703328777087	5.25704796608642e-18	-0.0869838204221861	0.685369568117892	-1.37933995898425	8.22950749960683e-38	Human derived	Not human specific	Not SFARI	Not SFARI
AAMP	0.606808089494794	0.0051487246603706	0.0023151774031763	1.0	0.718726668622507	0.0321234709201593	0.148215214823495	0.679177914209763	Chimp derived	Not human specific	Not SFARI	Not SFARI
AAR2	-0.345033508318695	1.56970902157214e-05	-0.380382500486897	0.0048245451386099	-0.31270952218965	0.0257141727864422	-0.227032471649264	0.143475751321258	Human derived	Not human specific	Not SFARI	Not SFARI
AARD	0.843519167937935	0.0221337222476423	-2.1351899060953	2.3944183798712e-05	3.34760965612132	4.79753188726881e-09	3.57956722120134	3.54200426296749e-13	Ambiguous	Not human specific	Not SFARI	Not SFARI
AARS2	-0.295783988105695	0.0059241887171136	-0.1563629081356	0.535159192951359	-0.250490512492606	0.0909167583288688	0.978682642675633	1.18097597557433e-10	Human derived	Not human specific	Not SFARI	Not SFARI
AASDHPPT	-0.587526606135899	0.0019660568457554	-0.864150517872331	0.0518584985228008	0.200886034427457	0.480752769027849	-1.19291439617275	1.77570839974105e-06	Human derived	Not human specific	Not SFARI	Not SFARI
ABCA1	-1.81326209567819	1.38209972779661e-20	-1.34296097325386	3.7826243680647e-05	-0.182443664050639	0.45612852214949	-0.75864094625041	0.0071813640173238	Human derived	Not human specific	Not SFARI	Not SFARI
ABCA12	-1.1718304288244	5.08852961456055e-08	-0.420284572362965	0.227238847818686	-1.07708619009944	0.0003640042010572	-0.757980883319711	0.0173798345395572	Chimp derived	Not human specific	Not SFARI	Not SFARI
ABCA2	-0.504601464436629	5.20807314112163e-08	-0.651927359732167	0.0011642803428427	0.323580119051155	0.0333738634687431	0.199851870780514	0.191906337848605	Human derived	Not human specific	Not SFARI	Not SFARI
ABCB1	0.865220959253053	2.66706683931216e-05	0.91031185336894	0.001631739995657	2.26675101696243	3.45069524202247e-16	-1.73101528264416	2.639027722070729e-16	Human derived	Not human specific	Not SFARI	Not SFARI
ABCB4	1.23431653858981	0.0003780977326035	0.785458112033132	0.068735805867027	-1.19035901322672	0.0064902927455819	0.165063669560453	0.677435445995534	Human derived	Not human specific	Not SFARI	Not SFARI
ABCB5	0.63581784355182	0.0091046144361012	-1.29768255329851	2.31108177664183e-05	-1.18244165240917	0.0012953596889144	0.284315270856416	0.400133817174251	Ambiguous	Not human specific	Not SFARI	Not SFARI
ABCB6	8.25274629596783	1.00457212865507e-254	8.51566161109618	8.29532037532705e-119	1.35141694817126	3.1582389758787896e-11	2.67103201033776	1.04593767752195e-27	Human derived	Human specific	Not SFARI	Not SFARI
ABCB7	-0.2121026253138	0.0074509933552883	-0.128354294282327	0.514336400930337	0.0433148324155446	0.791513354426273	-0.0072889270713688	0.953416188137283	Human derived	Not human specific	Not SFARI	Not SFARI
ABCB8	0.723913774767405	1.19543811600841e-10	0.940133144589173	4.770510056079e-08	1.58360414363139	3.9764675348003206e-31	0.371704329678623	0.0060865003098601	Human derived	Human specific	Not SFARI	Not SFARI
ABCB9	-0.617578327377888	0.0090961527159481	0.164669916377766	0.713233953033686	-0.063759344953427	0.855296588342075	0.79891779517816	0.0177174897310071	Chimp derived	Not human specific	Not SFARI	Not SFARI
ABCC10	-0.38568184429831	6.11717643668728e-05	0.0954119507258483	0.71360471045993	-1.07206403590243	2.1577800594961803e-15	0.0743685835441586	0.636174527104157	Chimp derived	Not human specific	Not SFARI	Not SFARI
ABCC2	0.581886325636316	0.000528176758795	-0.325999188074086	0.262110171956503	-3.05081953109307	1.25245706806931e-29	1.22899331526463	1.01758497890739e-07	Chimp derived	Not human specific	Not SFARI	Not SFARI
ABCC3	-1.85167321910335	2.38022505527514e-16	-0.0496191853003941	0.926388451454608	-1.6029897337187	4.70900569783578e-10	0.944180856630141	9.0666523018351e-05	Chimp derived	Not human specific	Not SFARI	Not SFARI
ABCC5	-0.470211238476489	8.23906700169099e-05	-0.208707543692118	0.454873480032253	0.100692177156698	0.664493845865431	0.580479684166768	0.0020665208442061	Chimp derived	Not human specific	Not SFARI	Not SFARI
ABCD1	0.513890042086131	0.0113854711453469	0.19420848055083	0.707118234057487	-1.64956150175347	8.65830886197041e-10	0.836812120368083	0.0038789037738889	Chimp derived	Not human specific	Not SFARI	Not SFARI
ABCD2	-0.229741274977003	0.0205157698622324	0.542351917128064	0.0003083627443854	0.204829916975402	0.19254940617082	0.390385228588951	0.033755091951322	Ambiguous	Not human specific	Not SFARI	Not SFARI
ABCF1	-0.675526129372695	5.62793839286816e-13	-0.566444558979449	0.0269058078941657	-0.278008369428186	0.0414509158588814	-1.60788293138382	1.30575292280179e-16	Human derived	Human specific	Not SFARI	Not SFARI
ABCF2	-0.302149026536152	0.0035285385912729	-0.0552896304851833	0.863519618399865	0.346933750221719	0.0593840434962198	0.204925208848483	0.363543693687196	Chimp derived	Not human specific	Not SFARI	Not SFARI
ABCF3	14.8986849521371	1.9601980140442198e-272	0.451503916692658	0.0542274215514961	0.63303069240957	0.0006739691152718	0.684938982213086	0.0002719750017046	Chimp derived	Not human specific	Not SFARI	Not SFARI
ABCG1	-0.904414202125319	1.69674832366775e-20	-0.798259453293242	1.17919600655894e-08	-0.745563510864503	8.74228348794667e-08	1.79854794135243	4.28875314991272e-10	Human derived	Not human specific	Not SFARI	Not SFARI
ABCG5	0.522160571516232	2.57137669804879e-05	1.49573707105836	1.1997019360954e-07	-0.417758839271191	0.0737308071127968	-1.17375005406048	3.68153839252509e-10	Ambiguous	Not human specific	Not SFARI	Not SFARI
ABHD1	-0.917510373353135	1.22952379142715e-10	-1.95254827447139	2.68806331014345e-09	-0.24623013802536	0.332503591270584	1.28875618198462	3.0912397996428e-07	Ambiguous	Not human specific	Not SFARI	Not SFARI
ABHD10	0.287879682064244	0.0363586131474797	0.0481553492166151	0.901316544284131	0.623836178154301	0.0002056355686445	-0.282196248027182	0.237671177721215	Chimp derived	Not human specific	Not SFARI	Not SFARI
ABHD11	0.52386629884324	0.0035700202537438	0.56075662979501	0.0588409535263722	1.41468563566228	1.32352389554257e-07	2.46340385405505	9.621066374156741e-14	Human derived	Not human specific	Not SFARI	Not SFARI
ABHD12	-0.709898049265017	2.68161931299573e-07	-0.79809377926728	0.0001120040503757	-0.48915536861627	0.021914162776261	-1.05820368224469	1.78001653447718e-07	Human derived	Human specific	Not SFARI	Not SFARI
ABHD12B	1.15343291468837	2.9470215281895804e-09	1.33554114956238	1.30978644456854e-05	-0.795037261184821	0.002387125383526	-0.234192897877531	0.407382774659947	Human derived	Not human specific	Not SFARI	Not SFARI
ABHD14B	4.22095322448061	1.0753977431e-312	3.12719955618222	4.53238094917695e-25	1.04776404184486	3.14080671563444e-07	0.980516293776404	6.132690794380921e-09	Human derived	Human specific	Not SFARI	Not SFARI
ABHD15	-1.43295511667559	0.0090691562945981	-0.597859042022937	0.114069696095128	-2.56715344079827	9.61499251936129e-14	0.0331353213552976	0.7882659593493	Chimp derived	Not human specific	Not SFARI	Not SFARI
ABHD16A	5.7691314571663	6.614436035988489e-78	3.76398691693327	9.70121551713022e-13	-0.836564002632702	0.0013127570927782	-2.40053032242241	1.6342457289383e-18	Human derived	Not human specific	Not SFARI	Not SFARI
ABHD17A	-0.211305447485488	0.0081307512594442	3.10944140205445	7.314974781190621e-44	-0.0472417072012344	0.759042083940156	0.585724510107402	0.0001777208812528	Ambiguous	Not human specific	Not SFARI	Not SFARI
ABHD17C	-0.437112043838494	6.89630899958489e-06	-0.0507281512894966	0.78913353191749	0.128469083273877	0.40098120861758	0.0577002796315155	0.700183728546856	Chimp derived	Not human specific	Not SFARI	Not SFARI
ABHD4	-1.04263339682151	7.43467024502636e-08	-1.35110464546123	2.69411088985309e-09	-1.96963451691369	2.8207324321302204e-23	-0.348648485724762	0.101697890195924	Human derived	Not human specific	Not SFARI	Not SFARI
ABHD5	-0.140622638443357	0.0430876499081797	0.137807870080967	0.285701676240075	1.71963827549414	9.35927627263138e-43	1.54827539110549	6.3389494870711e-17	Chimp derived	Not human specific	Not SFARI	Not SFARI
ABHD6	-0.714157916480536	1.13349484654253e-05	-0.150375157239773	0.661686705561564	-0.253806481433033	0.325153566680649	-1.38574782283128	6.716906468452901e-10	Chimp derived	Not human specific	Not SFARI	Not SFARI
ABHD8	-0.289870882867035	0.037522307254776	-0.379051683108393	0.0713776845650673	0.0650776706020487	0.756293058031808	0.718132573405335	0.0003234497729848	Human derived	Not human specific	Not SFARI	Not SFARI
ABI1	-0.639909149072296	8.43855733491573e-06	-0.262698319079532	0.284307701107447	0.489229208445409	0.0456175842502801	0.0594491402847088	0.796554252751594	Chimp derived	Not human specific	Not SFARI	Not SFARI
ABI2	-0.317301515046316	2.48580419930752e-06	-0.103148432097341	0.449681674965979	-0.386527274535214	0.007380012884649	-1.05918684134879	2.23340340597007e-16	Chimp derived	Not human specific	Not SFARI	Not SFARI
ABI3	-1.22743282829258	3.00750484718741e-10	-0.586685378158181	0.125310258831682	-1.17574069279871	0.0038012918740755	-0.442710210847703	0.20015384171075	Human derived	Not human specific	Not SFARI	Not SFARI
ABLIM1	-0.628863410820588	7.37941134098891e-06	0.0638972210993939	0.809969291205957	-0.425129232785642	0.0347395956064383	0.177944920398771	0.311376138028199	Chimp derived	Not human specific	Not SFARI	Not SFARI
ABLIM2	-0.50520767546002	0.0217381824226606	-0.136652783077703	0.70881091730583	-0.204600928081138	0.525547840349246	0.2565188185622	0.408224752936387	Chimp derived	Not human specific	Not SFARI	Not SFARI
ABLIM3	-0.652864558641802	0.0008768901610755	-0.468038376414129	0.154074669778185	-0.604251320399973	0.020238883678694	0.319312978538085	0.239524475219983	Human derived	Not human specific	Not SFARI	Not SFARI
ABO	-4.37522198958999	2.8375628920998e-23	-1.06608358025438	0.102957220687982	-4.33386857759305	1.5417990396150804e-15	3.46697710402982	2.56628872774715e-07	Chimp derived	Not human specific	Not SFARI	Not SFARI
ABR	-1.05922434961858	3.82957268687823e-06	-0.603702162208561	0.0664461521462307	-0.605506082131755	0.0431532573516508	-0.198362027948375	0.541406081463945	Human derived	Not human specific	Not SFARI	Not SFARI
ABRA	0.821597170477879	0.0336812505267474	0.281390032803682	0.544503010460878	-2.58419089548192	5.06369513835386e-10	-4.0771792909948	1.63504753768628e-30	Chimp derived	Not human specific	Not SFARI	Not SFARI
ABRACL	0.908526724993264	2.67550601012284e-10	-0.169129600939552	0.70965393438256	0.454044400522246	0.030197046426371	1.83350396174856	7.984387071825881e-20	Chimp derived	Not human specific	Not SFARI	Not SFARI
ABT1	0.748443192412615	8.28511225479317e-05	-1.02533100492371	0.0351162719064938	0.892117061771061	0.0016089477698631	-0.386038971560824	0.189929121972687	Ambiguous	Not human specific	Not SFARI	Not SFARI
ABTB1	-0.611376754673561	7.48111147813322e-10	-0.282723325518451	0.223779695286537	0.826651148185153	1.225553533471e-06	0.692321075847868	0.0001221685460737	Chimp derived	Not human specific	Not SFARI	Not SFARI
ABTB2	-0.711771420346419	0.0002896471421362	0.434714407030723	0.197672362760084	-0.218760340899805	0.448096224119449	0.714743973383855	0.0035606718401999	Chimp derived	Not human specific	Not SFARI	Not SFARI
ACAA2	0.530649519245297	0.0005040753084523	-0.479293239471512	0.0608898240322225	-1.53206729467255	5.730886101621449e-09	-2.05655711729183	1.3653180212296496e-28	Chimp derived	Not human specific	Not SFARI	Not SFARI
ACACA	0.353335544924109	0.0040458909865738	0.445660469071484	0.0306056298777449	0.53123088177013	0.0037870052546472	0.406475777849482	0.0253334560728867	Human derived	Human specific	Not SFARI	Not SFARI
ACACB	0.931575420392405	0.0096675149660039	1.4147854604869	6.40912953999878e-06	-0.642765072923197	0.0638473596282162	0.626215086064963	0.0586790327274458	Human derived	Not human specific	Not SFARI	Not SFARI
ACAD10	0.807402039200905	5.2842795503887293e-11	0.186650793076311	0.496026127161865	0.430801019876343	0.040440226248129	-0.188094756715063	0.360703611683239	Chimp derived	Not human specific	Not SFARI	Not SFARI
ACAD11	-7.11706222343424	2.35309974466905e-07	-8.10328816874964	8.232742837860501e-10	-16.3520969169889	1.52037731409605e-281	-16.4704908730534	6.52427940516774e-248	Human derived	Human specific	Not SFARI	Not SFARI
ACAD8	0.963575284383155	6.820461603336249e-28	0.738666829481005	2.25678268815822e-05	0.482450438729718	0.002396928486943	-0.181461771499787	0.308648583533446	Human derived	Not human specific	Not SFARI	Not SFARI
ACAD9	-0.481139894731446	6.80954005209312e-05	-0.183032121040541	0.58082615439172	1.14431766154862	9.54080327368996e-10	0.382544364532526	0.164365102690493	Chimp derived	Not human specific	Not SFARI	Not SFARI
ACADM	0.678104324373142	1.3997911608994398e-11	0.474193920193356	0.0053444643381177	0.720350334077045	4.50954409610463e-06	1.66155208455938	1.12255821254525e-21	Human derived	Human specific	Not SFARI	Not SFARI
ACADS	0.8963037519853	3.68564913516525e-05	-0.779298165147485	0.000670508352522	2.43005861278153	4.3067806829420703e-14	-1.84383639551262	8.129486442306659e-12	Chimp derived	Not human specific	Not SFARI	Not SFARI
ACADSB	-0.749230250144746	3.10677378589403e-06	-0.406427469989199	0.0870776780252354	-0.198491921322416	0.300598568591083	-0.335474590186423	0.0737607279102142	Human derived	Not human specific	Not SFARI	Not SFARI
ACADVL	0.912759258404241	1.30286849965432e-05	1.15266210279312	0.0003247588241065	2.20814301412398	2.98483597908564e-11	0.756055093846309	0.0187841773910687	Human derived	Human specific	Not SFARI	Not SFARI
ACAP1	-1.5134050033114	3.10303822177287e-09	-0.0241726551942489	0.964336950959124	-2.8260752506009	4.18044278184519e-12	-2.96622031681035	7.25748818454126e-45	Chimp derived	Not human specific	Not SFARI	Not SFARI
ACAP2	-0.787516033828089	2.42803934973611e-16	-0.475781902092551	0.0333224165062949	-0.843715302626385	1.0485996632307e-07	-1.09829522672126	1.80198825853684e-12	Human derived	Human specific	Not SFARI	Not SFARI
ACAP3	0.815721738215366	0.0001368031852928	0.0815217513700943	0.863503121929578	0.500268520046223	0.0265211404855489	-0.132598029917951	0.599311200581647	Chimp derived	Not human specific	Not SFARI	Not SFARI
ACAT1	-0.413333509235147	5.50672087788714e-08	-0.645531865666184	0.0021334095237521	0.200603869206124	0.136599061732278	-0.289032311287204	0.0139023168914519	Human derived	Not human specific	Not SFARI	Not SFARI
ACAT2	0.514330567104025	0.0122692769939531	0.0611089961920986	0.902733931979384	1.85545534558175	1.40191130134242e-21	0.518875558470616	0.0406928962412606	Chimp derived	Not human specific	Not SFARI	Not SFARI
ACBD3	-0.174088448382189	0.0135264584372344	-0.0858665175668254	0.599451298254705	-0.0818344385249613	0.571500959594677	-0.273465452650885	0.0352865238217723	Chimp derived	Not human specific	Not SFARI	Not SFARI
ACBD5	-0.31277357276162	0.0005559755557126	-0.654236030914392	4.51517476671156e-05	-0.957747601359264	1.01090947098426e-11	-0.801312765583265	1.03449340530599e-08	Ambiguous	Not human specific	Not SFARI	Not SFARI
ACBD6	-0.354973892910675	2.55711014746109e-08	-0.100842537030961	0.717643020467567	-0.370268998969462	0.0018833325001256	-0.215075487110448	0.102362371877913	Chimp derived	Not human specific	Not SFARI	Not SFARI
ACCS	7.85582513394802	6.250296981362691e-120	0.199265826787831	0.599343451604182	1.44590368891649	2.47239032009067e-06	-0.433710930030957	0.135116147146674	Chimp derived	Not human specific	Not SFARI	Not SFARI
ACCSL	4.39245284336055	6.19315380947957e-87	4.195462132432	2.33164262607136e-31	0.474129655634997	0.174399125276381	7.18366612579612	8.77984289448633e-53	Human derived	Not human specific	Not SFARI	Not SFARI
ACE2	0.939531248504952	0.0213136769329465	2.25257796364632	7.39323253882471e-07	0.301743406153024	0.527176277699648	3.90986414788777	2.54704930068413e-12	Ambiguous	Not human specific	Not SFARI	Not SFARI
ACER3	0.296784524900585	0.0039790896909013	-0.0370782268432318	0.907512815892169	0.165099620841195	0.294781975071731	0.273679987899585	0.0373689703900274	Chimp derived	Not human specific	Not SFARI	Not SFARI
ACIN1	-0.468974271903917	4.49718891656124e-07	-0.0890288749376712	0.728091112824868	-0.480052388494279	0.0018633869119562	-0.698024156563442	1.91258889460114e-05	Chimp derived	Not human specific	Not SFARI	Not SFARI
ACKR1	-0.478531340603912	0.0019192319415155	-0.0645142387846608	0.84752664444022	-0.119589468631207	0.618752706951295	-2.02256806333053	8.22248816218878e-18	Chimp derived	Not human specific	Not SFARI	Not SFARI
ACKR2	0.999871186103536	1.13008612311036e-07	2.28723280492196	4.280325734087171e-09	0.23576839359518	0.396723458029366	2.83663152657019	5.3291943992143e-22	Ambiguous	Not human specific	Not SFARI	Not SFARI
ACLY	-0.34233583101469	0.0043436539784965	-0.193436363723465	0.43290232057699	-1.7887516605244	3.33291331498197e-25	-0.490534492085615	0.033544671892126	Human derived	Not human specific	Not SFARI	Not SFARI
ACMSD	3.54554930378842	4.38181671014365e-49	3.19321878894406	9.50896416050872e-13	1.4654175074656	1.10850120092794e-05	0.90916453243991	0.0516830133271782	Human derived	Not human specific	Not SFARI	Not SFARI
ACO2	-1.0846815363844	6.81699804136251e-23	-0.932797919820962	3.2188459364053603e-10	-0.65641882044214	4.44323396754686e-07	-0.273511515532733	0.0441270297919155	Human derived	Human specific	Not SFARI	Not SFARI
ACOT11	-1.92853483464972	1.50606600480351e-08	-0.565449470457748	0.39982567727624	-0.0893617063641523	0.85543395901213	2.84277483819214	1.85792342484909e-07	Chimp derived	Not human specific	Not SFARI	Not SFARI
ACOT4	2.46191029894952	7.29055621222581e-23	0.0534066597852179	0.942182340232856	3.61709485954808	5.58226720482596e-15	1.14494129620931	0.0002958576416018	Chimp derived	Not human specific	Not SFARI	Not SFARI
ACOT6	0.916848838116497	2.88252876498457e-06	0.74987528914345	0.142512668214871	1.41697010726997	1.63689971383296e-05	-0.3371963336308	0.27684494466955	Human derived	Not human specific	Not SFARI	Not SFARI
ACOT9	-0.387433617490367	0.0086861534966008	-0.236223453852178	0.390564084744202	-0.627975546546578	0.004482475088646	-0.700615288827164	0.0019723768713044	Human derived	Not human specific	Not SFARI	Not SFARI
ACOX1	-0.392447603284369	1.9236742131849e-07	-0.609543099959525	0.0003881858533485	-0.646128620186791	3.50899418721545e-09	-0.0249097938833971	0.814905072718159	Human derived	Not human specific	Not SFARI	Not SFARI
ACOX2	0.520329179261775	0.0436150196976974	0.831837959564932	0.021576618092422	-2.23369190985317	7.36463987422035e-11	-3.13853335546555	2.52286687751408e-43	Human derived	Not human specific	Not SFARI	Not SFARI
ACOX3	-0.672699655981651	2.57007862297031e-06	-0.710767227690854	0.0329112792499291	0.179706344831923	0.420955882410037	0.248563198646436	0.257487647069174	Human derived	Not human specific	Not SFARI	Not SFARI
ACP1	0.559270849344857	0.0002363774071519	0.104961539033117	0.808431287850404	0.924721780153181	0.0002678605083737	0.38129501434254	0.13230528490757	Chimp derived	Not human specific	Not SFARI	Not SFARI
ACP6	-0.599396739448585	0.0134715436231935	-0.339710919293337	0.39482748315942	1.44430006721397	8.66916724055121e-05	0.58197427783673	0.103357863764678	Human derived	Not human specific	Not SFARI	Not SFARI
ACPP	1.03063746017663	4.37586099727636e-07	0.0708798162353724	0.843745302888327	0.0732884544174034	0.832372368591786	0.975023926116386	0.0043482409196414	Chimp derived	Not human specific	Not SFARI	Not SFARI
ACRBP	-1.72536935566437	4.50219523332722e-11	-1.87390393614631	7.94919400351892e-07	0.320699807812001	0.445697296732147	-3.66308103105148	3.45784369407414e-33	Human derived	Not human specific	Not SFARI	Not SFARI
ACRV1	-1.01070034258986	6.00893331539678e-21	1.02292044984176	0.0011076039919466	0.967644802574259	0.0081789011266116	-0.101789819417134	0.739141569596234	Ambiguous	Not human specific	Not SFARI	Not SFARI
ACSBG1	0.393562781358975	0.0216238556010845	0.205429576475184	0.490931544338551	-1.0821841029136	1.44358911909542e-06	-1.51852304649376	8.33639288978535e-13	Human derived	Not human specific	Not SFARI	Not SFARI
ACSF2	0.846889681829822	1.1842377117105e-05	-0.259999653039456	0.37151768653387	-2.15330981136958	1.13577388088165e-13	-0.179836411357745	0.477892756208493	Chimp derived	Not human specific	Not SFARI	Not SFARI
ACSL5	1.36263195363541	8.67349787250151e-12	-0.269472639890671	0.373220332410321	-1.4483155636295	7.91478822669105e-09	0.999735355660751	0.0003602319138162	Chimp derived	Not human specific	Not SFARI	Not SFARI
ACSL6	3.15485170548752	4.0043284944296597e-56	4.29457181887101	3.66924729851393e-25	-1.03561448837779	0.0001229004563204	-0.173048440258273	0.579320571381918	Human derived	Not human specific	Not SFARI	Not SFARI
ACSM4	1.2439405237233	1.10137743628584e-14	1.10523286708014	3.80486680661589e-05	-3.91468139801765	4.6007307856314296e-48	0.101897618511418	0.716899258903316	Human derived	Not human specific	Not SFARI	Not SFARI
ACSS3	-0.845713247269939	3.45521486546908e-07	-2.06203941230541	5.81804778474124e-17	-1.32078799614934	1.95520935419956e-08	-0.202842137093299	0.403912616955734	Ambiguous	Not human specific	Not SFARI	Not SFARI
ACTA1	0.91532878125969	8.18540325417244e-05	0.681270827573731	0.177631850487303	-0.116920333675655	0.752083783934238	-2.05955786278207	8.057512096202029e-11	Human derived	Not human specific	Not SFARI	Not SFARI
ACTA2	2.18501214222678	4.27494706287921e-15	0.726954668834256	0.186971954083706	-0.609372615374722	0.0712100850285251	-2.60809891271502	3.78404230831637e-19	Chimp derived	Not human specific	Not SFARI	Not SFARI
ACTL6A	1.05472108331646	2.90407312462262e-13	0.19203936433115	0.665265546284521	-1.61432035496611	9.76317984213868e-15	-0.781004659115198	2.80486264674275e-05	Chimp derived	Not human specific	Not SFARI	Not SFARI
ACTL6B	-0.525872099489868	0.0039297708265818	-0.506580224729903	0.0488519980537869	-0.0730413523227371	0.760734143136282	-1.09769042001169	1.99221505386676e-05	Human derived	Not human specific	Not SFARI	1.0
ACTN1	-0.304111090280238	0.0267935705269863	-0.0589634381913938	0.847493043489938	-0.0867523038924343	0.703525089060925	0.159114907362484	0.43920695794846	Chimp derived	Not human specific	Not SFARI	Not SFARI
ACTN2	-0.227809790162959	0.0410625202258657	0.338651235663638	0.0308644058530387	0.827211378238883	5.57926689031998e-06	0.93426837950859	1.39543323654551e-08	Ambiguous	Not human specific	Not SFARI	Not SFARI
ACTR10	0.22699399210072	0.0364613025786716	0.101965810153598	0.794538583311939	0.305168751512437	0.0686476364186959	0.358202041672079	0.0291717081981783	Chimp derived	Not human specific	Not SFARI	Not SFARI
ACTR2	0.325001214474492	0.0005321120888475	0.406219194945989	0.0941662387853904	1.1870789433948	7.977248650710059e-18	0.553320733459951	7.1090707703668e-05	Human derived	Not human specific	Not SFARI	Not SFARI
ACTR3	-0.266820836630541	0.0016859797781336	-0.322036691664231	0.163701877030544	0.140919278586889	0.414535043224598	-0.179531158710534	0.226137460670035	Human derived	Not human specific	Not SFARI	Not SFARI
ACTR3B	-0.25065591020002	0.0060154475413804	0.27706710879501	0.282064955808016	-0.0928990999173009	0.591383234987391	-0.431614027317225	0.0016678405177809	Ambiguous	Not human specific	Not SFARI	Not SFARI
ACTR6	0.273024581044263	0.0182253158756639	-0.0111806037125789	0.989413526880194	0.624386162450103	0.0005711075172658	-0.813178406817327	8.96044975763881e-07	Chimp derived	Not human specific	Not SFARI	Not SFARI
ACTR8	0.731937800599555	1.2382110598955e-17	0.176102803054505	0.498275714239899	-0.485174551837337	0.0003654817884807	0.149147689858645	0.535053864977113	Chimp derived	Not human specific	Not SFARI	Not SFARI
ACVR1	-0.736222184042439	5.95342652599481e-25	-0.425580666736056	0.015519187400304	-0.14501624822675	0.225463482859701	-0.83801540321337	1.56039636106558e-11	Human derived	Not human specific	Not SFARI	Not SFARI
ACVR1B	-0.440646640163806	0.0010243983362784	-0.328464992971774	0.114412611234539	0.488763867218471	0.0221707740904771	0.345597005819386	0.125954125513486	Human derived	Not human specific	Not SFARI	Not SFARI
ACVR1C	-0.736374402065208	2.0880852154962e-05	-0.904237403949415	0.0010368634454022	-0.346488205558551	0.180601826381322	-0.983467834038795	3.02569200015002e-05	Human derived	Not human specific	Not SFARI	Not SFARI
ACVR2B	-0.669674578431558	4.65475100324616e-14	-0.133775141020243	0.681373368256322	0.861354595452188	1.48925289135499e-09	0.873572244397918	3.42092795723556e-08	Chimp derived	Not human specific	Not SFARI	Not SFARI
ACYP1	1.00076454792289	8.93220841025041e-28	3.85858837799585	1.62411791267469e-64	0.694115113522881	6.61193107646411e-06	0.57527508795124	0.0095030662228261	Ambiguous	Not human specific	Not SFARI	Not SFARI
ACYP2	-0.282014668389343	0.008365635956947	-0.129434048714602	0.528624758338224	-0.417905706270157	0.0045517530836466	0.865668051145596	8.343546979270761e-09	Chimp derived	Not human specific	Not SFARI	Not SFARI
ADAL	0.403981081421718	1.77911439530212e-10	0.401407838757118	9.49599048898594e-05	-0.82494516417402	1.11883959871578e-16	-0.560289986578123	4.10438855373049e-08	Human derived	Not human specific	Not SFARI	Not SFARI
ADAM10	-0.554581393756528	1.81145030986059e-07	-0.439689678748125	0.005267786553014	-0.307641899952145	0.0876571878116697	-0.0717979777054902	0.729956650447009	Human derived	Not human specific	Not SFARI	Not SFARI
ADAM12	1.99401237575031	1.41007543894222e-14	1.05167828644566	0.0026952447517398	0.230630943866809	0.518109816083441	1.13138945695991	0.0009926818018498	Human derived	Not human specific	Not SFARI	Not SFARI
ADAM15	-0.582441265350739	1.427554852265e-05	-1.03324869708826	1.0669022471297e-05	-0.357262761885364	0.0548531022430944	-0.583492050374672	0.0027228140932499	Human derived	Not human specific	Not SFARI	Not SFARI
ADAM21	2.43812309461115	1.10346196830064e-14	3.31187131543356	3.70399420377001e-13	-2.2496042286402	2.9935889292656295e-11	0.511604430427421	0.187312437357363	Human derived	Not human specific	Not SFARI	Not SFARI
ADAM28	1.41361674997694	3.67658798890322e-08	1.36177353219963	0.0089399207043717	-0.351445983486658	0.326420614214015	1.50738266708207	2.78981042930984e-05	Human derived	Not human specific	Not SFARI	Not SFARI
ADAM33	11.8769102474573	2.14648403686535e-34	-2.64403250446214	0.0004884871869516	0.62961073017447	0.186487770503858	2.577412595433	3.20194899062777e-06	Chimp derived	Not human specific	Not SFARI	Not SFARI
ADAM7	0.744321202855357	0.0190280538034246	0.0419825920031959	0.948049880662317	-0.927211185134779	0.0258387090639736	0.800062436688623	0.0936165367565244	Chimp derived	Not human specific	Not SFARI	Not SFARI
ADAM8	3.80725787410677	9.40537713067321e-119	0.598600034601175	0.0015786889481125	-1.28312583936041	2.97659471882702e-12	0.272524641507025	0.470899731053809	Chimp derived	Not human specific	Not SFARI	Not SFARI
ADAM9	0.206546733050541	0.0048605526975422	-0.261134390385631	0.11889727952703	0.0710119579043054	0.733314332334907	-0.274520925703184	0.0223742087426552	Ambiguous	Not human specific	Not SFARI	Not SFARI
ADAMDEC1	0.903571101534553	0.0373682566106287	-0.93317767776348	0.138936602323027	-3.27881233319748	5.98862764844217e-08	0.343293037369389	0.499094620993295	Ambiguous	Not human specific	Not SFARI	Not SFARI
ADAMTS1	-1.34875857047308	0.0011587607281984	-0.485314155001716	0.41731342119181	-1.3319543650232	0.017109889413131	-0.176657197764253	0.711956628808315	Chimp derived	Not human specific	Not SFARI	Not SFARI
ADAMTS10	-1.17128089942462	1.5177386375229799e-12	-0.771331574579679	0.0161196183062699	0.158168786044415	0.521001646973635	0.722221129511931	0.0013083637988038	Human derived	Not human specific	Not SFARI	Not SFARI
ADAMTS13	-1.42252892350063	7.33462975765502e-20	-0.0131741165130843	0.979114032649531	0.368799789382149	0.165071242430977	6.66070315453257	8.65604368286778e-81	Chimp derived	Not human specific	Not SFARI	Not SFARI
ADAMTS15	-0.614980072339131	0.0150542697280784	0.247565139632576	0.472081523151993	-2.70992591155624	7.04384627886577e-19	-1.89990428768951	5.07807336757896e-07	Chimp derived	Not human specific	Not SFARI	Not SFARI
ADAMTS16	1.6132500405573	1.55932851849038e-06	1.44223726773373	0.0035321841639887	0.2002686729045	0.64281031583372	0.27946024941053	0.499429166022767	Human derived	Not human specific	Not SFARI	Not SFARI
ADAMTS19	2.07832102925091	2.13398805666193e-19	1.93268405789509	1.69112388203544e-11	0.244262682944806	0.420158650120035	1.8195720187053	1.0555097964616102e-09	Human derived	Not human specific	Not SFARI	Not SFARI
ADAMTS4	-0.898591682983851	0.0070020988220649	-0.374256049038265	0.482321549822077	-1.47197482667644	0.0042946703322075	0.410165447109715	0.400266243665287	Chimp derived	Not human specific	Not SFARI	Not SFARI
ADAMTS5	-2.86045994790739	5.37795543357854e-10	-3.28356712365227	1.5639292362486599e-12	-1.81559340253219	1.95161199828545e-07	-1.79099216420219	2.99465024773644e-08	Human derived	Human specific	Not SFARI	Not SFARI
ADAMTSL1	1.68347241001515	2.86552664265616e-06	-0.392445310636514	0.454270172806839	2.2843688948485	6.87800880319438e-05	-0.295342274097622	0.55065099717389	Chimp derived	Not human specific	Not SFARI	Not SFARI
ADAMTSL2	-0.567033620231398	0.0018580523994372	-0.629897594086933	0.0093867401881699	2.3944178905105	2.35332368348969e-12	0.818771194367844	0.0030834088222863	Human derived	Not human specific	Not SFARI	Not SFARI
ADAMTSL3	0.951275267113244	5.36822839958792e-10	0.273934383785923	0.531784353601684	-1.34067078365291	1.8427168295445e-13	-2.31177126265626	2.4277715997560802e-21	Chimp derived	Not human specific	Not SFARI	Not SFARI
ADAMTSL4	-0.654061758210073	0.0011387314502852	0.976320115018735	0.0165364994543916	-2.31082526353596	1.47571458449714e-15	-2.11400078601246	1.8400549180750295e-11	Ambiguous	Not human specific	Not SFARI	Not SFARI
ADAP1	0.370385482621834	0.0412172154840749	16.3461596676615	4.16486643894249e-115	-0.501575303154587	0.0323281326670841	-0.0024739528282455	0.987977763223534	Ambiguous	Not human specific	Not SFARI	Not SFARI
ADAP2	-1.43725387195063	9.28390721388661e-45	-0.444749600016388	0.203915880814687	-0.593516957621067	0.0025029878369669	2.14807779770553	5.67221052031276e-23	Chimp derived	Not human specific	Not SFARI	Not SFARI
ADAR	-0.457169620873244	2.81925329702217e-06	-0.67538576217754	6.13105458437126e-06	0.0986336737259236	0.574102621199424	-0.286702004725201	0.0742359563668252	Human derived	Not human specific	Not SFARI	Not SFARI
ADARB1	-0.558069006583133	3.66034130694998e-06	-0.356412696185644	0.123767190804185	-0.0485212970609667	0.813673322498187	-0.076159769657322	0.69583395027317	Human derived	Not human specific	Not SFARI	Not SFARI
ADCK2	1.10472188448127	4.32356892831821e-17	0.69918782192916	0.0138165785842587	-0.0938995326056052	0.596202482466373	0.300559026031108	0.106546249457636	Human derived	Not human specific	Not SFARI	Not SFARI
ADCY1	-0.434677465528007	1.14848416004149e-09	0.362544153357324	0.0124676236730488	0.669712015571079	6.43872165286475e-06	-0.307692125887006	0.0425615432095318	Chimp derived	Not human specific	Not SFARI	Not SFARI
ADCY10	0.335908223283119	0.0205302808608198	1.13479678837885	1.69226961999538e-05	-2.26443504407984	1.81917287518112e-41	0.004558990849336	0.988832607691418	Ambiguous	Not human specific	Not SFARI	Not SFARI
ADCYAP1	4.09874476958784	1.85915289175115e-27	0.106026096714623	0.867819384700505	1.75312230948999	2.23588723120151e-09	-0.240817624164386	0.496619807134602	Chimp derived	Not human specific	Not SFARI	Not SFARI
ADD2	-0.978269806753275	4.05448598506747e-08	-0.386539091923663	0.146194876615218	0.110079020062251	0.718037963931195	0.354303728695959	0.206956810056651	Chimp derived	Not human specific	Not SFARI	Not SFARI
ADD3	-0.718436194431982	8.16731151231726e-07	-0.267109932207297	0.357524670577702	-0.105571318579784	0.668025815082463	0.877132797405495	0.000190117808709	Chimp derived	Not human specific	Not SFARI	Not SFARI
ADGB	0.69180509881772	0.0024049581056149	-4.0072190352662	1.10023297402122e-09	-3.42856325272152	2.11311354855311e-69	-4.27296727334531	6.446984543991329e-83	Ambiguous	Not human specific	Not SFARI	Not SFARI
ADGRB1	-0.575070649136851	0.0001300047539357	-0.168246524243334	0.525982705852343	-0.157748386478756	0.51659704439734	-0.541381029892752	0.0034072164967336	Chimp derived	Not human specific	Not SFARI	Not SFARI
ADGRB2	-0.500437944187808	4.48163824440256e-06	-0.602162590713748	0.0043954732193509	0.221741778030363	0.193368249386949	-0.619237844115901	4.09121624094126e-06	Human derived	Not human specific	Not SFARI	Not SFARI
ADGRD1	-2.99148787004426	1.95034614544048e-08	-0.652757592609237	0.19204308161804	-4.90987768323742	4.69111231106588e-30	0.237708178664456	0.601678451343292	Chimp derived	Not human specific	Not SFARI	Not SFARI
ADGRE1	0.445854765603468	0.0431712408729209	0.23825679938914	0.549160834359275	-0.217156978811285	0.540116162071198	2.50915153473946	1.22244960317455e-08	Human derived	Not human specific	Not SFARI	Not SFARI
ADGRE5	-0.902306516488993	1.81093152713538e-06	-2.83571270803851	1.40325323992814e-21	-2.57228640925157	4.62344464146185e-22	-1.02035548072707	0.0003760171579615	Ambiguous	Not human specific	Not SFARI	Not SFARI
ADGRF1	-3.57890205320261	7.64860387737565e-29	0.0848413272239858	0.71822321355018	-2.06615272650839	4.14458310714216e-07	-1.13147482469338	0.0043107859306311	Chimp derived	Not human specific	Not SFARI	Not SFARI
ADGRF3	-0.338409426345946	0.0436033110838127	1.98029567909483	2.49326695189124e-28	-3.37455106049217	5.81825685649754e-100	2.2348308393773	1.63722176489639e-24	Ambiguous	Not human specific	Not SFARI	Not SFARI
ADGRG2	0.952292133297094	4.66334857093719e-06	0.84205053043084	0.0004533852641469	-1.86153912728777	8.76540407331336e-11	1.60813383501683	5.25564468105906e-13	Human derived	Not human specific	Not SFARI	Not SFARI
ADGRG7	-0.582512064957368	0.0065269511290525	-1.12289939352005	0.000127676225361	-2.30007024863589	1.86346156127791e-09	0.966896053456036	0.0043531179328705	Human derived	Not human specific	Not SFARI	Not SFARI
ADGRL3	-0.579325690049731	6.80096170330395e-06	-0.616359694922856	0.0100202698223172	-0.564162833020621	0.0309827186691351	-1.28088985857971	2.42453210990829e-10	Human derived	Human specific	Not SFARI	Not SFARI
ADGRV1	0.767282240754681	1.22610561806462e-09	-0.471784420265534	0.0367957918908372	-0.930370430732374	3.00097673532584e-05	2.75739215865784	6.82260985515381e-51	Chimp derived	Not human specific	Not SFARI	Not SFARI
ADH5	0.406185814803251	0.0209982518150183	-0.39348756112198	0.27194377398782	1.20181998060467	4.47550313115011e-06	0.362410278251296	0.165966464387652	Chimp derived	Not human specific	Not SFARI	Not SFARI
ADI1	-0.166853736846432	0.0378711022975147	-0.154321966981781	0.408307910348897	1.11596840576865	4.06087586902725e-09	0.269441472620237	0.37124662983028	Human derived	Not human specific	Not SFARI	Not SFARI
ADIG	-1.71926290209281	1.20226270090337e-05	-1.41308500520334	0.0282133467237005	-1.99351889427195	0.0004419478439542	-0.884566532478246	0.105814679991127	Human derived	Not human specific	Not SFARI	Not SFARI
ADIPOR2	-0.247945081046245	0.0285455530448947	-0.100149649041625	0.680324661922382	-0.0922825899741216	0.53215325102568	-0.666736920150228	1.50926517378861e-07	Chimp derived	Not human specific	Not SFARI	Not SFARI
ADM	1.43924506785569	0.0002294371132472	0.275732429630175	0.545908528194378	3.58370436534161	2.03286553986998e-08	0.583525422240047	0.116257581702345	Chimp derived	Not human specific	Not SFARI	Not SFARI
ADNP2	-0.160936091243079	0.0409665453467376	0.0711550045585453	0.667939083965137	-0.045729856075262	0.784140166256338	0.215144572547279	0.233878942341822	Chimp derived	Not human specific	Not SFARI	Not SFARI
ADORA2B	1.74840053970446	5.49566160536682e-08	1.33228278943351	0.0005854635768844	-1.89754894865061	0.0001318431854304	2.1449107952458	1.14645205489384e-06	Human derived	Not human specific	Not SFARI	Not SFARI
ADPRH	-1.24601148079811	9.77047779212698e-05	-1.43404762309403	0.001225419948753	-2.42121720831041	3.5025596237109e-09	-1.58819154721498	0.0001730722198223	Human derived	Human specific	Not SFARI	Not SFARI
ADPRHL2	-0.40835201992957	0.0028240789350468	-0.569988564731474	0.03154238369219	-0.324488171321841	0.156833585610687	-0.783508598088704	0.0002901168758084	Human derived	Not human specific	Not SFARI	Not SFARI
ADPRM	0.674802740480355	4.61553551217462e-05	-0.417603601346243	0.0819264764251752	-0.60835785289958	0.0004769429763947	-0.387085170192563	0.0290132939466438	Chimp derived	Not human specific	Not SFARI	Not SFARI
ADRA1A	-4.76774823587884	2.4474766369849802e-32	0.511589751152245	0.394365093096973	-1.01256612717826	0.0038868597645538	-0.077396265349823	0.84616494985408	Chimp derived	Not human specific	Not SFARI	Not SFARI
ADRA1B	1.2862102680754	0.0002619748274889	1.72774103828069	6.42375842319438e-05	0.465234929370896	0.217599154622905	1.08593269340173	0.0047175300115585	Human derived	Not human specific	Not SFARI	Not SFARI
ADRA2A	1.04611294499597	0.0138345359723489	0.323730210829979	0.597462371831071	0.045599312631082	0.876699596696957	-1.73798305516961	0.0006761516507349	Chimp derived	Not human specific	Not SFARI	Not SFARI
ADRA2C	0.938796175889337	0.0483396238650674	0.17027822314049	0.823871940859388	1.24189689047321	0.0510792679399031	0.317116800554258	0.602584387991575	Chimp derived	Not human specific	Not SFARI	Not SFARI
ADSS	0.392616304209854	0.0006482012956265	0.0936873433547277	0.772342929810323	0.329392441012939	0.0634408714619719	-0.213662317049972	0.105814679991127	Chimp derived	Not human specific	Not SFARI	Not SFARI
ADSSL1	-0.730687711002961	0.0001377973329135	-2.3707169026095	1.47276184401646e-10	-1.71437447844429	2.3077633619713703e-09	-1.28879458723233	5.64111318803823e-05	Ambiguous	Not human specific	Not SFARI	Not SFARI
ADTRP	3.12355122052739	9.667028406904699e-14	2.68393387716707	9.773807183320861e-09	3.31644979289833	5.447681564987e-10	2.19951384129893	8.54708595878349e-06	Human derived	Human specific	Not SFARI	Not SFARI
AEBP1	-1.24411068344496	0.0240354743728664	-3.64804153965505	1.45444083019148e-06	-5.30542792415423	3.4875282441883e-13	-4.62845104443689	5.0003067057168496e-11	Ambiguous	Not human specific	Not SFARI	Not SFARI
AEBP2	-2.18463708082293	3.0652567913510497e-100	-2.60636367951818	3.60700666855798e-22	-0.414920669689985	0.0043201140138456	0.501533014718849	0.000212376446179	Human derived	Not human specific	Not SFARI	Not SFARI
AEN	2.57957668297503	4.60464742862008e-48	2.97952042939611	7.59058878069234e-27	0.0238649207677419	0.942938752665675	2.73763085248682	8.002454644858159e-13	Human derived	Not human specific	Not SFARI	Not SFARI
AFAP1L1	1.24328880517057	8.68310307468353e-06	-1.16742807710988	0.0045205014225945	-2.27231604124358	2.44943109681416e-10	-0.165961542909121	0.659606907943093	Chimp derived	Not human specific	Not SFARI	Not SFARI
AFAP1L2	0.624746075590918	0.0142107833636377	-0.363660278578579	0.223181876187252	1.00382349116638	0.0002059987327663	3.13664750660893	5.4422704555141804e-24	Chimp derived	Not human specific	Not SFARI	Not SFARI
AFF1	0.523044973851784	0.0167665280424748	0.62040241902865	0.0831730488955898	0.0918924082527504	0.783791645081567	0.0168204432315086	0.95590521311012	Human derived	Not human specific	Not SFARI	Not SFARI
AFF3	-0.740863228186138	2.8022761184326596e-11	-0.285648487940851	0.317954245302672	-0.744880540959846	1.10040169747595e-05	0.230409223917346	0.23469093592685	Chimp derived	Not human specific	Not SFARI	Not SFARI
AFG3L2	-0.439121468058199	0.0001393440742392	-0.502525652364699	0.0003164526104387	-0.362373178431853	0.0051547774854977	-1.11203835823582	2.89438710612234e-07	Human derived	Human specific	Not SFARI	Not SFARI
AFP	1.84786111299422	1.74511845505489e-05	0.397004187436567	0.524262261991212	-0.0311044314211471	0.873247282568599	-0.301124212016531	0.406507764475227	Chimp derived	Not human specific	Not SFARI	Not SFARI
AGA	-0.380914538756902	0.0290615577739646	0.406565107912257	0.149519751118559	-0.938934724853153	6.80834316639922e-06	0.530957356011653	0.0233280430686044	Ambiguous	Not human specific	Not SFARI	Not SFARI
AGAP3	-0.920771896089295	7.08846632669666e-07	-0.556767435177428	0.0343418158054245	0.368035988332384	0.175488636501647	0.491031695172256	0.0643930642926363	Human derived	Not human specific	Not SFARI	Not SFARI
AGBL1	-2.57865879315822	3.1839292738060304e-15	-1.42810713101664	0.0153571515841256	-1.09318559499576	0.0031123101878886	3.16729786411991	1.02566381552894e-16	Human derived	Not human specific	Not SFARI	Not SFARI
AGBL2	0.440701522491792	0.013178792880496	-0.541241632459929	0.0247752663787739	-2.64038756785076	8.23489385443739e-24	-2.81867216568659	5.86011681350224e-41	Ambiguous	Not human specific	Not SFARI	Not SFARI
AGBL3	0.449605937141357	0.0021084964352169	-0.206228157288764	0.587912057663486	2.00376793532806	1.11321026711538e-14	0.799515062688939	1.24664443715537e-06	Chimp derived	Not human specific	Not SFARI	Not SFARI
AGBL5	0.45337231716239	0.0063261154908704	0.647831619079068	0.0171856677483476	0.703337689721559	0.0023474557356802	0.0851622440606782	0.710461346691228	Human derived	Not human specific	Not SFARI	Not SFARI
AGER	-0.884865523405048	0.00011393059549	0.590679461016106	0.258429694270363	-1.65567553469334	4.26419408181286e-11	1.30745961525695	0.0002928480933789	Chimp derived	Not human specific	Not SFARI	Not SFARI
AGGF1	0.368004778564677	0.005961071955053	0.004725028213826	1.0	0.170465831935401	0.471494372108178	0.179717593307492	0.449866496255329	Chimp derived	Not human specific	Not SFARI	Not SFARI
AGK	-0.259722993634124	0.0247440357024792	0.0412398182628975	0.766547630788926	-0.572108684065852	2.64876748759034e-06	-0.807328175446601	4.30431942716109e-10	Chimp derived	Not human specific	Not SFARI	Not SFARI
AGMAT	1.03895184527175	5.69239542469581e-12	-0.144544704517179	0.667206024175758	-0.988416285813965	3.14132283270285e-05	-2.41067862472848	6.96480051566283e-25	Chimp derived	Not human specific	Not SFARI	Not SFARI
AGPAT5	0.428262344334658	0.0001986479814464	0.397603250551238	0.0300670218145962	0.4199227023438	0.0330752922220635	0.527052839476731	0.0016431030188175	Human derived	Human specific	Not SFARI	Not SFARI
AGR3	-6.88548913271514	3.3517880524709503e-183	0.615429243252039	0.101462322499861	0.694964245142541	0.0962658429547236	0.146848716189034	0.6756695459394	Chimp derived	Not human specific	Not SFARI	Not SFARI
AGRN	3.0861315398104	1.90799718917906e-50	3.30264945801887	2.2510891086279502e-15	1.35892848851112	5.22441381618689e-12	2.73557367057661	2.55269394374729e-50	Human derived	Human specific	Not SFARI	Not SFARI
AGTR1	0.825600645074679	0.0319087795289545	1.28702474087925	0.0070056379246244	0.513981682245441	0.282708000728644	0.35088719779636	0.417941512336457	Human derived	Not human specific	Not SFARI	Not SFARI
AGTRAP	-1.8538248194129	4.81185598620314e-18	-1.67013081109046	1.62041754730124e-08	-5.04769027672238	8.80743755277916e-100	-2.81242558355819	2.44859112592621e-30	Human derived	Human specific	Not SFARI	Not SFARI
AHCY	1.78492378539118	5.99947442742816e-29	2.0476155249726	2.3906584447804098e-28	0.752044384818581	3.52911679767254e-05	1.01043130097544	2.94285958594156e-08	Human derived	Human specific	Not SFARI	Not SFARI
AHCYL1	-0.143347911527519	0.0234686072222013	-0.0076477699485088	0.979114032649531	0.224867831246382	0.0862541179362265	-1.6298957873772	4.28750283869948e-13	Chimp derived	Not human specific	Not SFARI	Not SFARI
AHI1	0.347277622574219	0.0014987823149618	-0.0412052932933771	0.821197640310057	0.286159047233029	0.139791049668028	0.752684176670798	0.0003333298514313	Chimp derived	Not human specific	Not SFARI	1.0
AHNAK2	0.58101938935584	8.30276540459318e-07	0.0063889461100151	0.961824856026348	0.832821021274994	0.0001531616711138	3.34911455215272	3.02728759927582e-41	Chimp derived	Not human specific	Not SFARI	Not SFARI
AHRR	2.23676102536398	1.28034733989363e-14	-0.55091999720189	0.011528191706615	2.973734321387	5.39849016470663e-39	2.77760782384599	1.43725516757012e-35	Chimp derived	Not human specific	Not SFARI	Not SFARI
AIDA	-0.669120198120937	1.4928423645413e-06	-0.637957202139216	0.0055283274972508	-0.655694074915385	0.0002997142351746	-1.16161545109685	8.24358866253158e-10	Human derived	Human specific	Not SFARI	Not SFARI
AIF1L	0.869338338758706	0.0010941652991134	0.277451662575664	0.401529372964099	-2.06886638469059	9.19724276261623e-07	0.14317114485098	0.621006259785257	Chimp derived	Not human specific	Not SFARI	Not SFARI
AIFM1	-0.241055099461275	0.0050459345296158	-0.337262092384535	0.0164031972224829	-0.168696729900406	0.194863656261315	0.0405820057171305	0.800529109504755	Human derived	Not human specific	Not SFARI	Not SFARI
AIFM2	-1.22818184689586	2.38468727447813e-19	0.0475003312423353	0.918868293632653	1.59841655941523	1.25363211197975e-09	2.37515445211414	4.67146719635199e-26	Chimp derived	Not human specific	Not SFARI	Not SFARI
AIFM3	2.49020089282275	2.78637803826445e-19	1.89629704257141	2.94361393806865e-05	-0.300732454223107	0.376079266043547	0.839841872585324	0.014437522662722	Human derived	Not human specific	Not SFARI	Not SFARI
AIM2	-3.31701871985148	6.00475111747548e-19	-3.34474188830512	9.50110708077064e-18	-7.3361212158752	3.59485859685795e-89	-1.38663161094362	0.0039935229395415	Human derived	Human specific	Not SFARI	Not SFARI
AIMP1	0.285915890003857	0.0485681379654146	-0.419532940480489	0.141663921741493	0.0095656012756158	0.945128973563446	-0.497993016548483	0.0344692934044401	Ambiguous	Not human specific	Not SFARI	Not SFARI
AK1	2.42686665216858	4.59016496320424e-73	1.69301920697391	7.58673088197707e-06	1.63443338622108	1.7572774009426302e-20	0.140082839394948	0.524308153881273	Human derived	Not human specific	Not SFARI	Not SFARI
AK2	-0.319684787410165	0.0113613316753222	0.27031143302821	0.290132865243787	-0.339381424769926	0.0523783258619913	-0.519929456603465	0.0023510343305684	Chimp derived	Not human specific	Not SFARI	Not SFARI
AK4	-0.751668456425461	2.94915371328923e-06	-0.644873127574804	0.0101542889450126	-0.0269274861609717	0.902631429729238	-0.911716082925661	7.4194834787878e-07	Human derived	Not human specific	Not SFARI	Not SFARI
AK7	1.27963820721896	1.0828457355679901e-24	-0.197351973748603	0.618264646364603	-1.1268094751555	2.8010520778294e-07	1.22357436634205	8.48760646607855e-09	Chimp derived	Not human specific	Not SFARI	Not SFARI
AK9	0.434075808633527	0.0092323766196868	0.560370665767887	0.0090601968629109	1.17060907544026	3.52484807361177e-07	2.17878933977703	5.99086747452161e-23	Human derived	Human specific	Not SFARI	Not SFARI
AKAP1	-0.292985662470456	0.000985585818674	-0.201668707997954	0.195745608758497	-0.390648999963149	0.002697387721225	0.915352134899853	2.131737936837e-07	Human derived	Not human specific	Not SFARI	Not SFARI
AKAP10	-0.281539534128827	0.0006917014871892	0.0333708795338973	0.908510660985355	-0.365046703996762	0.0130475463088833	0.002457637769578	0.981394646727834	Chimp derived	Not human specific	Not SFARI	Not SFARI
AKAP11	-0.491515820977734	1.81931027658598e-06	-0.778395636310324	0.0032452477228435	0.396473848651856	0.0403933468839181	-0.706320662417932	0.0001247507586171	Human derived	Not human specific	Not SFARI	Not SFARI
AKAP12	0.497618925078666	0.0082465761820695	0.375683732740687	0.249697161084387	0.486817428920587	0.097762802451929	1.71743980393968	1.63327349873842e-08	Human derived	Not human specific	Not SFARI	Not SFARI
AKAP13	0.746458221481877	1.51151914238725e-07	1.13033528936403	0.0001050737226847	1.90968814341797	1.25784040294966e-13	0.0911671631869102	0.699313969219334	Human derived	Not human specific	Not SFARI	Not SFARI
AKAP14	-0.552227635759661	0.0034745606337498	-0.302482145511906	0.166319423352674	-1.2147535302278	1.23344525809009e-06	-2.57402897001018	2.82442944812942e-42	Human derived	Not human specific	Not SFARI	Not SFARI
AKAP17A	-1.51921032260362	0.0002145195952838	-3.23156529895015	3.5382488939933704e-09	-2.46146080019277	3.65601857775401e-06	2.82546943806928	3.6467239288795e-05	Ambiguous	Not human specific	Not SFARI	Not SFARI
AKAP3	-0.925468478040765	2.06049278360309e-06	-4.37981979529635	6.12078629055444e-07	-1.36571941113998	1.52498541853807e-05	-1.98442116237016	2.2228369668561e-15	Ambiguous	Not human specific	Not SFARI	Not SFARI
AKAP8L	-0.722227881499802	1.41376480895536e-05	-0.416184089582355	0.285467281966504	0.414052600217312	0.0742379151517207	-0.130963414942045	0.598455137776587	Human derived	Not human specific	Not SFARI	Not SFARI
AKIP1	1.09132507769331	7.87477887991177e-09	0.434033133220319	0.134240987389194	-0.284663773716309	0.315340584257712	1.41911737747233	1.94641408924505e-08	Chimp derived	Not human specific	Not SFARI	Not SFARI
AKIRIN1	0.25102257126222	0.0002140769385741	-0.119080784760184	0.629740539178558	0.876564152937005	4.88657680351746e-14	0.76818871863575	3.06219922761562e-11	Chimp derived	Not human specific	Not SFARI	Not SFARI
AKNAD1	1.32333758067683	1.78536428419134e-13	1.50220394908847	1.87651455665375e-12	0.460306557530242	0.0910147995907655	-0.462261516360092	0.067876193146525	Human derived	Not human specific	Not SFARI	Not SFARI
AKR1B1	0.339872904586795	0.0454558906850343	-0.0845392335307217	0.856542451850135	0.565957607551891	0.0289327474709381	2.29811620096865	4.57561368150994e-17	Chimp derived	Not human specific	Not SFARI	Not SFARI
AKR1C4	-5.36961113188265	3.73988737386413e-27	-0.389330127568656	0.576940326162629	-7.6483557771981	1.33259182331639e-60	-0.0357206700455235	1.0	Chimp derived	Not human specific	Not SFARI	Not SFARI
AKR1D1	-1.04533287375081	1.02588636727928e-07	-1.24765351224674	3.15756267816116e-05	-1.28646168844492	1.65853480618741e-05	-1.16514321074722	1.87197910547983e-05	Human derived	Human specific	Not SFARI	Not SFARI
AKR1E2	2.55063561617942	2.21406931149276e-12	0.27898915344673	0.398984972260926	-0.85062945347885	0.0047623483103931	6.83947287087792	7.26033294978872e-48	Chimp derived	Not human specific	Not SFARI	Not SFARI
ALCAM	1.09518587083227	1.18643462263934e-08	1.09790942376551	1.47757596614585e-06	-0.447848373284798	0.0867085665472377	0.0535515994626861	0.8330893485302	Human derived	Not human specific	Not SFARI	Not SFARI
ALDH16A1	1.50487149690727	6.04558396550486e-22	1.34451908583378	5.72137457421399e-07	-2.02068612021976	1.88948395601474e-22	0.708130179456471	0.0033665295523069	Human derived	Not human specific	Not SFARI	Not SFARI
ALDH18A1	-0.705162640663711	3.95246621933203e-14	-0.500896578822561	0.0289200043882904	-0.829073790252888	6.94983050631575e-10	0.651328288430704	2.59020443901696e-05	Human derived	Not human specific	Not SFARI	Not SFARI
ALDH1A2	-3.30433600892358	3.83901786223283e-44	-3.15129710884603	1.15646510952076e-24	0.153345105765007	0.627390964935519	-1.92463997104968	5.5070896124074e-20	Human derived	Not human specific	Not SFARI	Not SFARI
ALDH1A3	2.85722497224988	1.19880863127149e-18	4.26609040278089	2.0617785927606298e-16	3.80778855009481	1.64199344598258e-13	4.98791133500081	2.90281337535762e-18	Human derived	Human specific	Not SFARI	1.0
ALDH1B1	-2.17341535216185	7.26775120993919e-10	-2.32819468721507	3.06559274450337e-05	-0.169123075615776	0.748883530627977	0.880789015990134	0.064661440467595	Human derived	Not human specific	Not SFARI	Not SFARI
ALDH2	1.08420723245265	3.9799506800138105e-23	0.008118664626268	1.0	0.631573714567532	0.0011902506340347	0.157692774238381	0.35921263604118	Chimp derived	Not human specific	Not SFARI	Not SFARI
ALDH3A1	-2.75391928942932	8.519057866040701e-16	-4.04682034554079	1.97771035220439e-14	-1.002381523516	0.0446482104988008	-0.575507318071265	0.249961312585933	Human derived	Not human specific	Not SFARI	Not SFARI
ALDH3A2	-0.714901776868605	5.20508392800924e-12	-0.116151993647913	0.557226249523587	0.339209298121066	0.0438784734665668	-0.585732776348967	0.0002716755644615	Chimp derived	Not human specific	Not SFARI	Not SFARI
ALDH3B1	0.68319383228523	0.0101669751045435	-0.608484906832728	0.0711847264517934	-1.22043122829152	0.0006617979453065	-0.129959817837546	0.742463022434379	Chimp derived	Not human specific	Not SFARI	Not SFARI
ALDH6A1	-0.798606996208216	4.56830908838793e-07	-0.859680417910997	4.4487113652819e-06	-0.972779825831628	2.38159885008697e-06	-1.15056854312591	9.97240387404281e-10	Human derived	Human specific	Not SFARI	Not SFARI
ALDH7A1	0.796543774078032	1.40817813922454e-09	2.84156935053335	4.8140811247012e-47	-0.419613007176747	0.058247015902335	-1.08609594362264	4.77765358633253e-13	Ambiguous	Not human specific	Not SFARI	Not SFARI
ALDH9A1	-0.436374342525973	0.0060350772296216	-0.309235737451338	0.435865348284347	0.311780165806592	0.113679927305579	-0.0842686216213001	0.746148786900003	Human derived	Not human specific	Not SFARI	Not SFARI
ALDOB	1.45448507017136	1.56168927503144e-06	1.42123842049567	0.0006298416275689	0.619372354545314	0.150545481745175	0.172438096665069	0.675330434170313	Human derived	Not human specific	Not SFARI	Not SFARI
ALDOC	0.648480787637603	0.0003127755941474	-0.794574088507825	0.0558606044207693	-0.511364489181808	0.0069140949246386	-1.15096080071042	3.29351388682062e-05	Ambiguous	Not human specific	Not SFARI	Not SFARI
ALG11	0.297639322599578	0.011928948484985	0.254846721655172	0.236245983789191	0.172594622415638	0.368873766327847	0.317688896759995	0.171787416474616	Human derived	Not human specific	Not SFARI	Not SFARI
ALG12	3.51587306791039	5.1429733851903605e-143	1.73059772237772	7.18023098351743e-31	0.973693216951852	3.61974875680928e-09	1.10235895902774	3.08929972002911e-13	Chimp derived	Not human specific	Not SFARI	Not SFARI
ALG13	0.336022515942649	2.7200557386159e-05	-0.101058938032494	0.543492565866481	0.147519925628136	0.243128653068577	0.109318994394742	0.469292000914131	Chimp derived	Not human specific	Not SFARI	Not SFARI
ALG5	-0.255844610473636	2.3454855368181e-05	-0.0891576922356051	0.485814494349871	-0.381876154669435	0.0014781667627639	-0.384377322048451	0.0001005604696268	Chimp derived	Not human specific	Not SFARI	Not SFARI
ALG9	2.17278333098821	3.06075704626031e-64	1.97052196970761	8.9840513906116e-15	-0.554357964674013	0.0009048525822661	-0.642691120439875	0.0001811914665099	Human derived	Not human specific	Not SFARI	Not SFARI
ALKBH1	-0.373222875089873	1.9627007416321e-05	-0.292365023547862	0.199304966714926	-0.150261437922747	0.337611188008716	-0.674220712395653	1.07607906399035e-07	Human derived	Not human specific	Not SFARI	Not SFARI
ALKBH7	1.39467382376931	2.98215632692774e-17	-0.902825595118552	0.104147728123464	1.02607397159651	1.76973020423297e-05	-0.395657762132043	0.17364367473607	Chimp derived	Not human specific	Not SFARI	Not SFARI
ALKBH8	-0.580754089003137	7.08780171375845e-10	0.291903582829415	0.0943691473521114	-0.0701711932728561	0.720426798903423	-0.362193451896648	0.013326028706888	Chimp derived	Not human specific	Not SFARI	Not SFARI
ALLC	0.900680254298648	7.28122382714207e-08	-0.584181409495546	0.113622102358402	0.720699654501335	0.0105068013423519	-0.787761172481271	0.005960617890398	Chimp derived	Not human specific	Not SFARI	Not SFARI
ALMS1	-0.581146151687185	3.58705712886586e-12	-0.453607865349204	0.0441207836106665	-0.152098422018636	0.192763688045592	-0.656972042800283	6.71072748825017e-07	Human derived	Not human specific	Not SFARI	Not SFARI
ALOX12	1.63990907573932	1.06855857011021e-25	1.9518502990824	1.36250329678316e-12	-2.81332468747429	5.00716536436453e-25	-2.79692087418494	1.4093198538630301e-61	Human derived	Not human specific	Not SFARI	Not SFARI
ALOX12B	0.529991094503408	0.0074098589961276	1.60758762903972	1.3597139542693102e-09	-0.021114456767622	0.944457681501519	5.5163892553293	5.56135105920678e-34	Ambiguous	Not human specific	Not SFARI	Not SFARI
ALOX15	2.87108639576208	3.00807942746511e-32	-1.73186397142887	6.01859229109251e-05	-0.22674169588217	0.612873137509158	-2.9419459639755	2.47580241678541e-24	Chimp derived	Not human specific	Not SFARI	Not SFARI
ALOX15B	-3.71165840873331	7.23269281579591e-19	-0.119372757766046	0.824719759499799	3.76732708922686	3.90887872981881e-07	1.07852758471626	0.036072314546103	Chimp derived	Not human specific	Not SFARI	Not SFARI
ALOX5	-1.32303513983148	0.0001791095383279	0.909551432172054	0.046032065077052	-0.435720442236786	0.316736189492368	0.287295683083668	0.479088850011777	Chimp derived	Not human specific	Not SFARI	Not SFARI
ALOX5AP	1.54706945462994	2.2897161792531e-07	0.455510077236659	0.215646221059141	-1.70122766890751	1.91502775268151e-05	0.201177563396201	0.580512646061241	Chimp derived	Not human specific	Not SFARI	Not SFARI
ALOXE3	-1.1121990478282	5.21424381870496e-10	0.0007010643125874	1.0	-1.95476088694807	1.61323000687291e-11	-1.59671037263243	1.81119668261196e-13	Chimp derived	Not human specific	Not SFARI	Not SFARI
ALPK1	1.51187350348663	5.95700857599343e-07	0.940353012348391	0.0361758817934055	0.788150518245002	0.0503081369539656	-2.4869695830594	2.6397245399303695e-11	Human derived	Not human specific	Not SFARI	Not SFARI
ALPK3	-0.845493057652968	0.002197024131697	-0.834045037410454	0.0598520871928693	-1.98574286302314	6.73092954671771e-08	0.761190253183204	0.0524119868313406	Human derived	Not human specific	Not SFARI	Not SFARI
ALPL	0.958082792973413	7.00511382576546e-06	0.800022065870926	0.0068938993141744	-0.56801673446198	0.0697532990978978	0.27105326233257	0.35142067871898	Human derived	Not human specific	Not SFARI	Not SFARI
ALS2	0.303270712878595	0.007041970781476	-0.480463162845812	0.0181159649603683	-0.294276331547174	0.145499605820471	0.118121699181965	0.491013451393523	Ambiguous	Not human specific	Not SFARI	Not SFARI
ALS2CL	0.714757914787533	0.0037614991593443	1.09014980085225	0.0028352243542538	6.28409242540231	4.482370324245381e-112	7.80485730407006	2.71504450139246e-115	Human derived	Human specific	Not SFARI	Not SFARI
ALX1	-1.48634950656941	0.0132470001550186	-0.486060927831359	0.408772105589111	0.460997604334414	0.200261879815219	-1.41385331742146	0.0489963294043663	Chimp derived	Not human specific	Not SFARI	Not SFARI
AMBN	2.9659104192694	2.77683187143247e-20	2.72069165790261	6.79926561221087e-10	0.267626038015561	0.526321710174732	3.78845448933108	5.925829761357889e-11	Human derived	Not human specific	Not SFARI	Not SFARI
AMD1	0.335101227320343	0.004997139853883	-0.450876635893355	0.172829732532321	1.32895322911749	3.99333680223333e-19	0.703967683152966	3.16259402277028e-05	Ambiguous	Not human specific	Not SFARI	Not SFARI
AMDHD1	-0.892780588441984	0.0069336499932306	-2.38323093653046	3.61741583147779e-07	-0.863819699159844	0.0124744505657654	0.592152531285308	0.0541507529534075	Ambiguous	Not human specific	Not SFARI	Not SFARI
AMER1	-1.10325803326134	1.65852471271163e-08	-0.642469136362329	0.0180436600435007	0.0483793752596998	0.666870641420677	0.0598795539522725	0.634841843168601	Human derived	Not human specific	Not SFARI	Not SFARI
AMH	2.42049576511851	9.1491538417899e-21	0.495473239666346	0.345574392006578	1.82108135256503	5.94137217194639e-10	1.77510274655691	5.924263999691019e-11	Chimp derived	Not human specific	Not SFARI	Not SFARI
AMIGO3	5.8269876013424	3.7280719537538e-18	3.57289097453078	8.27077581451404e-08	-0.879154796474825	0.0063108006906956	-1.24052383535469	0.0001857484791332	Human derived	Not human specific	Not SFARI	Not SFARI
AMMECR1L	-0.419474144077139	3.89695582618836e-07	-0.170120497729061	0.301787326736434	0.0863626611650433	0.590990603358066	-0.204868952852837	0.326739946859879	Chimp derived	Not human specific	Not SFARI	Not SFARI
AMN	-2.20002356225884	2.80271689686817e-08	-1.88328996475261	8.72662446261104e-06	-2.46270933147734	6.18046075393773e-10	-1.12216852880115	0.0038343539241386	Human derived	Human specific	Not SFARI	Not SFARI
AMPH	-0.562152224426901	5.3750833291787906e-09	-0.288008853875004	0.210266321647611	0.350872348891912	0.061374760615496	0.152794180112852	0.359975148757446	Human derived	Not human specific	Not SFARI	Not SFARI
AMZ1	0.776944950258728	0.0002616695006838	-0.689425860856863	0.0135357432726549	-0.273184969292481	0.287145907285285	-1.23912433148279	1.34570365206373e-08	Chimp derived	Not human specific	Not SFARI	Not SFARI
AMZ2	2.02215949883486	1.0719318400930901e-91	1.88283304539553	2.55301081918992e-16	-0.172704830290947	0.464386654694516	1.57193008256653	8.61499320793977e-23	Human derived	Not human specific	Not SFARI	Not SFARI
ANAPC1	0.40325848742019	0.0011528504893766	2.01647306863165	3.71185662859484e-18	-0.55527667592234	0.0001037782753024	-0.885658131335482	1.76728714211738e-21	Ambiguous	Not human specific	Not SFARI	Not SFARI
ANAPC10	0.474176245799728	3.29882579382235e-05	-0.446628868991787	0.0707327966997842	-0.117324968396566	0.600688279804198	0.0030861768354	0.973531037082511	Chimp derived	Not human specific	Not SFARI	Not SFARI
ANAPC11	0.894120137470963	9.09988874669139e-09	-0.195252673414639	0.725801568987747	-0.867496332049237	0.0005890713657055	0.16626723756177	0.618407787725405	Chimp derived	Not human specific	Not SFARI	Not SFARI
ANAPC13	0.615056600092722	0.0152507892441949	-0.39831139323772	0.427216762865144	0.37829311722134	0.180669425215921	-0.426930112980924	0.174545250971861	Chimp derived	Not human specific	Not SFARI	Not SFARI
ANAPC15	1.52369890722504	9.48647084754222e-08	0.120771169359795	0.853211018421066	1.06465968183178	0.0055794606003045	-0.179290805710624	0.658482324477466	Chimp derived	Not human specific	Not SFARI	Not SFARI
ANAPC16	0.702527038960347	2.7014364460142904e-15	7.91355237911443	1.5639792607386e-96	0.414848533698919	0.0042315526962345	1.02786767630357	8.414149107594479e-11	Ambiguous	Not human specific	Not SFARI	Not SFARI
ANAPC2	-0.789737072878394	9.23806397647341e-10	-0.908006610059423	9.8365314380413e-05	-0.0240844784983724	0.899975809594186	-1.05090075984334	2.32452725196264e-11	Human derived	Not human specific	Not SFARI	Not SFARI
ANAPC7	0.773446742102589	2.1600946811851603e-09	0.700348623601197	9.83801854046198e-06	-0.204862616076589	0.144830272416226	-0.815849735368861	9.96765487041542e-09	Human derived	Not human specific	Not SFARI	Not SFARI
ANGEL1	-0.282631482354954	0.0123046548337344	-0.369472566919506	0.102822427857592	0.100289910579225	0.470043594882055	1.21058929502454	2.87567135364299e-20	Human derived	Not human specific	Not SFARI	Not SFARI
ANGPT1	-2.92854831565024	3.33674765316497e-14	-3.13953062328758	2.9102469498301403e-23	-2.62443410995408	3.53899268871149e-34	0.240378592805281	0.268917259699945	Human derived	Not human specific	Not SFARI	Not SFARI
ANGPT2	2.48293818751741	4.89950023036981e-23	1.11208769438489	0.0140731949744609	-0.780316871934436	0.0042989585258312	-1.10698070919053	3.19586866439595e-05	Chimp derived	Not human specific	Not SFARI	Not SFARI
ANGPT4	-3.40807056781047	3.857872616326511e-15	-0.528360779686233	0.401060330654867	-2.20498525533719	0.0003053659635875	0.590045595813258	0.260465770215334	Chimp derived	Not human specific	Not SFARI	Not SFARI
ANGPTL1	4.55918736246022	1.8559024150152098e-48	1.36971823478374	0.0148784464939291	0.0293176470547742	0.932384539721559	-0.455474237216175	0.165872993427799	Chimp derived	Not human specific	Not SFARI	Not SFARI
ANGPTL2	1.23912578800378	2.21334350341369e-06	0.283785238363931	0.554724236161425	-4.5315604384569	8.98845681301811e-38	-3.77728371792424	4.18519460850467e-32	Chimp derived	Not human specific	Not SFARI	Not SFARI
ANGPTL3	7.48308636166058	8.88114753281584e-10	-0.166385556750432	0.784592387342101	-0.526577185912189	0.307652203727154	-7.19673738114835	1.95771690523259e-66	Chimp derived	Not human specific	Not SFARI	Not SFARI
ANGPTL4	0.457069656857421	0.0249063641084436	0.509157771245544	0.130597163477882	-0.296892692865406	0.353334256721798	1.69825554085736	8.6679750248e-06	Human derived	Not human specific	Not SFARI	Not SFARI
ANGPTL5	2.20880936067847	3.5599256068438e-18	0.931751046137181	0.0095467747980474	3.91918997077001	1.63705956586838e-18	4.72971731444509	6.02408973958045e-24	Chimp derived	Not human specific	Not SFARI	Not SFARI
ANGPTL6	1.26080518069999	3.4837153370906803e-19	1.07957071124326	1.25866835411558e-05	-1.43226112834214	1.70610521653784e-09	-1.60732624431639	3.6449302404291e-14	Human derived	Not human specific	Not SFARI	Not SFARI
ANGPTL7	1.01808386209132	0.0015594573064273	0.207029150727317	0.709448393404512	-1.15732730008401	0.0049140306181257	-2.52619674543982	6.63058266070237e-09	Chimp derived	Not human specific	Not SFARI	Not SFARI
ANK1	-1.20489589559559	0.0037987301060471	-0.457647342524922	0.429910937811107	-0.565005045488876	0.263568098218649	0.481252678972285	0.333255527592927	Chimp derived	Not human specific	Not SFARI	Not SFARI
ANKAR	2.28023327599378	1.46869791437919e-85	0.387664894057081	0.0203860651344804	0.756303261331853	2.46639564365828e-06	2.08343262524042	1.1306868005595401e-23	Chimp derived	Not human specific	Not SFARI	Not SFARI
ANKDD1A	-0.520058244108224	0.0001583137944066	-0.0746405596669209	0.839507108024861	0.35335556220571	0.109027123371066	1.63755475120018	1.31435783010102e-08	Chimp derived	Not human specific	Not SFARI	Not SFARI
ANKDD1B	0.690286621140953	4.8670989557979e-08	0.254472909622307	0.327526963615985	2.15809613685951	5.41503301188605e-10	3.21655744560189	1.27409678632068e-39	Chimp derived	Not human specific	Not SFARI	Not SFARI
ANKFN1	1.91512905359232	3.96144682601142e-24	-0.360552618627347	0.473905753150825	2.18888399835479	9.14978675876403e-12	4.84026161526975	3.6108274404732e-34	Chimp derived	Not human specific	Not SFARI	Not SFARI
ANKH	-0.526884208865633	0.000185832203763	-0.296977825714961	0.229685820911531	-0.202266454347958	0.380067202333712	-0.487018616238816	0.0196777609188434	Human derived	Not human specific	Not SFARI	Not SFARI
ANKLE1	1.31022143144632	2.59734515779028e-13	1.03579450463756	5.38637655121352e-06	-2.73847609124578	4.36029381413948e-41	0.980944337823829	0.0020303934051182	Human derived	Not human specific	Not SFARI	Not SFARI
ANKLE2	-0.378675425155872	2.39227204573733e-05	-0.344764450742255	0.0279820334261243	-0.365549678828793	0.0011834251897438	-0.720558350074698	2.31876744192704e-05	Human derived	Human specific	Not SFARI	Not SFARI
ANKMY1	-0.427003145883012	0.0073686073293602	-0.505891222838443	0.044911846950717	-0.796016531473515	0.0005701094149532	0.317706829605056	0.116664336803094	Human derived	Not human specific	Not SFARI	Not SFARI
ANKRD1	1.12771107409421	0.037036820067942	0.198809341408586	0.761982784544246	-1.00659116508381	0.0374714034221863	-0.308852921938714	0.536392468629362	Chimp derived	Not human specific	Not SFARI	Not SFARI
ANKRD12	0.707299448868932	1.1482308292202301e-09	0.620516585357999	0.0087790527132009	0.197486942025627	0.323233300450339	-0.369949751813109	0.0193636662904593	Human derived	Not human specific	Not SFARI	Not SFARI
ANKRD13A	-0.857538449869887	0.0001074966267287	-0.153463420887723	0.682309038160329	0.127894304249136	0.70984086115123	1.07447719691757	0.0002360735498064	Chimp derived	Not human specific	Not SFARI	Not SFARI
ANKRD13C	-0.195243938854002	0.0058280800665629	0.063115908187174	0.806268544625998	0.345656169335184	0.0748816599474383	0.0207476448759064	0.871980992195386	Chimp derived	Not human specific	Not SFARI	Not SFARI
ANKRD13D	0.29278826023131	0.0134002010591195	0.0564668258573066	0.767892887640182	0.220925381931592	0.321586974423306	1.33458493038639	2.6825279290571304e-15	Chimp derived	Not human specific	Not SFARI	Not SFARI
ANKRD16	-1.23828927531441	9.6936101677981e-14	0.419769610880837	0.126354372576237	0.501988174324904	0.0236724367082092	-0.0575467865283424	0.816638222519508	Chimp derived	Not human specific	Not SFARI	Not SFARI
ANKRD2	1.17083841119258	3.85850951447763e-05	-1.32518165698212	0.0065679887728991	0.156624826717697	0.769634598935462	1.96151135026974	0.000200776132296	Ambiguous	Not human specific	Not SFARI	Not SFARI
ANKRD23	-2.88259796605246	7.46148113391937e-123	-1.91490405382944	1.69740913429544e-26	-0.460916216174917	0.0394600004778751	-2.01601295546428	2.1438121240805e-18	Human derived	Human specific	Not SFARI	Not SFARI
ANKRD24	-0.804215443411619	8.5029089377022e-05	-0.426083281549522	0.198860338596596	-1.1721603348842	7.76718693680157e-07	-0.796165111494917	0.0008951202270158	Human derived	Not human specific	Not SFARI	Not SFARI
ANKRD28	-0.358385203454391	0.0001064985157	-0.151298928343013	0.401165165733523	-0.224037667282329	0.242821537927502	0.525869497152555	9.70426871593676e-06	Chimp derived	Not human specific	Not SFARI	Not SFARI
ANKRD30A	0.845334010004074	0.0027948379253065	-5.7393778722944	7.18962685664039e-14	-2.85410223096141	1.3170294750426e-20	-0.0524531643583066	0.925749803999429	Ambiguous	Not human specific	Not SFARI	Not SFARI
ANKRD34C	1.34523950364629	4.06248244923365e-06	0.051221984877902	0.932634987398829	0.873609835651292	0.00520496125308	-1.06660189031136	0.000520519538444	Chimp derived	Not human specific	Not SFARI	Not SFARI
ANKRD37	0.681181534401686	0.0294179806271694	-0.726247468292708	0.160924048059534	0.644251281389694	0.114197665029542	0.680655682495686	0.0916182428624065	Ambiguous	Not human specific	Not SFARI	Not SFARI
ANKRD39	6.73631887981562	1.2802317771693302e-212	5.47393615794991	1.32544901042639e-77	-1.6185354574876	1.52386932911184e-16	-1.08144274902544	3.86134374646116e-08	Human derived	Not human specific	Not SFARI	Not SFARI
ANKRD42	-0.223214732815947	0.0151809547772745	-0.166380593116362	0.332427801434832	-0.609339249689736	7.4419582452572e-06	0.557143447990469	0.0011356928636643	Human derived	Not human specific	Not SFARI	Not SFARI
ANKRD44	0.489359575310551	0.0217973408763201	-0.11749651205351	0.731513986146284	-0.403930533469949	0.155115071590205	-0.62523228087238	0.0115900084050059	Chimp derived	Not human specific	Not SFARI	Not SFARI
ANKRD45	-1.03333763823479	9.3021881260238e-11	-0.0312172646464642	0.909430786368312	0.553584101006951	0.0272468250371609	-1.21491407808756	1.18083642986571e-10	Chimp derived	Not human specific	Not SFARI	Not SFARI
ANKRD46	-0.253026793597689	0.0268834458648578	-0.296478807031984	0.305772559024604	-0.136220180055425	0.545522409877306	-0.223820418714536	0.204890253905279	Human derived	Not human specific	Not SFARI	Not SFARI
ANKRD50	0.350082795199456	0.0144850549704177	0.0680280896528861	0.806268544625998	1.02650991490368	3.05588184458881e-06	0.976284604002866	9.62603704134055e-06	Chimp derived	Not human specific	Not SFARI	Not SFARI
ANKRD53	1.47089924367188	3.02779476214746e-08	0.830609557096797	0.039813190959466	-1.69623659908159	0.0003338144279728	0.27848479031163	0.422118829298417	Human derived	Not human specific	Not SFARI	Not SFARI
ANKRD54	0.28740853727513	0.0007474960679335	0.0134862815843045	0.942182340232856	0.827315085089032	1.26559535775833e-07	1.01334317516257	1.07607906399035e-07	Chimp derived	Not human specific	Not SFARI	Not SFARI
ANKRD55	1.85591824486351	3.03326774195867e-26	2.3959296078138	1.08049341277684e-23	0.0525176578345023	0.85853377419685	0.0079957453870463	0.978368282452685	Human derived	Not human specific	Not SFARI	Not SFARI
ANKRD6	0.80127047753091	0.0031890456651085	-0.177929650012945	0.641456225924438	-0.145547519594264	0.539663681510409	0.182998928085175	0.347880074583943	Chimp derived	Not human specific	Not SFARI	Not SFARI
ANKRD61	1.20511726921394	5.3189713519116e-07	-0.0031818405795737	0.951303594052835	-2.31912144528534	3.0776204414182906e-21	-2.47704101714158	7.29132843458035e-26	Chimp derived	Not human specific	Not SFARI	Not SFARI
ANKRD7	-3.95347881220583	5.38991655685767e-180	-3.87802230399714	5.212837570408521e-47	1.90829171087706	1.65809232091436e-08	-2.48363794116288	2.37719924035404e-34	Human derived	Not human specific	Not SFARI	Not SFARI
ANKRD9	1.19594512407153	6.95700408995897e-08	-0.556561175648871	0.2259205445274	0.839237961547847	0.0083612520039608	0.888315902474852	0.0108632843718551	Chimp derived	Not human specific	Not SFARI	Not SFARI
ANKS1A	-0.44301171738191	0.015584154892241	-0.0999533732676763	0.74250104406378	0.469683977713336	0.0552187647595497	0.342528599909284	0.179009765476706	Chimp derived	Not human specific	Not SFARI	Not SFARI
ANKUB1	-3.10169703120964	2.0773300204645e-06	-4.07421222067442	1.04438674681028e-07	0.119040417189335	0.837016594147469	-0.222199032198339	0.716808896976611	Human derived	Not human specific	Not SFARI	Not SFARI
ANLN	-0.551611600950836	0.002877279915203	0.476016489510927	0.0470690698898749	0.41246969115413	0.12305076518335	0.399846021295416	0.161723900945009	Chimp derived	Not human specific	Not SFARI	Not SFARI
ANO1	-0.515397643733781	7.75763396054223e-06	0.59076834713155	0.0023806484358799	-2.49968394456632	5.581000211716819e-30	-0.455162862596793	0.0295493737006403	Ambiguous	Not human specific	Not SFARI	Not SFARI
ANO2	2.05705366084935	6.12828939012436e-09	0.324468300766085	0.567850798982019	-1.1768030184356	0.0106970819051867	1.23968740501314	0.0137969430637703	Chimp derived	Not human specific	Not SFARI	Not SFARI
ANO6	-0.593612199020836	0.0002249982343298	-0.165025639835845	0.576972535524005	-0.408465815935784	0.0862130827032971	-0.953046014822173	4.37710642343058e-05	Chimp derived	Not human specific	Not SFARI	Not SFARI
ANO7	0.581022455162042	0.0294541336414398	0.363249859316609	0.286294190342984	-0.779275999914411	0.0135890159476906	-0.340460314282581	0.23532842978598	Human derived	Not human specific	Not SFARI	Not SFARI
ANO8	-0.599864050159841	2.97522406349653e-07	-0.025836323587934	0.92449842696339	-0.116809006407883	0.530719329463392	0.341389159189897	0.0461321041547323	Chimp derived	Not human specific	Not SFARI	Not SFARI
ANP32B	-0.373768170196049	0.0067174221385713	-1.14599942467825	5.84616031171795e-09	-1.322363371276	4.48440008675479e-19	-1.49584538793937	1.15341627966346e-21	Ambiguous	Not human specific	Not SFARI	Not SFARI
ANPEP	1.71318294319359	1.85766220130381e-11	0.977264165179985	0.0049632535724281	-1.69129664647668	1.18609295811479e-07	-0.708452092537956	0.0569143614802847	Human derived	Not human specific	Not SFARI	Not SFARI
ANTXR2	-1.19819727914415	4.5699147328716795e-12	-0.899327004419768	0.0019274926098526	-0.65532322079926	0.0883075142046409	-1.73883451086973	1.4832855005572e-15	Human derived	Not human specific	Not SFARI	Not SFARI
ANXA10	0.867075528420974	0.0016042244782086	0.954684874329083	0.0066613897290596	-0.493583461824297	0.150637040350191	-0.391120392934055	0.30541613152871	Human derived	Not human specific	Not SFARI	Not SFARI
ANXA11	-0.604656219688503	2.52925288811515e-05	-0.655681499595483	0.0059677584848706	0.28590104954251	0.164452481876104	-1.02557284811966	6.31511185841672e-07	Human derived	Not human specific	Not SFARI	Not SFARI
ANXA13	-0.984380646156761	4.480957251138651e-09	-0.128884963045541	0.637533382644426	0.122050905678045	0.679888591418132	-2.57698108070596	2.51982241990297e-39	Chimp derived	Not human specific	Not SFARI	Not SFARI
ANXA2	-1.29760894254865	8.82312591689167e-05	-3.61388374733846	4.93825877617965e-12	-2.78353762580735	7.503021496405099e-13	-1.61178384481021	4.98846720348106e-05	Ambiguous	Not human specific	Not SFARI	Not SFARI
ANXA3	0.826397999905838	0.006762009702081	-1.10954232213395	0.0052344583402018	-3.21005612970034	1.98504408503557e-14	-1.91359690496285	6.90388376803149e-06	Ambiguous	Not human specific	Not SFARI	Not SFARI
ANXA5	-0.706441096255367	0.0075191775947704	-0.75648916171802	0.0530159099321302	-0.598945399648365	0.0945048774568003	-0.629174426831426	0.155551925863821	Human derived	Not human specific	Not SFARI	Not SFARI
AOAH	-0.535731797255251	0.0002230883192756	-0.38049997415021	0.287564386180406	1.249397037628	1.4042011179360502e-09	0.484280757927523	0.0164366898116376	Human derived	Not human specific	Not SFARI	Not SFARI
AOC1	0.793916904963112	0.0199640953187618	-0.574863555841909	0.150747922353684	0.271831102751755	0.562287741036504	0.464065284144667	0.314200762432002	Chimp derived	Not human specific	Not SFARI	Not SFARI
AOX1	-0.495745190421542	0.0443610393106232	-4.34073700449346	1.76095291166504e-35	-0.569825172276385	0.0949911202090105	-0.195423526503498	0.494064033422476	Ambiguous	Not human specific	Not SFARI	Not SFARI
AP1B1	-1.55501835825897	1.62320830020977e-32	-0.307428867886262	0.119263827023536	-0.225381550701446	0.267608822742896	-0.359775780724965	0.104884676668705	Chimp derived	Not human specific	Not SFARI	Not SFARI
AP1G2	-1.3035185454693	1.19067103616145e-15	0.039979350102896	0.964603850406027	1.26755082886961	5.897556279407919e-11	1.92032308399896	6.72859564791142e-22	Chimp derived	Not human specific	Not SFARI	Not SFARI
AP1M2	-1.12904393669023	5.41998138093083e-08	-0.493277527452144	0.0374500380183962	-0.981820455801347	0.0004758155789414	1.43022460034655	3.33434418932797e-07	Chimp derived	Not human specific	Not SFARI	Not SFARI
AP1S1	0.636498874073076	0.0281355811139058	-0.402292901873438	0.487023325626024	0.956053315171858	0.0197271678443017	0.302012089896144	0.473274716659987	Chimp derived	Not human specific	Not SFARI	Not SFARI
AP1S3	2.13913374012979	1.0888625520744e-73	1.72308647135842	7.709908575404071e-15	2.99826311454534	1.39569143024836e-33	4.05137731746916	3.74416037770137e-60	Human derived	Human specific	Not SFARI	Not SFARI
AP2A1	-0.485463746798499	0.0003849989338528	-0.627998863882187	0.000982233863714	0.131847883551092	0.556152990817879	-0.38868056915928	0.181596067047591	Human derived	Not human specific	Not SFARI	Not SFARI
AP2A2	-0.742571859644333	0.0010704681580938	-0.361555846729302	0.241150872245611	-0.369372329631894	0.193665277608755	0.497960950820491	0.0558844857550853	Chimp derived	Not human specific	Not SFARI	Not SFARI
AP2B1	0.229259428258471	0.0005161304209127	0.311572943093868	0.0044653649383439	0.349060369350526	0.0086124851341821	-0.133500325060256	0.286313479037796	Human derived	Not human specific	Not SFARI	Not SFARI
AP3B2	-0.440213479399657	0.0098478003361012	-0.287560422272675	0.376176761069784	-0.141377290561709	0.615139648190012	0.218939341363325	0.392147498180129	Human derived	Not human specific	Not SFARI	Not SFARI
AP3D1	-0.335484674583516	0.0057169183814202	-0.406865245716332	0.0354874712281032	-0.590722508192673	0.0007286263543664	0.595811624996112	0.0027851827158388	Human derived	Not human specific	Not SFARI	Not SFARI
AP3M2	0.515776171657535	0.0067728011948511	0.310323164573463	0.283223256584922	0.861255141145313	5.52136315182575e-06	-0.138284667495963	0.520455959672372	Human derived	Not human specific	Not SFARI	Not SFARI
AP3S2	-13.9228047047371	5.55336041809959e-158	-13.6445619682428	7.580907632162281e-98	-16.6256008822743	2.568185321e-313	-18.1815059811582	5.20084362273931e-229	Human derived	Human specific	Not SFARI	Not SFARI
AP4E1	-0.334778628083333	4.78667701149024e-06	0.0142535956375073	0.970158733810851	-0.65230779244995	5.99913666332128e-08	-0.406755610317973	0.0032429945825334	Chimp derived	Not human specific	Not SFARI	Not SFARI
AP4M1	0.623523172581456	0.0002995368219565	0.387129445797676	0.200839821545864	0.577723320276797	0.0395426598169474	1.16919958268063	0.0007459958033971	Human derived	Not human specific	Not SFARI	Not SFARI
AP4S1	-0.339452809457799	8.54029425899826e-05	-0.261782703435502	0.185220898473797	-0.262133883899512	0.0212645373697832	0.447314517942756	0.0001665938923423	Human derived	Not human specific	Not SFARI	Not SFARI
AP5M1	-0.425089866428498	1.29452173900372e-06	0.388567994269032	0.0061492267668581	0.140971034040073	0.401072538269369	0.425994753696775	0.0080877413421525	Chimp derived	Not human specific	Not SFARI	Not SFARI
AP5S1	13.6991091424764	5.43585557493687e-253	-0.707016507456609	1.36069909628368e-05	-0.791029424351398	4.92620421306213e-08	2.64433110403293	5.12324252635617e-25	Chimp derived	Not human specific	Not SFARI	Not SFARI
APBA3	-0.56182762281083	1.30439142868966e-06	-0.0935286959725352	0.643722303788881	0.523730388883761	0.0039760939228924	0.255179144189489	0.210297122994835	Chimp derived	Not human specific	Not SFARI	Not SFARI
APBB3	0.405223271236512	0.0023496209098614	-0.0733109534039851	0.801245422310311	0.33996533660237	0.0300854406418422	-0.261301571189201	0.0670642612018953	Chimp derived	Not human specific	Not SFARI	Not SFARI
APC	-0.191195962367822	0.0157032109921926	0.413874643338943	0.0163809117292998	0.163636901010821	0.331077673045422	-0.716456370499985	6.619320536247959e-11	Ambiguous	Not human specific	Not SFARI	Not SFARI
APC2	-0.627536323964417	1.90773058935705e-06	-0.515129488188444	0.0090315611794414	0.851537529497129	1.12795406345137e-06	1.46831199714662	5.79869229387419e-14	Human derived	Not human specific	Not SFARI	Not SFARI
APCDD1	-1.17257514155039	8.72911249271489e-05	-1.87489989696134	5.31079370234773e-05	-4.69714286606118	9.072479515769447e-42	-5.335445302537	4.6512270560257496e-49	Human derived	Human specific	Not SFARI	Not SFARI
APCDD1L	2.14034305172532	2.89787603091502e-17	1.86417033916595	2.42290614791784e-10	-0.26076214233052	0.475302475454227	1.65566179917495	3.55672955370375e-07	Human derived	Not human specific	Not SFARI	Not SFARI
APEH	-0.551205646660279	7.72909399558422e-06	-0.289799065217155	0.211053479761615	0.467884831092548	0.0051187992865079	-0.156647631067796	0.359697687598315	Human derived	Not human specific	Not SFARI	Not SFARI
APEX1	2.01562783046175	2.1953554254345502e-15	0.711065242209161	0.164633048742363	1.16816200268846	0.0022385500226809	1.32452970047901	0.0058796430694407	Chimp derived	Not human specific	Not SFARI	Not SFARI
APEX2	-0.486017638987044	0.001787851353462	0.183950596856919	0.656539730598673	1.41067142615076	3.65285393595029e-07	0.885609859402702	0.0008388050033414	Chimp derived	Not human specific	Not SFARI	Not SFARI
APIP	0.506228914124493	0.0229179999163722	0.448006897371671	0.201484323314356	0.418024421642221	0.211630503270653	0.834799390038231	0.0113353798118648	Human derived	Not human specific	Not SFARI	Not SFARI
APLF	-0.609469458608803	0.0026213454477594	-2.04147692274389	1.14397514925511e-10	-0.823201159305493	3.98720237689807e-06	-0.783047495736504	4.71923917061357e-05	Ambiguous	Not human specific	Not SFARI	Not SFARI
APOBEC1	1.94012657530287	1.55604422596218e-12	1.52748193360589	2.30065311361818e-05	0.0948229881501782	0.842535363623907	2.24239370739832	5.64574391077304e-07	Human derived	Not human specific	Not SFARI	Not SFARI
APOBEC2	3.91451903012091	2.85041149847271e-21	0.903748682375328	0.0436392418059808	-0.134026187964118	0.736328177554005	-2.44080610890599	3.8087661447384505e-15	Chimp derived	Not human specific	Not SFARI	Not SFARI
APOBEC3A	8.11735957319194	4.6248795885074395e-12	-1.5767904661339	5.35295187559076e-05	2.15572594150001	0.0087504644551187	-2.87641554286942	4.8028302890518805e-14	Chimp derived	Not human specific	Not SFARI	Not SFARI
APOBEC3G	1.55655848729971	1.52761201723978e-05	-0.0387065208918199	0.82939153165156	-4.63732369458064	8.74107437482118e-65	2.91831996867572	1.29625525124199e-05	Chimp derived	Not human specific	Not SFARI	Not SFARI
APOBEC3H	2.90190332998454	4.48361237627146e-19	1.34636230276244	0.0049911887035441	-0.58898257842616	0.103420147796305	1.55165460893493	0.0001274008848308	Human derived	Not human specific	Not SFARI	Not SFARI
APOBEC4	3.2104625808658	1.25614508067626e-43	0.430290344931809	0.455150979956078	-0.989344281201059	0.0005026781690857	-4.81426996312907	5.899923413633461e-91	Chimp derived	Not human specific	Not SFARI	Not SFARI
APOC1	1.55197773641467	1.2565548699305002e-10	1.41289135251663	2.78067758299676e-06	0.513395798299272	0.111834347160627	-3.16148076622593	1.52461104352628e-41	Human derived	Not human specific	Not SFARI	Not SFARI
APOE	2.81590941643264	3.41096577508018e-21	0.0704552917973534	0.918784088867761	-0.743818083658657	0.0507836633140105	-3.85113534971022	1.10420087466066e-24	Chimp derived	Not human specific	Not SFARI	Not SFARI
APOF	2.68870948530254	0.0094067749565728	-0.910142109919087	0.205692899316017	0.329823640201628	0.555572198358767	-3.82705697640784	7.95660958387413e-10	Chimp derived	Not human specific	Not SFARI	Not SFARI
APOH	-2.134406893764	4.52792260438639e-09	-0.459253490909385	0.159448352671341	0.127995040748799	0.500642756492712	2.22955565735097	4.81524647103007e-06	Chimp derived	Not human specific	Not SFARI	Not SFARI
APOM	0.640633702993171	0.0050201594457061	0.916579575289629	0.0186439699830869	-1.84633240018982	8.47042078988668e-07	-0.154932175042128	0.561961828378748	Human derived	Not human specific	Not SFARI	Not SFARI
APOO	1.27058462073475	2.04103957687326e-17	1.08252529041773	6.45200350626714e-06	0.553922027848749	0.0153392730008946	1.24022852588009	7.144861233693e-08	Human derived	Human specific	Not SFARI	Not SFARI
APOOL	-0.298181264536956	0.0013310865216096	-0.230976590076439	0.188885748528379	-0.909194028767958	1.46856579212035e-11	0.490388219250842	0.0009922026475415	Human derived	Not human specific	Not SFARI	Not SFARI
APPBP2	-0.370722148968835	0.0002617725703303	-0.277539839081541	0.265497035907302	-0.266032760547407	0.119818544767955	-0.124653011104101	0.465850613265204	Human derived	Not human specific	Not SFARI	Not SFARI
APTX	0.646573603499998	1.4793482405768e-11	0.299426522481048	0.134418588641695	0.400004862168775	0.0134141097632906	1.15120986757101	1.7252872518828e-11	Chimp derived	Not human specific	Not SFARI	Not SFARI
AQP10	0.802901872670071	0.0483911361808141	0.491364330423504	0.303897486732367	1.28731266176866	0.0336084453987011	-1.53085906150796	0.0002158042851675	Human derived	Not human specific	Not SFARI	Not SFARI
AQP11	0.429008746074203	0.0020064397709866	0.202103247767686	0.582960040550134	0.433896021326336	0.0312634958835589	-0.223273999328976	0.320249450004712	Human derived	Not human specific	Not SFARI	Not SFARI
AQP4	1.85479427836193	3.8545494255005905e-20	1.46847840079204	0.0005081939920963	-0.252428111518301	0.463932980739892	-0.411386429132485	0.274353475064558	Human derived	Not human specific	Not SFARI	Not SFARI
AQP9	2.25777055939072	4.03818574734983e-07	2.8361566918695	9.77715505635257e-06	1.58049183152414	0.00765543720995	2.29089563584619	0.0002505802886173	Human derived	Human specific	Not SFARI	Not SFARI
AQR	-0.204248875717025	0.0495570124771347	-0.302366195462048	0.001415202472341	-0.854543509277996	8.214315937239421e-09	-0.615307248878387	1.5996813979936e-11	Human derived	Human specific	Not SFARI	Not SFARI
ARAP3	-1.0509219049922	2.52308002572762e-05	-1.58805970384579	0.0043874657054031	-1.58364603833679	2.05996997044485e-14	1.02272875516868	1.74253424244891e-09	Human derived	Not human specific	Not SFARI	Not SFARI
AREL1	-0.210007126496286	0.0117640750258898	-0.0191858827883351	0.945869502890486	0.604229717584106	4.21694992036983e-06	-0.559489312477479	1.77868832308917e-06	Chimp derived	Not human specific	Not SFARI	Not SFARI
ARF4	0.474009852087275	8.63202344668008e-05	-0.0434045815895998	0.924121224696136	-0.387515899751579	0.0598792846200618	0.048915211054894	0.819989555361499	Chimp derived	Not human specific	Not SFARI	Not SFARI
ARF5	1.90522351149742	3.1612158440392696e-11	0.398423584654825	0.541865345570087	1.01302596918454	0.0075677801061089	-0.314292728592649	0.433289097683709	Chimp derived	Not human specific	Not SFARI	Not SFARI
ARFGAP1	-0.410774772330537	0.0004973770372839	-0.583847401884721	0.0111650167932588	0.855034086131751	9.65413265817784e-05	1.39402731704411	2.04379767976063e-06	Human derived	Not human specific	Not SFARI	Not SFARI
ARFGAP2	0.226917291604666	0.0176536149134348	0.243484556864493	0.211826992379521	0.552791316997836	0.0010288745531234	0.0800921754517409	0.65038034638356	Human derived	Not human specific	Not SFARI	Not SFARI
ARFGAP3	0.304530027766883	0.0101856452895228	1.24204523212885	4.67514049235135e-16	-0.0069441733142709	0.971896881814303	0.683591733505714	2.63106261622769e-05	Ambiguous	Not human specific	Not SFARI	Not SFARI
ARFGEF2	-0.295307750527892	0.0179545980792542	0.0654242205017167	0.904527135154001	0.0157646366684443	0.942233547264927	0.179195931836167	0.384124529442536	Chimp derived	Not human specific	Not SFARI	Not SFARI
ARFGEF3	-0.801640377297703	3.1017317579120297e-16	-0.396438629548506	0.068633876728897	0.488135603197752	0.0043340526368162	0.105511045559312	0.492943511286328	Chimp derived	Not human specific	Not SFARI	Not SFARI
ARFIP2	0.872622868411059	1.37281331841022e-10	0.145863818619812	0.733420228458663	1.01851816110353	6.23348517637931e-07	0.820425677744483	0.0001870736682168	Chimp derived	Not human specific	Not SFARI	Not SFARI
ARG1	1.12071560204119	0.0013327350018386	1.08989059620963	0.0306902178804386	0.0452397688795434	0.790720154519448	2.98042453615796	2.37970392092457e-07	Human derived	Not human specific	Not SFARI	Not SFARI
ARGFX	3.9563284906759	6.86318020152889e-27	3.33193633489955	1.83503114043307e-11	3.52387642795454	3.19068358233475e-08	0.0895902359328152	0.810135000883207	Human derived	Not human specific	Not SFARI	Not SFARI
ARGLU1	0.452275725039962	0.0047439696468078	0.131516242335335	0.693685178147233	0.169771433007208	0.509540119747033	-0.242533380950275	0.380267506510033	Chimp derived	Not human specific	Not SFARI	Not SFARI
ARHGAP1	-0.57062570564754	6.19503350365543e-05	0.0230571270089742	0.946582586423316	-1.34277633058381	4.95569644201458e-12	1.24227240881932	1.72591940050359e-08	Chimp derived	Not human specific	Not SFARI	Not SFARI
ARHGAP11A	0.968801088240752	3.4367403213864e-06	0.98468942802251	0.0125077432351428	-0.18770550313536	0.429630401241821	-3.09076795884403	8.85517731466364e-50	Human derived	Not human specific	Not SFARI	Not SFARI
ARHGAP12	0.629752191561451	0.0429738498767148	1.37856545694472	0.0053163983963932	1.32059159360128	0.001910690040219	0.65677885264099	0.101426379520709	Ambiguous	Not human specific	Not SFARI	Not SFARI
ARHGAP19	-5.44243724365016	0.0002592168834684	-3.70304308862208	0.0476017011164179	-14.3480125304591	1.21231367186934e-95	-13.2735841551884	4.90910701889604e-100	Human derived	Human specific	Not SFARI	Not SFARI
ARHGAP23	0.562277600356905	0.0062965525474782	-0.541500986153439	0.110788283459169	-0.94943669252334	0.0018039536959975	-0.512277974192912	0.0781745391644327	Chimp derived	Not human specific	Not SFARI	Not SFARI
ARHGAP24	-1.47989006052723	5.98616878049451e-07	-0.494419388891718	0.277603274432906	0.108141872013947	0.7981707462374	-1.28220829230131	0.0006206211074637	Chimp derived	Not human specific	Not SFARI	Not SFARI
ARHGAP25	-1.24714557846314	0.0001530819125076	0.295713131792426	0.603928837404326	0.333258475905621	0.489934436945362	3.28868321527471	3.92337953390163e-10	Chimp derived	Not human specific	Not SFARI	Not SFARI
ARHGAP28	0.935090618234919	1.43107194132391e-05	1.55124246267246	7.32422481660737e-05	1.73722652215894	6.88360193296992e-07	-0.139505820740493	0.665327277530478	Human derived	Not human specific	Not SFARI	Not SFARI
ARHGAP29	2.94135710397521	2.9773882049576995e-31	3.38233143596333	9.48805990661588e-22	2.99026835733107	2.45015877707514e-14	1.0378283171004	0.001395480603735	Human derived	Human specific	Not SFARI	Not SFARI
ARHGAP31	-0.7652052944047	0.0265852967897219	-0.181803735619446	0.577252886733463	-1.93659979517826	8.11583811976734e-20	-4.34844860574756	4.11339767134856e-120	Chimp derived	Not human specific	Not SFARI	Not SFARI
ARHGAP35	-0.720829676970651	0.0006722336516279	-0.437024714817837	0.183396842289981	-1.07505917562868	0.0002872352076551	-0.424411183371422	0.170451881374475	Human derived	Not human specific	Not SFARI	Not SFARI
ARHGAP40	-1.36312556822423	1.13587706525993e-07	-0.603018819079999	0.128289936448049	-1.83926976774229	0.0008198545973559	-5.55175568122974	3.53499850083465e-100	Chimp derived	Not human specific	Not SFARI	Not SFARI
ARHGAP42	-0.769529930578509	2.48995494121622e-06	-0.242676572949352	0.617101664206779	-1.59123444435141	1.74728940030564e-09	-2.90696216511641	1.2782010759941699e-26	Chimp derived	Not human specific	Not SFARI	Not SFARI
ARHGAP44	-0.49433713934504	0.0001733358967718	-0.0224200451164164	0.940517124539551	-0.0348691941468447	0.879950752976068	-0.252369203345034	0.209459679227497	Chimp derived	Not human specific	Not SFARI	Not SFARI
ARHGEF1	-0.359413661256025	0.0280708852254359	0.414608167274732	0.186974668775529	0.29985471343856	0.174639798765956	-0.588172770234732	0.0055752045623048	Ambiguous	Not human specific	Not SFARI	Not SFARI
ARHGEF10L	-0.551443931165966	0.0239200734351854	-0.161538980118775	0.716432864781343	-0.0214167891779185	0.950678170448928	0.566147220344039	0.103582541967537	Chimp derived	Not human specific	Not SFARI	Not SFARI
ARHGEF12	-0.185818220509662	0.0175930778288784	-0.0099399995140282	0.971752808608894	0.597744397870788	6.47731477297898e-05	0.335808446494801	0.0306694955312099	Chimp derived	Not human specific	Not SFARI	Not SFARI
ARHGEF15	-1.62109388762699	4.90365355410829e-05	-1.3399638509531	0.0654623124971917	-1.38934702880017	0.0017374546793755	-1.77543173518357	0.0001032178162353	Human derived	Not human specific	Not SFARI	Not SFARI
ARHGEF19	-2.53339390588184	2.1526688755550101e-10	-3.48571093669004	3.64248566037112e-08	-2.96595040426631	1.15395245042831e-06	-5.41296059653214	4.52162492324081e-32	Human derived	Human specific	Not SFARI	Not SFARI
ARHGEF25	-0.426546753857444	0.0061375526182562	0.0281165685935251	0.931247108918395	0.223365481318558	0.325124964104602	-0.231648160239191	0.245224365155467	Chimp derived	Not human specific	Not SFARI	Not SFARI
ARHGEF33	0.45093588067692	3.3419431474072e-07	0.436205623720006	0.0423586250886952	-1.79224716431341	6.34051388053193e-39	-2.38979037886459	3.44369744952681e-80	Human derived	Not human specific	Not SFARI	Not SFARI
ARHGEF39	-1.84750940743726	8.56566785325026e-32	-1.28342084784203	0.0008244832184656	-1.96556317200244	4.62557723507952e-07	-3.4299049438487	1.31271178982885e-47	Human derived	Human specific	Not SFARI	Not SFARI
ARHGEF40	-0.690752967640702	0.0105651492253177	-0.340647904249388	0.380905556151689	-1.60321465527978	2.57927247538309e-08	-2.48904908353181	7.08866074435851e-23	Chimp derived	Not human specific	Not SFARI	Not SFARI
ARID3A	-0.715994101986325	0.0004650327364131	-0.0017926578781629	0.992889084613496	0.838175991714564	0.0046822098730646	1.85658729258505	5.692249641742211e-10	Chimp derived	Not human specific	Not SFARI	Not SFARI
ARID3B	2.51502668999026	1.06943040521433e-24	0.0885539370419294	0.84988646806523	0.0506257411501972	0.874848825069467	-1.05519229600027	0.0004041591363501	Chimp derived	Not human specific	Not SFARI	Not SFARI
ARID4B	-0.404918840619754	1.26654476620472e-07	-0.190194119770644	0.395851683928144	-0.228147522853431	0.102813392632631	-0.062476143070586	0.689464624401765	Chimp derived	Not human specific	Not SFARI	Not SFARI
ARID5A	-0.483099303007125	0.0352532201455711	0.669193892560887	0.0338455427328482	-0.774606921924692	0.032335532963058	2.13589484495211	8.52205026218127e-09	Ambiguous	Not human specific	Not SFARI	Not SFARI
ARID5B	-0.257529703414914	0.0297296065522868	-0.138692566541668	0.53895479385185	-0.173677435767726	0.332658415732058	-0.322274673249491	0.0410053820370604	Human derived	Not human specific	Not SFARI	Not SFARI
ARIH1	-0.253956093100516	0.0084235943865577	0.0125880526065703	0.968532726839454	-0.126715883684628	0.508607032974985	-0.483328767734787	0.0033117044605126	Chimp derived	Not human specific	Not SFARI	Not SFARI
ARIH2	-0.38204826511666	0.003460422685792	-0.292946745395495	0.212687866453296	-0.930471169765161	2.34622495407214e-07	-0.318066221516768	0.109302596672989	Human derived	Not human specific	Not SFARI	Not SFARI
ARIH2OS	1.86012419728065	2.32798352574123e-17	0.524939818475341	0.168680517777079	0.421950062208376	0.161452355215404	3.24132188210661	2.51291148021612e-21	Chimp derived	Not human specific	Not SFARI	Not SFARI
ARL1	0.47132771208776	0.009471278978633	-0.59057682214611	0.160855325553366	0.714954724178859	0.0008217214463372	-0.555741792585666	0.0857182325052606	Ambiguous	Not human specific	Not SFARI	Not SFARI
ARL10	-0.268795287656807	0.0044463673901161	0.294607937918581	0.0940985489507024	1.36609456173445	1.3825282402621198e-36	2.09620590571713	4.70500742807831e-21	Ambiguous	Not human specific	Not SFARI	Not SFARI
ARL15	1.320689369646	7.397653642601341e-15	0.829934450256806	0.011037552926543	0.977337868181841	0.0003817199760951	0.6857242545946	0.0129963154140442	Human derived	Human specific	Not SFARI	Not SFARI
ARL16	0.902300389840571	5.059226306926e-06	0.874754033197307	0.0087346941800964	1.26180762603204	7.88308830316082e-05	0.789899212712867	0.0082671957886618	Human derived	Human specific	Not SFARI	Not SFARI
ARL2	-3.04487604400231	0.0389926680263081	-7.69773253447425	0.0007595999732147	-15.0393233402578	2.24412786192152e-168	-16.9866349088088	3.14573181066626e-169	Human derived	Human specific	Not SFARI	Not SFARI
ARL3	-0.247545534252347	0.0004496505631005	-0.392518656348618	0.0561425950299712	-0.0649089720966901	0.635384904817785	0.10667485443129	0.505251200839476	Human derived	Not human specific	Not SFARI	Not SFARI
ARL4A	0.786177789008059	0.0182873548030007	-0.0299677015601136	0.968472258341234	0.500315390927844	0.27564411167894	0.278007483006328	0.544537926066745	Chimp derived	Not human specific	Not SFARI	Not SFARI
ARL4D	1.94468135256077	1.39159706462347e-13	0.209589552477579	0.740560260162874	0.809065274773004	0.0374038184071148	-1.55998086833826	1.67059834405449e-07	Chimp derived	Not human specific	Not SFARI	Not SFARI
ARL5A	-0.628195022684492	1.24976544091453e-05	-0.143753642028812	0.60471799375418	0.0447990490571488	0.862230148229518	-0.664733550606429	0.003602417331169	Chimp derived	Not human specific	Not SFARI	Not SFARI
ARL5C	-0.608222990556176	0.004073126632815	0.215755965417003	0.640444948574311	-1.00272588793992	0.000289646514191	-0.292900706383989	0.290773540435561	Chimp derived	Not human specific	Not SFARI	Not SFARI
ARL6IP4	5.55367478658822	5.08265131097447e-61	3.59187376900975	1.98180317387838e-17	-0.176871664927394	0.60535780754297	-0.635861064342034	0.0431037051567841	Human derived	Not human specific	Not SFARI	Not SFARI
ARL6IP6	-0.339229099734739	0.001257785556092	-0.395387697687538	0.0172283371800029	-0.503821486252278	0.0013718118533491	0.244116943276203	0.137103483366541	Human derived	Not human specific	Not SFARI	Not SFARI
ARL8B	-0.405981033652297	8.80016747506075e-05	-0.411865881313343	0.165387746497147	0.688779608761785	3.19211327931745e-07	-0.265802317590442	0.196580354649518	Human derived	Not human specific	Not SFARI	Not SFARI
ARMC1	-0.320267088264741	0.0010537377887144	-0.283372635644895	0.198804361521365	-0.0336698391971841	0.840739150126091	-0.547550103268235	0.0001017836152638	Human derived	Not human specific	Not SFARI	Not SFARI
ARMC10	1.29332622195575	7.86904896759466e-17	-0.883999385128828	0.0002946230992034	-0.0917801023713889	0.614123335684379	0.901561601459101	5.42718158368169e-08	Chimp derived	Not human specific	Not SFARI	Not SFARI
ARMC12	0.572470571503764	0.0022968778660844	-0.0625198075843487	0.917811496935114	-0.281214470613422	0.319749335938648	-0.677561751261279	0.0132507120801798	Chimp derived	Not human specific	Not SFARI	Not SFARI
ARMC2	-0.236488977046054	0.0462331923065786	0.0093976016545259	1.0	0.200894445877527	0.292225464569402	0.370347533273002	0.0168898114247374	Chimp derived	Not human specific	Not SFARI	Not SFARI
ARMC3	0.633675797099965	0.0042182655009296	1.89034286610244	1.6826713973122098e-12	1.2308729180762	4.71329686083176e-06	0.301501585945734	0.424666533238944	Ambiguous	Not human specific	Not SFARI	Not SFARI
ARMC6	-0.502734061188397	2.41207899810971e-05	-0.395169592302679	0.0962686488653843	-0.579040587507072	7.43618677342229e-05	0.39997575774823	0.0264974843064875	Human derived	Not human specific	Not SFARI	Not SFARI
ARMCX3	0.662630809352202	4.28739216989345e-05	-0.072947729539751	0.896491033802416	0.536305724814639	0.0189953902361461	-0.0441338922204353	0.87823159559382	Chimp derived	Not human specific	Not SFARI	Not SFARI
ARMCX4	0.280153016623212	0.0050931401483231	0.612848591217905	0.0024060489879904	3.23046090278658	6.88730880107953e-86	3.33534601283056	8.68657454380654e-47	Ambiguous	Not human specific	Not SFARI	Not SFARI
ARMCX5	-5.46328653979042	0.0002922005563327	-4.47854605757963	0.0222903846895398	-15.9266146403297	1.7194825618588604e-152	-10.4541683003104	4.23349023782833e-24	Human derived	Human specific	Not SFARI	Not SFARI
ARMT1	0.683912882683398	4.06161226977482e-05	-0.221085217154901	0.602996187897316	0.680843100099637	0.0008498649591289	0.798634658797213	0.0032635800061223	Chimp derived	Not human specific	Not SFARI	Not SFARI
ARNT	-0.141079922970949	0.030315847537704	0.395509516374629	0.060843036416135	-0.346241819076996	0.0008503753168496	0.0403753946639655	0.776648067788085	Ambiguous	Not human specific	Not SFARI	Not SFARI
ARPC3	2.99515807467076	1.54936760876219e-122	3.62365360795378	5.51183490110976e-72	0.325697431933859	0.125327176550795	0.102732786253262	0.658217705246526	Human derived	Not human specific	Not SFARI	Not SFARI
ARPC4	-2.13998062691136	0.0423147200422603	-3.90457678694814	0.0056523499114809	-13.156062674914	1.82315630954246e-251	-13.8444572666951	9.40223842329369e-138	Human derived	Human specific	Not SFARI	Not SFARI
ARPC5	0.7562733346558	0.0001116084096091	-0.136677170892889	0.764385658069507	1.28084129929058	6.18075633627661e-06	0.909852982392882	0.0006313701581668	Chimp derived	Not human specific	Not SFARI	Not SFARI
ARPIN	-10.9485099200187	3.0747709669854697e-77	-5.41041675382373	0.0077098251534696	-14.1188291885862	8.65380967821489e-131	-14.0512770526957	9.87641414029073e-90	Human derived	Human specific	Not SFARI	Not SFARI
ARRB2	0.593937998371449	6.07884399450492e-05	0.21014470189444	0.526556886958728	0.81081356557442	0.0011499247057485	-0.0826926453210194	0.772580191660924	Chimp derived	Not human specific	Not SFARI	Not SFARI
ARRDC3	-0.530916806145441	4.79824498144785e-05	-0.292391459673335	0.331266234055966	-0.934147639993174	0.0003036696508668	-0.877893522088439	4.13638716232729e-05	Human derived	Not human specific	Not SFARI	Not SFARI
ARRDC4	-0.40299770752797	0.0101669751045435	-0.24770172817408	0.259309551755412	0.180773775526025	0.487728646390182	0.460107369788888	0.0110561557797403	Human derived	Not human specific	Not SFARI	Not SFARI
ARSD	0.666660420422903	1.6586071667009e-05	-0.363078627075535	0.138607196223529	-3.67427183725158	1.39133082384343e-111	-1.90506009201777	4.02801015092284e-22	Chimp derived	Not human specific	Not SFARI	Not SFARI
ARSE	-0.844824241401746	1.14013915996165e-05	-0.501687695448583	0.0888840905448684	-2.49692893037946	1.56952350163434e-27	-3.05627268183887	1.0565641848576e-33	Human derived	Not human specific	Not SFARI	Not SFARI
ARSJ	2.8722987428359	6.530058196582341e-14	2.8940312326424	8.05380125954576e-08	0.855397612792101	0.0750808312754627	1.68849124612157	0.000301618736561	Human derived	Not human specific	Not SFARI	Not SFARI
ARSK	-0.277718413019882	0.000985585818674	-0.915994102488594	7.25578564662675e-10	0.35659750629392	0.0068339813020679	-0.0222661270828295	0.869934244872418	Ambiguous	Not human specific	Not SFARI	Not SFARI
ART1	2.66406175277787	6.72395158485423e-17	0.700458011947528	0.0825539242495403	-1.11354538892453	0.0030589321244429	0.861970567570415	0.0636428921606756	Chimp derived	Not human specific	Not SFARI	Not SFARI
ART4	1.64813674688435	1.83939498186921e-05	1.32529133428	0.008509458710148	-0.938977447612242	0.0274567654899955	1.67357475675924	0.0015322262220771	Human derived	Not human specific	Not SFARI	Not SFARI
ARTN	-1.92146892848064	6.44845051015888e-11	-0.827672276914733	0.101257323372641	1.64950997627032	0.0018186517049416	1.17223928707212	0.0104912359029102	Chimp derived	Not human specific	Not SFARI	Not SFARI
ARVCF	-0.393164437205864	0.0059585197374185	-0.995500434023186	5.99609092566264e-05	-0.401612577810368	0.180040315990462	-0.764375117933646	0.0007001156608898	Ambiguous	Not human specific	Not SFARI	Not SFARI
ASAH1	0.443461214391593	1.6298640272245597e-11	0.577677200231807	0.0004021667760044	1.50063269722757	3.5008559237512e-24	-0.219747650633943	0.11999591402796	Human derived	Not human specific	Not SFARI	Not SFARI
ASB1	-0.518745819135832	2.37771490305299e-05	-0.929806991563523	0.001614256831368	-2.15553508478226	2.33626953914663e-39	-1.24448178156597	4.8537598065255903e-14	Human derived	Human specific	Not SFARI	Not SFARI
ASB11	1.63415327392098	3.00230369788966e-07	0.829626007253039	0.0646067884470229	-0.705954625510064	0.103102921771018	0.50542007893597	0.245251073135359	Human derived	Not human specific	Not SFARI	Not SFARI
ASB15	2.00920750896458	4.33699629848079e-16	0.569203713760414	0.0321056063650481	-1.78929719230772	3.43642296138719e-11	-2.30690327923248	3.47840434049721e-19	Chimp derived	Not human specific	Not SFARI	Not SFARI
ASB16	1.21956958646551	1.88474679922694e-05	0.841628960194885	0.0118297506010711	-1.1413282519963	1.51468945349662e-05	-1.59790581017103	8.92240224352239e-13	Human derived	Not human specific	Not SFARI	Not SFARI
ASB18	2.20870479904965	2.91439479364958e-16	-0.0261792658046796	0.963723388583336	4.94070593792327	2.36733422638811e-17	1.83385636404099	2.74189634265381e-06	Chimp derived	Not human specific	Not SFARI	Not SFARI
ASB2	-1.08144806686665	1.87573367815367e-07	-0.91375710047815	1.44415933398746e-06	0.573266682355692	0.0073290041677886	4.28088181048462	5.27801465426517e-24	Human derived	Not human specific	Not SFARI	Not SFARI
ASB3	-3.35439463206956	6.2404431285172295e-81	-2.02343208238199	2.44596180611801e-26	-4.21459683124369	9.40125381735126e-93	-4.31266186855826	7.67666663357538e-100	Human derived	Human specific	Not SFARI	Not SFARI
ASB6	0.463110272448427	0.0172488617485185	0.110543401438118	0.779741864884494	0.755549215788407	0.0076285129851331	2.48044444685675	1.1477766412673201e-15	Chimp derived	Not human specific	Not SFARI	Not SFARI
ASB7	-0.396262493947839	0.000569177029933	0.146697260486289	0.550090725439824	0.687535905525661	3.16223668545689e-05	0.421169660255294	0.0240391006162284	Chimp derived	Not human specific	Not SFARI	Not SFARI
ASB8	0.73427396967346	2.8217594668957904e-09	0.692927345159076	0.0520471188927743	1.26057066450251	6.17394487888725e-11	0.833432363509628	0.000143496621549	Human derived	Not human specific	Not SFARI	Not SFARI
ASCC1	-0.425719319166497	5.02226894939396e-05	5.9081908156212	8.41112354933859e-92	-0.729526884936649	6.8011515388896e-07	-0.245793957078088	0.0316156080647887	Ambiguous	Not human specific	Not SFARI	Not SFARI
ASCC2	-0.544294414213032	0.0012074750662125	-0.237511600517674	0.440059844278282	-0.64547285311272	0.004926083049791	-0.513379030283309	0.0357919794925606	Chimp derived	Not human specific	Not SFARI	Not SFARI
ASCC3	-0.390595085255739	1.17097545957245e-07	-0.209676236698519	0.321812182129113	-0.0524281739524008	0.748041986177746	0.0841877629983373	0.546991318309494	Human derived	Not human specific	Not SFARI	Not SFARI
ASCL2	0.999512344246708	0.0431906084706918	0.355109123898773	0.601010761266489	3.52763246256828	0.0015491772561503	1.1788799685651	0.0786702960247136	Chimp derived	Not human specific	Not SFARI	Not SFARI
ASCL4	-7.00737697969552	1.65534341248957e-35	-1.80238095269797	0.05297665456969	-0.0529789806493492	1.0	-7.69906404786368	2.8644853259490496e-30	Chimp derived	Not human specific	Not SFARI	Not SFARI
ASCL5	1.05698080611102	0.0013029409350596	0.755152250836937	0.130544621065544	-1.24223401304906	0.0026858862272863	0.174407400783323	0.679815417350954	Human derived	Not human specific	Not SFARI	Not SFARI
ASF1B	1.09240132036142	4.1012971238892e-07	1.14216501688649	8.93201938043828e-06	-2.24798043271073	5.97876897121007e-21	0.688343913248187	0.0271782577300705	Human derived	Not human specific	Not SFARI	Not SFARI
ASH2L	-0.199573643343286	0.0176277821211531	-0.212690211363372	0.17508100147902	-0.838875431456113	7.19390765357136e-13	-0.271587332981282	0.0430984710455467	Human derived	Not human specific	Not SFARI	Not SFARI
ASIC1	-0.633489948093361	8.76716404668646e-07	-0.460144540654487	0.0397433797525756	-0.636985545341721	0.0042265312310944	-0.334088361954699	0.198599512515605	Human derived	Not human specific	Not SFARI	Not SFARI
ASIC2	-0.857404342613678	3.36081825782e-10	0.802936363363116	0.0012463195767583	0.460453582287709	0.0263101626473114	-0.158183311884625	0.411873360103934	Chimp derived	Not human specific	Not SFARI	Not SFARI
ASIC3	-1.22289859289278	5.47193145614386e-10	0.349022924297661	0.375614325929706	-0.511196986591054	0.122946165383211	0.163724383562821	0.613073537931926	Chimp derived	Not human specific	Not SFARI	Not SFARI
ASIC4	-1.4901789615525	3.19031638578419e-06	-2.65976239359519	5.85044200110476e-17	0.767644044604076	0.050862904937411	-2.0934866252255	4.46191723822544e-10	Human derived	Not human specific	Not SFARI	Not SFARI
ASIP	2.73842278941227	1.59726585500692e-20	0.586836604880401	0.192588932244369	-1.25559573694405	0.0012281558484229	-2.13508457177692	3.56219711961097e-08	Chimp derived	Not human specific	Not SFARI	Not SFARI
ASL	0.866050626779646	2.75549420633776e-10	2.27205584422243	4.78872434294109e-11	0.411696974019626	0.0507945777885634	0.717856238709835	0.0005847719208925	Ambiguous	Not human specific	Not SFARI	Not SFARI
ASMTL	-0.895190153116306	3.53497883114489e-06	-0.28526036388894	0.267910134828787	0.780085646023634	0.000713954401038	1.94727528704977	8.03458893570638e-06	Chimp derived	Not human specific	Not SFARI	Not SFARI
ASNS	0.823928855511531	1.55275489473203e-08	0.727848120083728	0.002844617515433	0.545023001413372	0.0108503594169183	1.62116081261277	5.924263999691019e-11	Human derived	Human specific	Not SFARI	Not SFARI
ASNSD1	0.581981411755274	0.0074880846197772	-0.0195428757863064	0.971496898291965	-0.759938815116916	0.0089525295296894	-0.0308312626688649	0.926777742225082	Chimp derived	Not human specific	Not SFARI	Not SFARI
ASPDH	3.92644241834001	3.01461915951653e-90	3.51609510540087	1.7016245624709197e-36	7.4122973757522	2.2645833994674103e-93	6.04731449923218	1.73515563531785e-78	Human derived	Human specific	Not SFARI	Not SFARI
ASPG	0.73781148865572	0.0397874605329264	-3.96065881792916	6.51287031459008e-17	-0.180780329536681	0.697366030657778	-0.313356215449678	0.537911024633888	Ambiguous	Not human specific	Not SFARI	Not SFARI
ASPN	3.00000630864239	3.15396910312939e-26	0.269017675385355	0.599343451604182	0.559100062418981	0.0935234976345966	-0.772417619772176	0.0153845900126069	Chimp derived	Not human specific	Not SFARI	Not SFARI
ASRGL1	-0.841085871979589	1.41591588383e-17	-0.466582998402902	1.35309345763252e-05	-1.31549993109917	1.4279855860463498e-22	-0.101229860513671	0.645380942366181	Human derived	Not human specific	Not SFARI	Not SFARI
ASS1	-1.38236285118946	2.41518864951946e-13	0.214940134841525	0.564755898152101	1.99144729289002	7.653579844277979e-12	1.9606428197009	4.57115747724286e-10	Chimp derived	Not human specific	Not SFARI	Not SFARI
ASTE1	1.09277376517947	6.76351604175792e-13	0.906416550875346	0.0029722903057388	0.0626966445473647	0.837293575406781	-0.01312131393446	0.957266560127355	Human derived	Not human specific	Not SFARI	Not SFARI
ASTL	0.773081804787422	0.0003814706779153	2.22192867307558	5.3082566068322696e-11	3.72634772470439	1.99845802278305e-19	3.58256938806398	1.49596210878345e-11	Ambiguous	Not human specific	Not SFARI	Not SFARI
ASTN1	-0.343071015696618	0.0032029458918535	-0.069288317195613	0.792546206722775	0.193981766837515	0.422133229686615	-0.0211395853097548	0.893044362918388	Chimp derived	Not human specific	Not SFARI	Not SFARI
ATAD5	0.836868856941235	1.09430456838344e-05	-0.512783008013776	0.200627434742294	0.231560048513007	0.480676588598839	-0.809588059488055	0.0036385876419521	Chimp derived	Not human specific	Not SFARI	Not SFARI
ATAT1	-0.396820195369188	0.0004860880523463	-0.485073553978571	0.0006175188482698	-0.857712496731666	2.5754069092678604e-09	-0.172802881703681	0.191170745091905	Human derived	Not human specific	Not SFARI	Not SFARI
ATCAY	-0.638980383386145	5.20640592217562e-05	-0.515818192003571	0.0179669107477615	-0.347192872199118	0.0868051633547381	0.104112744385088	0.669508547997544	Human derived	Not human specific	Not SFARI	Not SFARI
ATE1	-0.424309530486037	0.0001178409254228	-0.534599245776956	0.0077192783073839	-0.531562802932022	0.0022220780183475	0.0112710019153346	0.972717875043763	Human derived	Not human specific	Not SFARI	Not SFARI
ATF1	-0.479202124502739	0.0001618354164292	-0.155216087829503	0.628428367485626	-0.918813553900475	8.26685217734807e-07	-0.697889844716819	0.0001883223823232	Chimp derived	Not human specific	Not SFARI	Not SFARI
ATF2	-0.212520773889002	0.0322244732726025	-0.209736845127405	0.182272148666016	-0.195620623098957	0.307806999226196	-0.629434363955645	8.35476534001747e-05	Human derived	Not human specific	Not SFARI	Not SFARI
ATF3	1.55347273757496	9.51082817111392e-05	0.337438437221104	0.576314351799596	1.13457695525213	0.0306604937185671	4.98499585416339	3.23371451395382e-11	Chimp derived	Not human specific	Not SFARI	Not SFARI
ATF5	0.364132539665268	0.0445693985327649	-0.115942431259194	0.702353352117553	0.512256699275655	0.0248837747760268	2.7102577077821	7.12957547217784e-26	Chimp derived	Not human specific	Not SFARI	Not SFARI
ATF7	7.11300921031769	1.50057453309896e-273	5.99981905594718	2.38509703344587e-37	-1.25885406987952	2.5723839684833698e-18	-0.513306307894598	0.0028582126914071	Human derived	Not human specific	Not SFARI	Not SFARI
ATF7IP	-0.18877939609505	0.0131317902703567	-0.124534703721353	0.476927732164612	-0.719588053854471	1.20559633160533e-05	-0.458521255425756	0.001083379266675	Human derived	Not human specific	Not SFARI	Not SFARI
ATG10	1.11685553742359	6.11672918471613e-95	1.32193337105457	5.86093878261841e-14	0.389079603339982	0.0017106932427898	0.923631092482996	7.23167879341852e-12	Human derived	Human specific	Not SFARI	Not SFARI
ATG101	0.505546184812983	0.0284061023268772	-0.890814976915712	0.0254331151364425	-0.848225004994865	0.0005966671876066	-1.23130548058948	2.32469255053657e-07	Ambiguous	Not human specific	Not SFARI	Not SFARI
ATG12	0.946308937462346	4.573707718220921e-09	0.219566761510829	0.318211037904568	1.31705011282002	2.28668473622282e-18	0.363947731893192	0.0288045774127286	Chimp derived	Not human specific	Not SFARI	Not SFARI
ATG13	-0.507762034312631	1.70976393357747e-08	-0.256079415276877	0.173871415734997	-0.393444266034351	0.0024699687916643	-1.34397819715078	8.24949418965528e-26	Human derived	Not human specific	Not SFARI	Not SFARI
ATG16L2	-0.286066460292009	0.0008081820711858	0.643259239950335	6.42564404393518e-07	-0.631176652813309	0.0014790193698594	0.771443586937423	3.65178666907789e-05	Ambiguous	Not human specific	Not SFARI	Not SFARI
ATG2A	-0.289911899115814	0.02552689820475	-0.857283697942932	0.0038029379041288	-0.0424339719179105	0.825063389472482	-0.580237687704086	0.003047514946503	Ambiguous	Not human specific	Not SFARI	Not SFARI
ATG3	0.260727987519308	0.0006710235385773	-0.2240429944849	0.367698075078359	-0.647714998406448	6.79093497079412e-07	-0.0533430912267993	0.71475890143964	Chimp derived	Not human specific	Not SFARI	Not SFARI
ATG4A	-0.348493020141163	0.0114858534517885	0.162462968003478	0.579935947119983	0.267118335258556	0.214441937024883	0.532740119713041	0.0334593354967914	Chimp derived	Not human specific	Not SFARI	Not SFARI
ATG4C	-0.637173887891872	3.34183453122123e-13	-0.210664518357739	0.187942529678916	-0.414038322216215	0.002430264962355	-0.717743360303163	7.2157525508464e-07	Chimp derived	Not human specific	Not SFARI	Not SFARI
ATG4D	0.367697502270875	0.003884116308125	0.327398951868518	0.152317881984822	0.0102220596530698	0.942497709252218	-0.738384549178933	0.000730885475804	Human derived	Not human specific	Not SFARI	Not SFARI
ATG5	-0.230168969200107	0.0045656483696581	-0.253006069064809	0.336761013654808	0.638697951411217	0.0001036329583299	-0.11771371933339	0.351385956968595	Human derived	Not human specific	Not SFARI	Not SFARI
ATG9B	0.569884593852853	0.000438794181113	0.150483473797645	0.603140654995126	-0.0785253388956281	0.762971134186933	1.89447511201395	1.21621886120422e-08	Chimp derived	Not human specific	Not SFARI	Not SFARI
ATIC	0.151004311926799	0.0325372903155051	-0.110098189192748	0.443899067656997	0.509029478285551	1.03633203171542e-05	-0.308005290467498	0.0110784414858945	Chimp derived	Not human specific	Not SFARI	Not SFARI
ATL1	-0.446812679605102	6.9902669792638e-05	0.0739078521819645	0.832032982913243	0.734637509534248	1.018612657307e-05	-0.101277758004769	0.562156456882617	Chimp derived	Not human specific	Not SFARI	Not SFARI
ATOH7	2.35377147759507	1.5601271955052602e-09	1.3652005884801	0.0338263454450565	0.678179044207235	0.169681130975194	-0.116680365350997	0.800184675366383	Human derived	Not human specific	Not SFARI	Not SFARI
ATOH8	-1.47983451586609	7.25332582193507e-06	1.94019234977634	3.07046551478561e-07	-1.46647587709836	7.98305457245673e-06	-5.89925721151646	8.17589263129292e-75	Ambiguous	Not human specific	Not SFARI	Not SFARI
ATOX1	0.329307484282608	0.0084983878557166	-0.223304388660303	0.510916510720177	-0.0776107296481134	0.727814470121799	-0.986680428659683	0.0011998814517436	Chimp derived	Not human specific	Not SFARI	Not SFARI
ATP10B	0.957940724141642	3.81919060665152e-07	0.0515309460351285	0.890528866662399	-2.02435970472098	8.92198987234155e-17	-2.00873388768919	1.87584845440682e-16	Chimp derived	Not human specific	Not SFARI	Not SFARI
ATP11A	-0.720484504059211	7.37668685430005e-06	-0.511104302491321	0.0578730360697212	-0.31609411732066	0.0511396823382245	0.637709523053195	0.0001272765612597	Human derived	Not human specific	Not SFARI	Not SFARI
ATP12A	2.56689679925655	2.34360011861846e-34	1.88077204259475	8.73826945415319e-07	0.899584944815893	0.0058232503533744	1.03764874112936	0.005406187107894	Human derived	Human specific	Not SFARI	Not SFARI
ATP13A1	-0.954980408455276	2.47405669652287e-10	-0.131257317249488	0.68884029926149	0.44933273169041	0.0374379628779054	0.997939487129334	3.59523662447257e-08	Chimp derived	Not human specific	Not SFARI	Not SFARI
ATP13A3	-0.34588962293461	5.06832554562837e-06	0.0826800405217234	0.595794927148716	0.0188116497821932	0.910158825930911	-1.32363335669306	5.8767823415878604e-24	Chimp derived	Not human specific	Not SFARI	Not SFARI
ATP13A5	1.47527692954512	3.52608628038245e-17	0.295617895680289	0.173723673359899	-2.46487668828045	4.97318365627013e-24	-1.14067661778555	0.0001578466389299	Chimp derived	Not human specific	Not SFARI	Not SFARI
ATP1A2	1.23603182113156	7.56352226527805e-07	0.12357615207934	0.826181748096496	-0.0595438288202219	0.835757403483344	-1.32692442105607	1.36132339145711e-17	Chimp derived	Not human specific	Not SFARI	Not SFARI
ATP1B2	-1.26582692625836	0.001275821416518	-1.44066973052265	0.0069650906273182	-0.512364461284684	0.0965708599016829	-2.0255543113316	1.5695030409947e-05	Human derived	Not human specific	Not SFARI	Not SFARI
ATP2A2	-0.432853276649514	4.5478573541044e-05	-0.509676377382349	0.0200272201946964	-0.0018653452192213	0.971285013136399	-0.774948057478908	0.0002277363914509	Human derived	Not human specific	Not SFARI	Not SFARI
ATP2A3	-3.61785355798194	1.12665731888558e-16	-0.649844725269701	0.0373492001908663	-3.98745723670832	3.04252054467808e-13	-0.0141754161118312	0.733042156613074	Chimp derived	Not human specific	Not SFARI	Not SFARI
ATP2B3	-0.6174499352622	0.0001477357747116	-0.54291314634751	0.0356646136267264	0.085101988528779	0.742063130159998	-0.304935135289273	0.301629853873348	Human derived	Not human specific	Not SFARI	Not SFARI
ATP2B4	-0.378635644329446	0.0210743298601393	-0.0559290621237791	0.881948707978954	1.24884700755008	9.94549724424612e-05	0.694519500276257	0.0022691989499615	Chimp derived	Not human specific	Not SFARI	Not SFARI
ATP4A	-1.52596887497258	6.27945007969553e-05	-1.51959119812641	0.0044323548877525	-2.88856615462308	2.79851471533292e-08	-3.02025265648837	3.47534499420541e-08	Human derived	Human specific	Not SFARI	Not SFARI
ATP4B	-1.80713920120241	0.0081686837720141	-1.43701018234484	0.0848775996134445	-1.52126312712772	0.0535789206460886	-2.35292532762862	0.0054445472454139	Human derived	Not human specific	Not SFARI	Not SFARI
ATP6AP1	-0.529855560446456	0.0478318847896436	-1.69996303833755	0.0003328315053138	0.107831282203451	0.772612781769899	-1.30741818717149	0.0059052931859719	Ambiguous	Not human specific	Not SFARI	Not SFARI
ATP6AP1L	1.9068077716266	1.79773416726467e-23	0.625541789205868	0.0955956703357145	0.971985466222854	9.18341116734369e-05	2.00815935635596	2.8817834654318204e-19	Chimp derived	Not human specific	Not SFARI	Not SFARI
ATP6V0A4	-0.440356860408897	0.0158403626543609	-1.21110437205563	2.17510206164679e-06	-1.39431241888829	5.20517719041368e-08	-0.504090293893414	0.133153065062185	Ambiguous	Not human specific	Not SFARI	Not SFARI
ATP6V0E1	-0.284653428503553	0.0075033215750374	-0.246143940494728	0.233971410168862	0.21572003261441	0.198374862192461	0.0218448350650901	0.906205543251944	Human derived	Not human specific	Not SFARI	Not SFARI
ATP6V1B1	2.71610943447567	1.7619552947124902e-15	3.16224591824124	3.0845061166139e-11	0.627137335679392	0.148332252423508	2.55728145459894	3.36553622024593e-07	Human derived	Not human specific	Not SFARI	Not SFARI
ATP6V1C2	-3.3126517353353	3.69344311352237e-57	-2.27341930333033	3.03976120799281e-17	-0.549274034802491	0.033063680108462	-0.217497251505586	0.483412943394347	Human derived	Not human specific	Not SFARI	Not SFARI
ATP6V1E1	-0.670105254077809	4.48871359011068e-06	-0.827814666911657	0.0101871737811501	-0.242407339495737	0.231730839437363	-1.72758917498891	8.6172292167804e-10	Human derived	Not human specific	Not SFARI	Not SFARI
ATP6V1E2	1.47721123220169	5.84239638846493e-25	2.6021734621589	4.6802745286146295e-30	6.22497571628091	4.2952776520206e-63	11.2275778293461	1.54739846646341e-102	Human derived	Human specific	Not SFARI	Not SFARI
ATP6V1F	0.972992566864691	0.0059730685965083	-0.462110434856901	0.473503081852162	1.10849978326061	0.0049995404546173	0.0206671381915394	0.960355860056547	Chimp derived	Not human specific	Not SFARI	Not SFARI
ATP6V1G1	0.565573789870574	0.0076933936264175	-0.621269223617849	0.225056565981004	1.90335503977949	2.77547895249707e-09	1.17565892987373	0.0009147356670478	Ambiguous	Not human specific	Not SFARI	Not SFARI
ATP6V1G2	-10.4071377264747	5.936417675546e-31	-9.04844703200864	1.32653860830687e-12	-11.7651998118677	1.3808908107775798e-42	-16.8639990904772	6.375306675769699e-205	Human derived	Human specific	Not SFARI	Not SFARI
ATP8A1	-0.20413045085343	0.0118484531443345	0.0783862973374576	0.728862966144804	0.0460284261887113	0.857792899674808	0.724955704800574	2.2564069020526e-06	Chimp derived	Not human specific	Not SFARI	Not SFARI
ATP8A2	-0.497505416266705	0.0063954589588221	-0.408993445807836	0.146194876615218	-0.0618378650006786	0.838615612710117	0.757970115869294	0.0059284481408149	Human derived	Not human specific	Not SFARI	Not SFARI
ATP8B2	-0.672244064358187	0.0003480435037953	-0.382461040820358	0.241310053053021	-0.514122027355386	0.0476578504145444	-0.25263612526829	0.3518109601879	Human derived	Not human specific	Not SFARI	Not SFARI
ATP8B3	1.29857203769684	2.05103741928089e-09	0.605183339261567	0.102753206072687	-1.44436765506491	4.10267309527715e-06	0.458894208786861	0.181950251094172	Human derived	Not human specific	Not SFARI	Not SFARI
ATP8B4	-0.779375428330952	6.16969780538173e-07	-1.11975094676561	8.58607760320689e-05	0.416314391263591	0.204794445562915	3.99495491216021	5.63009033865931e-78	Human derived	Not human specific	Not SFARI	Not SFARI
ATP9A	-0.598425789956845	3.0524133239923e-05	-0.105323135756898	0.721210599837142	0.0267100086729065	0.916936135640077	-0.0929833676089384	0.694672561223575	Chimp derived	Not human specific	Not SFARI	Not SFARI
ATP9B	0.26147472548065	0.0057614932190677	0.0342078443721085	0.955811964885944	0.274473602852182	0.158861888065185	0.0520970949107408	0.730717939697678	Chimp derived	Not human specific	Not SFARI	Not SFARI
ATPAF1	-0.332430095425922	0.0004685854718169	-0.187862622866896	0.370887253757124	-0.12659485180505	0.324478916789049	0.450297198352858	0.0003235122091667	Human derived	Not human specific	Not SFARI	Not SFARI
ATPAF2	-0.384993057481698	0.0085097811139128	-0.219294048619424	0.40595117238307	0.195133500500403	0.434946239466989	0.699060447845163	0.0027900550671901	Human derived	Not human specific	Not SFARI	Not SFARI
ATRAID	0.771934509266786	0.0007001220516676	0.280097312001012	0.585686364658913	0.414997149792779	0.241082382595134	0.0411644557871435	0.905624480054495	Chimp derived	Not human specific	Not SFARI	Not SFARI
ATRIP	14.3201228761347	2.98390297500816e-251	4.24178363275356	2.1727077312196797e-36	-0.933369384465102	1.10783385157619e-05	-0.64287538987058	0.0006997561218499	Chimp derived	Not human specific	Not SFARI	Not SFARI
ATRN	-0.444414297395009	3.05481948674241e-08	-0.287100212351993	0.218084530021848	-0.431230187514571	0.006314347425736	-0.836968799681481	9.321440017338779e-12	Human derived	Not human specific	Not SFARI	Not SFARI
ATRNL1	0.297877781998024	0.0060590385860633	0.320764808054625	0.207726169850284	0.738829822591758	0.0025186005950064	1.2834456266371	1.2889032994514901e-15	Human derived	Not human specific	Not SFARI	Not SFARI
ATXN10	-0.221667878848288	0.0110634758436382	-0.0457753217053845	0.895209449274454	-0.156274637002359	0.356508296152401	-0.323020092476473	0.0109182157558367	Chimp derived	Not human specific	Not SFARI	Not SFARI
ATXN2	-0.411419483026299	0.0013401887760885	0.0250765267753857	0.960103548011825	-0.275327034011358	0.192883964339119	-0.109125088307009	0.617247140102144	Chimp derived	Not human specific	Not SFARI	Not SFARI
ATXN3	-0.245719418418386	0.0031627548149856	0.188624571746362	0.511156224071906	-0.0299542120318282	0.847160150572532	1.00977017253564	1.76387174056605e-18	Chimp derived	Not human specific	Not SFARI	Not SFARI
ATXN7L1	-0.523500773009218	0.0260297948749457	-0.0073964636258283	0.989368674639656	-0.304897027985113	0.367960080822809	-0.564212001171918	0.085099427754624	Chimp derived	Not human specific	Not SFARI	Not SFARI
ATXN7L3	-1.08387338174289	2.2212234507844503e-09	-1.17917279405249	1.00089375942108e-06	0.858640869332954	1.28189883090354e-08	-0.638869294250347	6.44284753063523e-05	Human derived	Not human specific	Not SFARI	Not SFARI
AUNIP	0.81033824065892	6.4841020718612e-08	0.0268999796866944	0.919283873195505	-0.707212578680823	0.0018644815909302	-0.136771725696645	0.562824110266207	Chimp derived	Not human specific	Not SFARI	Not SFARI
AURKA	0.648930531235374	5.11096603741727e-07	0.426602473569732	0.0144730236380691	-0.650960636497922	0.0325523483507232	0.212365066906049	0.327232567180415	Human derived	Not human specific	Not SFARI	Not SFARI
AURKAIP1	0.731366380583567	0.0009943403341522	-0.256961146680822	0.643676723955131	1.30169352927072	5.3443413568009e-05	0.764612938383386	0.0222544784526272	Chimp derived	Not human specific	Not SFARI	Not SFARI
AURKB	-0.882150145784699	0.0418856536763839	-0.10375822425101	0.85978837889276	-5.3327660636539	9.521486378429381e-60	-0.0641237413067939	0.901875705256148	Chimp derived	Not human specific	Not SFARI	Not SFARI
AURKC	0.832471347037763	0.0092280762607372	0.928347564358307	0.0021790504012298	-1.48572669538774	7.47253721616132e-06	-1.92781806510532	3.06194071042162e-10	Human derived	Not human specific	Not SFARI	Not SFARI
AVIL	-1.50554702970766	1.05061377630521e-07	0.0696593672968512	0.899622240111089	-0.105962478816789	0.743229940700524	1.99481462665138	8.070791203349391e-09	Chimp derived	Not human specific	Not SFARI	Not SFARI
AVL9	-0.287300036176793	0.0014259737609092	0.0637275642275388	0.851243598503808	-0.0999403564150887	0.552972383191941	0.472707324701004	0.0009700468780709	Chimp derived	Not human specific	Not SFARI	Not SFARI
AVPI1	0.498181126377415	0.0095333413346914	-0.501273098681911	0.200507900402169	-0.788486850708932	0.0043367400828033	1.04009227187676	7.82207885469753e-05	Ambiguous	Not human specific	Not SFARI	Not SFARI
AWAT1	0.932054596256139	0.0089562326807236	1.4682096396952	0.0026917818954992	0.385946853223681	0.435242397130362	2.95039253710273	6.32053353175303e-05	Human derived	Not human specific	Not SFARI	Not SFARI
AWAT2	-1.6166379369288	5.01427177123312e-07	-0.283515419335659	0.495400135047968	1.72787351241967	0.0236799336557653	1.18843149605354	0.0636428921606756	Chimp derived	Not human specific	Not SFARI	Not SFARI
AXDND1	-0.915163864114969	9.65535635955612e-10	-2.40264110014526	3.74248896535509e-12	-1.2676949602613	4.70741129779638e-07	-0.470296946473576	0.0485355181022942	Ambiguous	Not human specific	Not SFARI	Not SFARI
AXIN2	1.04187747338377	1.4597711257154502e-09	0.558228924394947	0.0609635431482884	0.411664229460995	0.108328302723217	0.514718293787816	0.0367140607147284	Human derived	Not human specific	Not SFARI	Not SFARI
AZIN2	1.17590566733392	9.09472297967601e-33	0.805778268287319	0.0017540907438709	0.56822604352898	0.0001850910345496	1.52293538378559	6.76634409311262e-23	Human derived	Human specific	Not SFARI	Not SFARI
AZU1	-1.12670907197657	6.68252606565448e-05	-0.894871377745941	0.0883906887604568	0.796823607729274	0.0296891300904541	3.68862442732759	7.156489849885422e-14	Human derived	Not human specific	Not SFARI	Not SFARI
B2M	-0.87655793836506	0.0001508859171688	-3.9106811028886	7.324764995070029e-11	-1.29187882134756	4.2252835114395e-06	-3.36242666076391	6.654778632322601e-21	Ambiguous	Not human specific	Not SFARI	Not SFARI
B3GALNT1	1.10122621678371	2.8943617462546e-17	0.349169297837386	0.285397444498674	0.0754673505043355	0.741573398219199	-0.393976024264662	0.0477795695217364	Chimp derived	Not human specific	Not SFARI	Not SFARI
B3GALT1	5.77980329647901	1.5577561948253501e-235	5.24702600566346	3.39455626624453e-46	0.0024611920882167	0.993965319797416	0.042409001414443	0.821828978458491	Human derived	Not human specific	Not SFARI	Not SFARI
B3GALT5	1.39973064417167	1.87452934085996e-07	-1.75163780453369	0.0001293506619522	1.07805836710526	0.0006551708035318	0.918674906079906	0.0035339408650404	Ambiguous	Not human specific	Not SFARI	Not SFARI
B3GAT1	-0.84453603796027	2.8476421867181803e-09	0.0714288810905957	0.76967965028816	0.359769423157081	0.0203807005031079	-0.622993122861519	9.02769583522469e-07	Chimp derived	Not human specific	Not SFARI	Not SFARI
B3GAT2	-0.681903817126336	0.015948937156186	-0.582669692087053	0.123398685972853	-0.905726351991558	0.0090880014586875	-1.72365549021171	8.12758312388215e-08	Human derived	Not human specific	Not SFARI	Not SFARI
B3GNT7	6.12624449158854	2.7254057689256697e-13	0.454757548834344	0.351512441276147	0.354020234038837	0.43453425795351	0.720732888115122	0.1356116076089	Chimp derived	Not human specific	Not SFARI	Not SFARI
B4GALNT1	-0.467480236436743	0.0123172825942265	-0.0798569027656202	0.828627583205314	0.970893436825346	0.0007667018946992	1.11753465879503	7.88155782849301e-05	Chimp derived	Not human specific	Not SFARI	Not SFARI
B4GALNT2	1.4574682563339	4.7951661907092504e-14	0.346715613392702	0.192872076762377	-1.75078497234885	4.58637385268236e-09	0.544271064345781	0.0407835716133796	Chimp derived	Not human specific	Not SFARI	Not SFARI
B4GALT1	1.6506905625243	1.5141112038089597e-11	0.503945165384454	0.19695515417683	1.18531639099141	0.0001258194008562	1.82551414197115	3.11364493648284e-09	Chimp derived	Not human specific	Not SFARI	Not SFARI
B4GALT4	-0.37409685490809	0.0267690342364663	0.177021253794909	0.200980284938005	1.31758408552391	9.268403876348393e-19	0.906992118885796	1.22205980079365e-11	Chimp derived	Not human specific	Not SFARI	Not SFARI
B4GALT5	-0.314531602074355	0.0275953903547197	-0.245498463028833	0.346466935458954	0.0370836570222281	0.875549765783237	1.51371002201925	3.5029105467355697e-11	Human derived	Not human specific	Not SFARI	Not SFARI
B9D1	-0.325469438622015	0.0315426901672455	-0.285290253872114	0.362411806380432	-0.0943534841788914	0.56273514464326	0.607404726815038	0.0008486371712853	Human derived	Not human specific	Not SFARI	Not SFARI
BAAT	-1.63906780382835	1.14117798869183e-41	-1.64638296207661	1.86145952347366e-17	0.584082772898113	0.0001474486139105	-0.647962335283315	0.0029671286003241	Human derived	Not human specific	Not SFARI	Not SFARI
BABAM1	16.5535493523683	0.0	5.19136671771133	8.452450633344641e-105	0.110842714749226	0.527316383996081	-0.0471292532447247	0.765185494516285	Chimp derived	Not human specific	Not SFARI	Not SFARI
BACH1	-0.823139825737302	1.7532754982910502e-09	-0.621148225212384	9.32419379288298e-05	0.0069806383952813	0.943508089319746	-0.223895340813547	0.385635640436768	Human derived	Not human specific	Not SFARI	Not SFARI
BAD	0.993159116704293	1.08951368713694e-13	-0.288680925547232	0.506408440678056	0.89413761048595	7.93404640726547e-07	0.627547722246754	0.0010554863867358	Chimp derived	Not human specific	Not SFARI	Not SFARI
BAG1	0.867810433086821	0.0001471681792328	-0.443281391910341	0.226436194943079	0.851981397144744	0.0017076044414444	-0.727853905797757	0.0085533736200643	Chimp derived	Not human specific	Not SFARI	Not SFARI
BAG2	-0.375300042400132	0.0002363598905234	-0.385335370008071	0.158548093310135	-0.349949112081988	0.0170445830844408	0.215541975897458	0.167554651645985	Human derived	Not human specific	Not SFARI	Not SFARI
BAG3	1.0422335636494	0.0002780734009567	-0.945589228213618	0.000333493815499	0.839412699119619	0.0122896326115601	-3.28595253020537	3.6108274404732e-34	Chimp derived	Not human specific	Not SFARI	Not SFARI
BAG4	-0.478668297785248	1.8843782356554e-10	-0.444151114467078	0.0028661639467267	0.289530284860639	0.0110188893113192	0.0675416817405235	0.697747015894167	Human derived	Not human specific	Not SFARI	Not SFARI
BAG5	1.67015792118467	5.08779645514049e-21	-0.436404109255306	0.274217835744313	1.00378240691605	0.0001704745324675	-0.0659700840003072	0.819248470420178	Chimp derived	Not human specific	Not SFARI	Not SFARI
BAG6	-0.596262929897572	3.81618438138403e-09	-0.664075341760877	0.0032233638178206	-0.0754622105480349	0.691292036715482	-0.48782807251185	0.0035171330538104	Human derived	Not human specific	Not SFARI	Not SFARI
BAHD1	-0.486321755377244	0.0034749442524555	-0.174890708554602	0.536955264071348	-0.0471933151455981	0.860744639113892	-0.442565418967027	0.0783617847351648	Chimp derived	Not human specific	Not SFARI	Not SFARI
BAIAP2	-0.584301655182479	0.0117377894269067	-0.427772776663459	0.195648237846206	-0.0113546552278131	0.975773891345592	-0.609293076170261	0.0469590273511604	Human derived	Not human specific	Not SFARI	Not SFARI
BAIAP2L2	1.66195833579982	2.3871639575883097e-11	0.414417077699909	0.386477085057437	1.7674819721417	1.66515533941249e-06	3.10457114193057	2.0626596384016e-14	Chimp derived	Not human specific	Not SFARI	Not SFARI
BAK1	0.852356757351712	1.0225820252083501e-19	0.832601579669461	1.69276099078269e-06	1.31338989506609	1.28871338120837e-08	0.739186525336975	0.0001863681604621	Human derived	Human specific	Not SFARI	Not SFARI
BAMBI	-2.24153790892554	6.57159551190897e-07	-0.558402470400828	0.431936990876622	-2.58598131544146	3.05081643115177e-06	-3.03913219426124	1.63268538988873e-10	Chimp derived	Not human specific	Not SFARI	Not SFARI
BANF2	-0.839517775383419	0.000253907618922	-0.6574740805727	0.191446704543941	-2.0187134173662	6.32620156752833e-08	1.00996444138356	0.0480574171656845	Human derived	Not human specific	Not SFARI	Not SFARI
BANK1	-0.416558200626874	0.0145386141005373	1.0812770314608	0.0001960570846128	-0.468222812180617	0.0316722417587665	0.851862580537083	0.0003062862738408	Ambiguous	Not human specific	Not SFARI	Not SFARI
BARX2	2.25229935211051	3.39989306566597e-10	1.70772449767244	0.001089916873544	1.65818234061356	0.0019053317305788	2.85312917314586	1.45322808817151e-06	Human derived	Human specific	Not SFARI	Not SFARI
BAX	0.66884504956474	1.81469929745519e-05	-0.175258883962142	0.640856668490072	0.407037798335806	0.0870296995120648	0.44649494195985	0.0401979580697056	Chimp derived	Not human specific	Not SFARI	Not SFARI
BAZ1A	-0.332191452493621	0.0314548148418448	0.790860459093898	0.0001824431121361	0.0307473301434723	0.916835146292545	-1.36931263483569	6.3673404079393894e-12	Ambiguous	Not human specific	Not SFARI	Not SFARI
BAZ1B	-0.581180343063263	4.18640306246607e-08	-0.391414691630976	0.0366649061792723	-0.279249588923876	0.0996776438395917	-0.488062997120959	0.0010153140624979	Human derived	Not human specific	Not SFARI	Not SFARI
BAZ2A	-0.323671952803347	0.0009462139974553	-0.312125824177091	0.219602657691957	-0.0316869481618246	0.86652718773272	0.0929768209167678	0.587786836476495	Human derived	Not human specific	Not SFARI	Not SFARI
BBIP1	0.76195811977378	4.5992434697125695e-12	0.671669802990926	0.000340144588171	0.929069225016317	2.81251912301976e-06	1.10138143456988	1.24267989490537e-09	Human derived	Human specific	Not SFARI	Not SFARI
BBS1	9.66533205682704	0.0	8.66310463246308	1.15438998154452e-87	0.570364561690029	5.33634029550516e-05	1.8861250850903	1.1449593081039e-22	Human derived	Human specific	Not SFARI	Not SFARI
BBS12	1.29067764319214	1.13525000878713e-12	0.295536768903981	0.548080622272741	-1.35864865531601	1.03137019598067e-06	1.33621551955642	1.03403945076483e-05	Chimp derived	Not human specific	Not SFARI	Not SFARI
BBS5	10.509117881204	6.90139642451178e-308	8.86443668178114	1.15978447753926e-43	0.559792066868111	0.0130969546133937	0.733564308988487	0.0009627660650129	Human derived	Human specific	Not SFARI	Not SFARI
BBS7	0.524780880914154	2.7717512528167502e-09	0.176435543625068	0.114554217597263	0.394432105287225	0.0068304144993283	-0.19474469755248	0.106759653699109	Chimp derived	Not human specific	Not SFARI	Not SFARI
BBX	-0.32111696646824	0.0019930899950999	-0.226896909979969	0.214129203285411	-0.325376886088349	0.0350229029259642	-0.231112035849417	0.189520128540184	Human derived	Not human specific	Not SFARI	Not SFARI
BCAN	0.804250599120862	1.03448231747827e-06	0.0017874858015547	1.0	2.08351120611857	1.2321488683763198e-11	0.36462659750396	0.162022086072251	Chimp derived	Not human specific	Not SFARI	Not SFARI
BCAP29	0.504315382555522	0.0003976728217962	0.319191845399443	0.346148184082754	0.385653458706094	0.0604449764180546	0.145709795944752	0.563442316720202	Human derived	Not human specific	Not SFARI	Not SFARI
BCAP31	0.356226612945887	0.0243100916663085	3.12121191362875	1.3391920528908202e-25	0.246328776533959	0.437795219168161	-0.786741512799336	0.0296562915885785	Ambiguous	Not human specific	Not SFARI	Not SFARI
BCAT2	-0.6269724326126	3.52018950086835e-05	-0.624495245752221	0.0509280492327113	-0.290079046026599	0.234652705097512	0.23020297096462	0.33067005463764	Human derived	Not human specific	Not SFARI	Not SFARI
BCDIN3D	0.338845332426146	0.010865057217268	-0.337197340672848	0.220423281559449	-0.988334463194448	3.426179520478609e-11	-0.148039585077003	0.325978303447325	Chimp derived	Not human specific	Not SFARI	Not SFARI
BCKDHA	3.0073843410514	3.1953457312776296e-77	5.95626843019346	1.29768986964503e-37	-0.768820430389381	1.27368654093235e-13	-0.633618423827744	1.10274972985636e-07	Human derived	Not human specific	Not SFARI	Not SFARI
BCKDHB	-0.514363513795827	0.0001206971425308	0.140049045229823	0.669013369790481	0.468003236594021	0.0176725941514185	0.50493630297942	0.0116621429876022	Chimp derived	Not human specific	Not SFARI	Not SFARI
BCL2L1	-0.409826041162502	0.0084136319422846	-0.14654096788771	0.599342481710503	-0.295445768207869	0.224307138293665	0.162925705174328	0.50766150420639	Chimp derived	Not human specific	Not SFARI	Not SFARI
BCL2L10	-2.18430562091983	1.07797838555522e-18	-1.61678782937957	2.15824978809562e-05	1.63405095221519	8.06683607603076e-05	1.13948937135338	0.0054123405015255	Human derived	Not human specific	Not SFARI	Not SFARI
BCL2L11	-0.634300962852617	0.0002881090097428	0.0742470106488253	0.791478672279292	-0.267694954127629	0.341338975123713	-2.52309011108221	1.78689620464902e-30	Chimp derived	Not human specific	Not SFARI	Not SFARI
BCL2L12	-0.599196772036347	0.0052634608869648	-0.913787147364641	0.0092040558993562	-1.91740797074698	2.50039388098816e-06	-0.48054105656367	0.154057378881531	Human derived	Not human specific	Not SFARI	Not SFARI
BCL2L13	-0.352353916014682	0.0002801302956393	-0.132111576290985	0.588321604967808	-0.391376806205356	0.0159164316364417	-0.622057015377202	3.24382764085722e-05	Chimp derived	Not human specific	Not SFARI	Not SFARI
BCL2L15	-0.554692857994651	0.0004779621006124	0.414667656729028	0.334116130255293	3.13566083614517	7.25363495039226e-32	1.2128689681655	4.6596480716566e-05	Chimp derived	Not human specific	Not SFARI	Not SFARI
BCL3	0.662832438401212	0.0050383002350371	-0.133874200093459	0.802433068655104	0.219068989650213	0.675365913582534	-2.67554521394036	3.4664306666600096e-57	Chimp derived	Not human specific	Not SFARI	Not SFARI
BCL6	-0.648352880686583	0.0441746972812957	0.178693022490253	0.696581517255187	0.889749763529689	0.0076692497071139	-1.47389321270986	1.74062415449133e-06	Chimp derived	Not human specific	Not SFARI	Not SFARI
BCL7A	-0.669148171993449	3.19333322820352e-06	-0.923485239399518	1.33001548876291e-06	-0.207162024282004	0.353939864991336	-0.146522613956165	0.614687860203856	Human derived	Not human specific	Not SFARI	Not SFARI
BCL9	-0.822978241669443	7.32818549303336e-17	-1.43952756482864	7.352691065809189e-12	-0.231950077910459	0.155620756191347	-2.31898027660324	1.28811311355625e-48	Human derived	Not human specific	Not SFARI	Not SFARI
BCL9L	-1.32291401025178	2.61413198283498e-09	-1.20586898468507	9.10682842984634e-06	-0.0811258951684989	0.801259853409253	-0.568881152185956	0.0420235811078756	Human derived	Not human specific	Not SFARI	Not SFARI
BCLAF1	-0.431834621732929	3.50486757197292e-06	-0.779277841753019	2.39339828560362e-05	0.171526881374512	0.407535579696625	-0.410039073667393	0.0108485671256279	Human derived	Not human specific	Not SFARI	Not SFARI
BCO2	1.04127331172745	3.8568869744321204e-19	2.27676065640692	2.3352089391532897e-22	2.64612203055552	1.10725573504103e-46	4.56352624792091	2.0145346509515e-81	Ambiguous	Not human specific	Not SFARI	Not SFARI
BCOR	1.06567937114392	1.1332142606210599e-11	1.29017288082286	5.63200494098367e-14	0.206924268489529	0.451844381950149	1.63056007974529	1.4341703852491798e-18	Human derived	Not human specific	Not SFARI	Not SFARI
BCORL1	-0.696755348201099	2.45038257029654e-06	-0.447654773769019	0.0600076201387628	-0.521329949737165	0.0158995546368251	0.055372717888056	0.793453678451595	Human derived	Not human specific	Not SFARI	1.0
BDH1	0.531558706284979	0.0030418714695113	0.400614768073616	0.33571166321655	1.90663197929983	7.912912387015309e-12	2.37837194121937	1.66632880629642e-20	Human derived	Not human specific	Not SFARI	Not SFARI
BDH2	-2.12279109867705	5.4774530280824e-37	-2.60309529858607	2.61439791123692e-32	-3.54070639827143	4.20874014520161e-36	-4.91279152309838	4.45925454871017e-101	Human derived	Human specific	Not SFARI	Not SFARI
BDKRB1	3.54738246372557	4.10301854828111e-15	3.20107961200476	6.69425795349193e-09	-1.39065276125465	0.0023234530016552	0.23134730865942	0.555016276250011	Human derived	Not human specific	Not SFARI	Not SFARI
BDP1	-0.575024929778217	3.28288912537301e-10	-0.163705604354815	0.381857427960872	-0.499204716297895	0.0060079408728717	-0.237760821254966	0.0847414380382462	Chimp derived	Not human specific	Not SFARI	Not SFARI
BEGAIN	-0.616590219223372	0.0214807479440947	0.0261547201610388	0.990255292579884	0.768776756110656	0.0388481451681921	1.09043030555584	0.0008045142406145	Chimp derived	Not human specific	Not SFARI	Not SFARI
BEND2	1.154089512585	2.79640541129146e-05	0.627979313120405	0.0872424053735256	-1.13636652360412	0.0062338338282068	0.0710785708324056	0.811436828357713	Human derived	Not human specific	Not SFARI	Not SFARI
BEND6	-0.310964347510589	0.0324460409925244	0.374658299035838	0.106086630798576	0.280624329238537	0.168520847959542	-0.357414498099239	0.0737177391610961	Ambiguous	Not human specific	Not SFARI	Not SFARI
BEST1	-0.56355308083822	0.0190093388185758	-3.12864665627227	7.70482580213841e-32	-3.56956739286062	4.3171714026531397e-26	-0.368551713347895	0.221393590981855	Ambiguous	Not human specific	Not SFARI	Not SFARI
BEST2	-1.4456475232451	4.35635133525642e-08	0.188163316718875	0.691435556437357	-2.97005700570814	7.69057040456765e-10	0.71022067357918	0.196798782126074	Chimp derived	Not human specific	Not SFARI	Not SFARI
BEST4	2.03628621864124	1.34189831811407e-28	1.44745535920472	0.0021706222012032	2.79786557517675	7.40536126904129e-17	0.608315545576996	0.027799796174984	Human derived	Human specific	Not SFARI	Not SFARI
BEX1	1.34333238083318	0.0001958077504945	-0.912408864020652	0.157017813728794	1.25761317450114	0.0052222571989105	-1.08416696913554	0.0189987501979845	Chimp derived	Not human specific	Not SFARI	Not SFARI
BEX2	0.954923218684866	0.0013376421986101	-0.83641225934732	0.0947991251995256	0.751823505199731	0.0682486474071951	-0.774607540182004	0.0884260105677564	Chimp derived	Not human specific	Not SFARI	Not SFARI
BEX4	0.971657719430627	0.0033864953891174	-0.339647859065499	0.600313254661253	1.46446611933543	0.0006695029062083	-0.562539435980719	0.204261353693677	Chimp derived	Not human specific	Not SFARI	Not SFARI
BEX5	0.986265266423926	0.0020741380081305	-0.563506083715704	0.358868303441486	6.23738274275105	7.450752834951141e-31	-0.787470448601017	0.0466605697439072	Chimp derived	Not human specific	Not SFARI	Not SFARI
BFSP2	0.554959940570386	0.0008523877287198	-0.493965884516251	0.0983931955326056	-0.682523228073768	0.0016032492612465	1.73985274143429	1.44506316591908e-11	Chimp derived	Not human specific	Not SFARI	Not SFARI
BGN	1.40322548530366	0.0100219708918798	-0.0726187967196427	0.812873150200532	2.43187385540755	0.0053197937729474	5.34577342952061	0.0001261134933805	Chimp derived	Not human specific	Not SFARI	Not SFARI
BHLHB9	-0.376163485295636	0.005210818406984	-0.416209063804522	0.0590965734580954	8.42934244480463	8.575906551684351e-111	1.62576397075481	8.0241553990718e-14	Human derived	Not human specific	Not SFARI	Not SFARI
BHLHE22	-1.13983702361862	4.76785277614527e-06	-2.26705996639097	8.09467396456062e-06	-0.65164813065564	0.0169524351434903	-1.23828046604037	0.0026654898794909	Human derived	Human specific	Not SFARI	Not SFARI
BHMG1	1.5926047718276	2.56746259800027e-23	0.557472276887267	0.0550668986628418	-0.780126297238741	0.0004891285798989	3.36805989643036	4.12205668089055e-33	Chimp derived	Not human specific	Not SFARI	Not SFARI
BHMT	0.599303724785821	0.0006004328995211	-0.151884030682396	0.703561848673608	-1.60708732639369	2.71899418055548e-10	1.8046623118538	2.64166037806665e-10	Chimp derived	Not human specific	Not SFARI	Not SFARI
BICC1	-0.573848605447184	0.0014628005340768	0.290207735499434	0.201441237443294	-0.332302018015419	0.2938103568025	1.9218905830481	8.213677218161211e-17	Chimp derived	Not human specific	Not SFARI	Not SFARI
BICD2	-0.559371998118026	6.38127884602074e-05	-0.457649298121395	0.0274543583220852	0.303234389863424	0.0590373977483713	0.209267348088901	0.250530803688763	Human derived	Not human specific	Not SFARI	Not SFARI
BID	0.660425244177776	0.0018023963876368	0.342978257847044	0.242891759052155	-0.0002988779809845	0.980078430326114	-0.173443655170646	0.535714367576799	Human derived	Not human specific	Not SFARI	Not SFARI
BIN2	0.858537269056768	7.09835007598647e-07	0.033577938214459	0.84752664444022	-0.69734413000893	0.0114528104972404	1.99505722665022	5.79402084851089e-10	Chimp derived	Not human specific	Not SFARI	Not SFARI
BIN3	-0.749423093049756	1.81789757567415e-12	-0.330407873008055	0.221401830984764	0.165148440788396	0.366002577997216	-0.726644230681692	1.01972687578674e-05	Chimp derived	Not human specific	Not SFARI	Not SFARI
BIRC2	0.287961519820333	0.0006564072035188	-0.110880768691978	0.65003659858645	0.252514601996927	0.109584013350526	0.404093148579917	0.0204820106904824	Chimp derived	Not human specific	Not SFARI	Not SFARI
BIRC5	0.621610169386301	0.006420999278858	0.851486860117797	0.0194900747251932	0.629040490602405	0.0581402533120576	-0.0434195967131147	0.880800896014033	Human derived	Not human specific	Not SFARI	Not SFARI
BIRC7	-2.42596509419549	0.0044895199275121	0.279635167380357	0.654277061940644	-1.25181265069834	0.101287456717523	0.141216291813688	0.72230718085915	Chimp derived	Not human specific	Not SFARI	Not SFARI
BIVM	0.515659053057683	1.0168674794651001e-10	16.4623738838159	6.35530076660577e-287	-0.77813190368156	1.38856251904604e-10	0.0414142831390269	0.801078192385568	Ambiguous	Not human specific	Not SFARI	Not SFARI
BLCAP	-1.0731831911021	3.43141752951108e-08	-1.13370386533578	0.0003899787168773	1.34426275440683	1.79734276929421e-08	-0.489758357557684	0.159819286137441	Human derived	Not human specific	Not SFARI	Not SFARI
BLK	0.749812189641771	0.0133276430771746	0.209868018185778	0.588321604967808	-2.06807284610334	6.27755081070811e-09	-2.41432738487719	4.76529543024317e-12	Chimp derived	Not human specific	Not SFARI	Not SFARI
BLOC1S2	0.437901790052871	7.29429879776172e-05	-0.639278615207288	0.106258070052092	-1.69053372650008	1.13780980614723e-27	0.549173389057684	0.0016843899310974	Ambiguous	Not human specific	Not SFARI	Not SFARI
BLOC1S4	1.77237174659244	3.41755659299463e-10	0.072649510612296	0.921715322687027	1.34027629464262	0.0004627813267255	1.52322884485849	0.0001415320464125	Chimp derived	Not human specific	Not SFARI	Not SFARI
BLOC1S6	8.33852568116989	9.47327278929915e-117	5.33669265125312	1.92685646613264e-11	0.324168898312356	0.182756451419939	-1.63249277604611	1.65292224131634e-09	Human derived	Not human specific	Not SFARI	Not SFARI
BLVRB	-0.389340675306163	0.0320395560383674	-0.959695722348001	1.78604042458017e-05	-1.40639748793746	9.19718516613064e-17	-0.802009026365689	2.52560512226676e-07	Ambiguous	Not human specific	Not SFARI	Not SFARI
BLZF1	-0.184023335091128	0.035345486719844	0.0133794704783566	0.9689506686979	1.58635377916839	3.46980209582171e-16	0.811869279115193	4.09244721657379e-06	Chimp derived	Not human specific	Not SFARI	Not SFARI
BMF	-1.12585405106152	0.0028085276606869	-1.56197734584695	0.0015741985666939	-0.281513893009997	0.593202659219614	0.562852059051769	0.305847720530079	Human derived	Not human specific	Not SFARI	Not SFARI
BMI1	-13.0215493668852	3.9101751678333704e-54	-14.9970491869135	2.89051824193164e-67	-13.6752144189637	7.51637951560943e-106	-14.9955934141403	4.82291828005516e-174	Human derived	Human specific	Not SFARI	Not SFARI
BMP3	-0.437720533837083	0.0460730364887352	2.08746654535366	3.6840265546486e-06	3.18543838979802	8.9046676952962e-14	2.95072119218839	1.80885172207118e-17	Ambiguous	Not human specific	Not SFARI	Not SFARI
BMP4	-2.05403562031124	5.513481609430411e-25	-2.51243718876895	7.192304773830971e-10	-2.74233105857164	2.9177722881428104e-23	-0.620409473041098	0.0963221919851749	Human derived	Not human specific	Not SFARI	Not SFARI
BMP6	-1.34674818688831	1.20088002365008e-07	-0.480013007119137	0.0677266965192155	-1.18384532698897	0.000103753550765	-4.57121678878819	6.77656827969571e-78	Chimp derived	Not human specific	Not SFARI	Not SFARI
BMP7	1.04876063658479	2.1942403176643698e-11	0.971210174505704	1.51802009093549e-06	-0.0246990472165278	0.920861746479761	0.216648709908891	0.357613761725231	Human derived	Not human specific	Not SFARI	Not SFARI
BMPR1A	-0.383780487585033	0.0063742358703983	-0.0925781270487332	0.734862012528258	-0.589483746148126	0.0013301508306344	-0.164852865397089	0.406518160100005	Chimp derived	Not human specific	Not SFARI	Not SFARI
BMPR1B	-0.68818835781759	0.0098819324372777	2.24687688315516	1.26123654209195e-09	-1.29129159762254	0.000282575287148	0.573596461138853	0.114710159884011	Ambiguous	Not human specific	Not SFARI	Not SFARI
BMPR2	-0.657489433761488	1.65687433639977e-07	-0.155345246929474	0.563953206117971	-0.208230542988345	0.269375483583998	0.525659696716905	0.0069934970708192	Chimp derived	Not human specific	Not SFARI	Not SFARI
BMX	-0.71446682693036	0.0047712267306797	-1.90261488248115	9.92741053957179e-06	2.17968005676945	5.41027000513251e-07	3.3374607153994	1.13706075681514e-11	Ambiguous	Not human specific	Not SFARI	Not SFARI
BNC1	1.67350048388337	1.27323828499521e-06	1.94949718322199	5.92192568153745e-06	0.0564004635035547	0.774492753095839	0.695680120249674	0.100876695107704	Human derived	Not human specific	Not SFARI	Not SFARI
BNC2	0.51531401081325	4.5453910239294e-06	0.0564155541498891	0.814119707565623	-1.32446054112011	7.20999251992045e-09	1.13782120755816	4.86032778002774e-06	Chimp derived	Not human specific	Not SFARI	Not SFARI
BNIP1	-0.244722217947383	0.0165236636166543	0.0358703686926411	0.86958927290102	0.0375270710712693	0.812112638649682	0.0317985121542509	0.821301829999393	Chimp derived	Not human specific	Not SFARI	Not SFARI
BNIP3L	-1.3951266488472	1.29164570417717e-32	-0.876916490377899	0.0001724292400262	0.867936691103522	3.25605904247082e-08	-0.43545758900625	0.0043482409196414	Human derived	Not human specific	Not SFARI	Not SFARI
BOC	-0.84371381228777	0.0017684674891285	0.145349106213207	0.726739855591969	2.00853120583203	1.707630446611e-07	2.85788537090863	2.0243239494737299e-13	Chimp derived	Not human specific	Not SFARI	Not SFARI
BOK	0.910472548651533	3.29603360379384e-05	-0.223939732652817	0.555457462676901	0.396504762930365	0.350995032587109	-1.28903679079386	4.9491830329819e-09	Chimp derived	Not human specific	Not SFARI	Not SFARI
BOLA3	0.822026377813193	8.29084411638785e-14	-0.514040815777185	0.0281405664282613	0.665159650100053	1.84611302212772e-05	0.396190383079917	0.0384654723381423	Chimp derived	Not human specific	Not SFARI	Not SFARI
BOLL	0.847003049174999	6.41248727351062e-05	-0.11776893163314	0.757688003532697	-0.286418938869536	0.347315790958022	-1.92171860994883	8.79463314380054e-16	Chimp derived	Not human specific	Not SFARI	Not SFARI
BOP1	-0.398725099556672	0.0019157779780595	-0.81563044651938	9.0171154050731e-06	-0.197312654072004	0.331187492232132	-1.68018563536291	8.148826962167522e-14	Human derived	Not human specific	Not SFARI	Not SFARI
BPGM	1.90040195267108	1.09111538174117e-18	1.51839007160188	0.00180885162777	2.26959856365019	8.95883211125168e-11	2.92618612081284	1.69168991188292e-14	Human derived	Human specific	Not SFARI	Not SFARI
BPHL	0.305352826533725	0.0002115514017298	-0.162598288273293	0.425882587775231	-0.322574598673654	0.0206556637270581	-0.394167177454335	0.0009939788492051	Chimp derived	Not human specific	Not SFARI	Not SFARI
BPI	-1.52140591143478	1.83191413751032e-08	-1.41434876991178	4.15657318694225e-05	-2.1070739110962	4.1125534359417405e-09	1.1058364449504	0.0452277364407341	Human derived	Not human specific	Not SFARI	Not SFARI
BPIFB4	-0.918074496238047	1.92034108276328e-05	-0.0282079674511459	0.765814774881754	-0.41558235499022	0.315340584257712	-0.0005364163314418	0.830131201356275	Chimp derived	Not human specific	Not SFARI	Not SFARI
BPIFC	-2.48971213246701	4.56486056761363e-47	-1.38048718368195	0.0198441895206918	-3.71554861876419	4.66083103377536e-92	0.463084319582539	0.0521877802351557	Human derived	Not human specific	Not SFARI	Not SFARI
BPNT1	-0.480737997786819	5.68230170485308e-05	-0.189730627605894	0.353083701478555	-0.946021455793231	3.59758623457376e-13	1.35802914088867	8.229089773025831e-09	Chimp derived	Not human specific	Not SFARI	Not SFARI
BPTF	-0.546426079883729	9.97558401885962e-07	-0.217798748764051	0.366640851949818	0.0797734419223614	0.664673691885201	-0.561618727982258	0.0002497885988105	Chimp derived	Not human specific	Not SFARI	Not SFARI
BRAP	-0.192371545335864	0.016213358909705	-0.0388502875510482	0.877169697491986	-0.191163211129037	0.0933996056111532	-0.54167802488985	6.44179039727761e-07	Chimp derived	Not human specific	Not SFARI	Not SFARI
BRAT1	0.243560216650358	0.0320381856595546	-0.271714215128563	0.347753763283089	-0.446312504346648	0.0018152490756703	-0.0535547392133859	0.822379347674472	Ambiguous	Not human specific	Not SFARI	Not SFARI
BRCA1	0.506355726468085	0.0007566144475615	-0.553952877871011	0.0245294549182664	-1.63817908187456	7.95296787060618e-13	-0.960800840074661	5.74826423780682e-08	Ambiguous	Not human specific	Not SFARI	Not SFARI
BRCC3	0.254191953997755	0.0022556309049012	0.293265554934282	0.0481814466094303	0.880907866923549	2.03693305744115e-06	-0.918917543247055	3.26312743290606e-15	Human derived	Not human specific	Not SFARI	Not SFARI
BRD2	-0.651556618441166	1.10220418564297e-06	-0.691411895742919	0.0004955191988285	0.256441600716427	0.139550006946341	0.440832648685796	0.0077250989955544	Human derived	Not human specific	Not SFARI	Not SFARI
BRD8	-0.23249844047216	0.0307473975890958	-0.283734396677562	0.1403851080438	-0.568542417461006	5.13849746036443e-05	-2.01241013880395	3.20315662840184e-26	Human derived	Not human specific	Not SFARI	Not SFARI
BRDT	0.408562210345632	0.0001988080538433	1.86763091935853	5.0976775662679996e-20	0.813816200875263	0.0046663620969191	2.76747045430284	1.10540005868207e-20	Ambiguous	Not human specific	Not SFARI	Not SFARI
BRF1	-1.33170981931144	1.1552828678703901e-17	-0.662318619989489	0.0274353883354754	-0.894101768350549	1.58446979465961e-06	0.371200071130456	0.0714909863140964	Human derived	Not human specific	Not SFARI	Not SFARI
BRF2	0.300174655179636	0.0053838669258505	-0.0520066495026418	0.852777546098831	-1.11272030847791	1.17074417963333e-08	0.45990882660397	0.0556342199265245	Chimp derived	Not human specific	Not SFARI	Not SFARI
BRI3	-0.57097325924249	0.0001776031099008	-1.4902753504598	3.53079286212503e-08	0.166372538596862	0.532546322414753	-0.323989837971943	0.348341640111823	Ambiguous	Not human specific	Not SFARI	Not SFARI
BRINP2	-1.02370497632832	1.14408470847742e-13	-0.144896401472882	0.625602099435896	0.751351841554128	8.68966451511131e-05	0.689401954343761	3.75260176557434e-07	Chimp derived	Not human specific	Not SFARI	Not SFARI
BRIP1	-0.415203068097135	0.0123569428204408	-0.102461691108362	0.783085679507292	-0.379602590466657	0.107905163694641	-2.0876745943487	1.36093140357701e-21	Chimp derived	Not human specific	Not SFARI	Not SFARI
BRIX1	0.501025712219837	0.0206748339131299	0.296113750697092	0.526657276163787	0.500148253532344	0.128440975430251	1.05881042035079	0.0015340203278067	Human derived	Not human specific	Not SFARI	Not SFARI
BRK1	0.538624341773927	0.0394844159294331	-0.246269175240917	0.682721978026177	0.335202179702227	0.364718931780241	0.876544539344036	0.0146410049756058	Chimp derived	Not human specific	Not SFARI	Not SFARI
BRMS1L	-0.35099366126856	3.0374643856773e-05	-0.322314624242147	0.0534421394904901	-0.307578525225753	0.0456344994446109	-1.23354867235701	2.69239125449413e-21	Human derived	Not human specific	Not SFARI	Not SFARI
BRPF1	-0.317658135142887	0.0146039467764204	-0.418623145641871	0.0068980591156089	-0.20862519081645	0.304259882064568	-0.386959034390159	0.0145155109192986	Human derived	Not human specific	Not SFARI	Not SFARI
BRPF3	-0.341494958980358	0.0097555163470392	-0.0066206880381078	0.988804961083542	0.331451391254377	0.12116989398199	-0.167497663869721	0.386206517982229	Chimp derived	Not human specific	Not SFARI	Not SFARI
BRWD1	0.330965002140455	2.05645950535429e-05	0.371923739569127	0.0072702252563772	0.487338925660255	0.003884079755511	0.514891376774218	0.0014465104701845	Human derived	Human specific	Not SFARI	Not SFARI
BSDC1	0.535673045993677	0.0003623215639465	-0.0768304463808783	0.77376629952851	-0.233711591668406	0.278109617478164	0.313298774339911	0.127253994908429	Chimp derived	Not human specific	Not SFARI	Not SFARI
BSG	2.04007550898958	3.4796269908815996e-51	-0.317122667980975	0.441903242874232	-0.0645560365915399	0.777439396453879	1.40889898315206	1.69162928938678e-13	Chimp derived	Not human specific	Not SFARI	Not SFARI
BSN	-0.527967128049379	0.0019990431037964	-0.359708333541801	0.18136808852616	0.965496977283693	0.0001925796720747	-0.340398915060662	0.188169321204177	Human derived	Not human specific	Not SFARI	Not SFARI
BST2	2.23765316323457	0.0157141233345429	-0.252018412095831	0.696674034634554	-0.273871228009879	0.585252818531326	-0.315454701131883	0.576174874450794	Chimp derived	Not human specific	Not SFARI	Not SFARI
BSX	1.16831569034933	0.0064640305666156	0.0458024213495984	0.789981885136899	-3.34423293534913	3.9486129064463897e-11	-0.241624890089538	0.604057266446149	Chimp derived	Not human specific	Not SFARI	Not SFARI
BTBD16	0.786078818205267	0.0004338762320466	0.39520042673281	0.4769391625053	-1.76632091205881	2.14764891592837e-09	0.795735224681887	0.0554373568679316	Human derived	Not human specific	Not SFARI	Not SFARI
BTBD18	3.02696391434133	5.68584321371012e-21	0.460670548236902	0.318730530452003	-0.646859312267921	0.0695611082501266	-0.795153934199706	0.0150003296208318	Chimp derived	Not human specific	Not SFARI	Not SFARI
BTBD19	1.18722103998137	6.60850090582899e-19	0.418451045045487	0.192634482987483	-0.66457349019643	0.0009450168165715	3.5915235291162	1.19484043073001e-48	Chimp derived	Not human specific	Not SFARI	Not SFARI
BTBD3	-0.631558071701653	0.0001514231738859	-0.287592413532848	0.348960961580833	-0.366699776706718	0.0903697692949108	-0.913400887304301	8.96918579193438e-06	Chimp derived	Not human specific	Not SFARI	Not SFARI
BTBD6	1.74118170430843	4.76254719036665e-08	0.0711654243126813	0.930537081560669	0.419324570204606	0.287705231105154	0.467951765720658	0.237820951013306	Chimp derived	Not human specific	Not SFARI	Not SFARI
BTBD9	-0.463151133460685	0.0001699501214332	-0.156070890256827	0.554619726777966	-0.738605645654942	5.79910824516734e-06	-0.264534173585667	0.112378223275096	Chimp derived	Not human specific	Not SFARI	Not SFARI
BTC	0.54279512851303	0.0021936847734959	0.0199511303506972	0.978638382982481	4.15733642924751	1.5872919097734798e-33	1.86169496549145	1.9768892747597295e-11	Chimp derived	Not human specific	Not SFARI	Not SFARI
BTF3	2.00455518496775	7.3379428526017e-13	-0.106813563176786	0.874542671357699	1.41098617660606	0.0005681728185915	1.14535092583553	0.0057056606596712	Chimp derived	Not human specific	Not SFARI	Not SFARI
BTF3L4	-0.197564898756011	0.0139415415460605	-0.225748802631819	0.339561321024472	-0.583169618034262	6.26924861438629e-11	-0.322285427506987	0.0048476617575717	Human derived	Not human specific	Not SFARI	Not SFARI
BTG1	-0.642925083191639	0.0095845232605262	-1.27812803445563	0.0047108935137201	0.567389013993415	0.109907640926653	-0.270701849525958	0.523405162572153	Ambiguous	Not human specific	Not SFARI	Not SFARI
BTG4	0.854389839432002	0.0023351607781483	-4.78595296757886	6.22493283557889e-49	-4.09709351159443	3.49004529003882e-36	0.83436654590626	0.0874709187555504	Ambiguous	Not human specific	Not SFARI	Not SFARI
BTK	2.0107637747218	9.073355717695809e-11	0.519266127589556	0.214498620063074	-0.587079757787958	0.15895017582201	-0.87056278491094	0.0218410934968509	Chimp derived	Not human specific	Not SFARI	Not SFARI
BTN1A1	2.41940722787913	8.82183812682273e-10	0.471913052866624	0.315880428403165	-0.233920786748472	0.54450037968497	-5.94767548907566	1.51356489167946e-115	Chimp derived	Not human specific	Not SFARI	Not SFARI
BTN2A2	-7.24762291315921	6.71515169975604e-11	-9.36276190921675	1.0074740649080999e-14	-6.89236894540203	0.0002540326273969	-15.3403939877498	2.06998548723247e-117	Human derived	Human specific	Not SFARI	Not SFARI
BTN3A3	-1.63794515424785	2.57586819533276e-11	-2.97638230121564	1.43237161383037e-31	-3.00644742251299	9.7579434536631e-45	-3.07708914585503	7.11812775644208e-19	Human derived	Human specific	Not SFARI	Not SFARI
BUB1B	1.72192879869831	2.51516716613484e-13	0.704702942134167	0.057895188286902	-1.9318343280596	6.16745008750036e-10	-1.12026079210218	0.0003456332920128	Chimp derived	Not human specific	Not SFARI	Not SFARI
BUD13	0.411788697926282	0.0013699257860634	0.0605267246974726	0.783498952020102	-0.235471115488452	0.0800073717681217	-0.95150105052411	1.01468780043068e-11	Chimp derived	Not human specific	Not SFARI	Not SFARI
BVES	1.07169939422447	0.0001828202969408	1.85526709355152	1.3141026395593e-05	-0.0130035512271037	0.942938752665675	2.01794488847216	0.0006313263217841	Human derived	Not human specific	Not SFARI	Not SFARI
BYSL	2.02256660059866	4.20596585103087e-30	0.93150006181801	0.0338774393519	0.453614015848661	0.0814652613215929	1.0295458299453	1.35712373509288e-05	Human derived	Not human specific	Not SFARI	Not SFARI
BZW1	1.18345769387309	9.25676575221004e-32	-0.43180504091346	0.252822103680392	1.17709204198593	7.239157017321619e-11	-0.910371065611769	1.62332031905387e-06	Chimp derived	Not human specific	Not SFARI	Not SFARI
BZW2	-0.243880444630431	5.01870280316921e-05	0.0339274368856264	0.850848567356026	0.676634288483752	3.7577305902118e-06	0.571622266281692	8.17887600256723e-06	Chimp derived	Not human specific	Not SFARI	Not SFARI
C1D	0.409777712219723	0.0009059838633986	-0.690210873976732	0.0010527266603817	0.501171775292768	0.0319498052107878	-0.926882561126137	1.27121860459499e-06	Ambiguous	Not human specific	Not SFARI	Not SFARI
C1GALT1	0.51239373359277	5.50375704081473e-05	0.870433947525905	4.02733562020607e-06	0.464967196058947	0.01203879998291	0.98397580264303	3.7653302615537e-06	Human derived	Human specific	Not SFARI	Not SFARI
C1GALT1C1	1.21101301971472	4.18295576717377e-10	0.130226466133817	0.825347252800418	0.59426236428829	0.0538779248681172	-0.117390369333418	0.732282561613735	Chimp derived	Not human specific	Not SFARI	Not SFARI
C1QBP	0.735401256080664	0.004935888832407	-0.119402501061539	0.83890992978441	0.193671450997035	0.608850417169702	0.48287138403354	0.206993367610481	Chimp derived	Not human specific	Not SFARI	Not SFARI
C1QC	1.35245834044814	0.0248960594357918	-0.774188665303108	0.28310023520594	-1.14459545572053	0.0600253554507234	-2.84367562994121	1.75061779294354e-06	Chimp derived	Not human specific	Not SFARI	Not SFARI
C1QL3	-0.57389312950554	2.22433069226409e-05	-0.435551328275986	0.288015865477239	0.206323697573008	0.245029240327123	-1.12352860292204	0.003576966926786	Human derived	Not human specific	Not SFARI	Not SFARI
C1QL4	1.85356615553337	0.0095488911628598	0.281742764871343	0.529487122874358	-0.968818718873812	0.0742201949225143	-3.23841408402389	6.18886684742004e-12	Chimp derived	Not human specific	Not SFARI	Not SFARI
C1QTNF1	0.574022472130373	0.0352833790271769	0.0611328062683103	0.90761931049648	-3.67590953350819	1.41614633116903e-41	0.875970877635232	0.0123759516770358	Chimp derived	Not human specific	Not SFARI	Not SFARI
C1QTNF4	0.592775003858138	0.037249682465455	-1.06436665175345	0.0629110599697374	-0.830863967483052	0.0292688251781186	-1.409869260152	0.0035339408650404	Ambiguous	Not human specific	Not SFARI	Not SFARI
C1QTNF6	0.695314097383779	9.62928937646717e-05	0.357084798614314	0.21904662535308	5.17350596653771	9.14483392527043e-26	0.283420071500427	0.424478358462356	Human derived	Not human specific	Not SFARI	Not SFARI
C1QTNF7	0.895733473419998	0.0074289503504077	0.466707150301964	0.300824864929656	-0.860600364708249	0.0136586666280223	-0.0911799256074306	0.829253205457456	Human derived	Not human specific	Not SFARI	Not SFARI
C1S	-1.83272431913123	1.14305917498929e-28	-1.89563414541765	1.00150905798128e-13	-0.506901787400765	0.0590871242489489	3.84323229240391	7.21809438752626e-26	Human derived	Not human specific	Not SFARI	Not SFARI
C2	-1.10326625444394	1.81556106640342e-08	-0.648964577281903	0.148076323460958	1.98130168027495	5.78820502306146e-12	5.82181983635777	2.5327920051694e-56	Human derived	Not human specific	Not SFARI	Not SFARI
C2CD4A	-3.44488679429461	1.02945273365668e-12	-3.12051890457833	3.11426451286566e-05	-0.0880417609375405	0.717242340737975	-2.4960623338531	0.0004204952310482	Human derived	Not human specific	Not SFARI	Not SFARI
C2CD4D	3.24702870462254	1.73072908081614e-25	0.800458716689546	0.045818773279719	5.95837609742022	1.51835917403988e-33	4.54960180073362	3.59180027075784e-18	Chimp derived	Not human specific	Not SFARI	Not SFARI
C3	11.1621139074787	7.09804412139818e-67	-0.67584805132959	0.0054176603231875	-0.834972360270441	0.0042404369557353	-0.0528883401481308	0.832921374942236	Chimp derived	Not human specific	Not SFARI	Not SFARI
C3AR1	1.10870091402734	1.93263483018752e-05	1.59704655770602	2.16647804573584e-05	1.17787911523983	0.0083513968369638	-0.210566223706347	0.567903181305936	Human derived	Not human specific	Not SFARI	Not SFARI
C4BPA	0.661748646163709	0.0014180820781147	1.20707537103883	0.000725689819545	2.10927418833973	1.17515371205509e-09	1.89858146069045	8.52698875063319e-09	Human derived	Human specific	Not SFARI	Not SFARI
C4BPB	-2.37069790869408	1.1957531637486702e-15	-1.48615332339154	0.0001245492578749	-0.440139948498546	0.337416590550264	1.45616233807274	0.0243785867767967	Human derived	Not human specific	Not SFARI	Not SFARI
C5	1.01564928453984	4.92431808960014e-12	0.131147330341031	0.572063676450005	2.07692030785727	1.21622004113059e-28	3.77838298876283	1.58555972724145e-72	Chimp derived	Not human specific	Not SFARI	Not SFARI
C5AR1	0.759478564107786	0.0003052516993653	-0.361690524964073	0.348783507590454	1.6527008065746	4.08497091429977e-05	-0.0773553908746477	0.854910714552484	Chimp derived	Not human specific	Not SFARI	Not SFARI
C6	0.778147603482732	2.86267239264608e-07	0.0522566673472156	0.846629902340001	1.58959006905957	2.0356536942429504e-09	1.62559498026277	4.3653515582228e-10	Chimp derived	Not human specific	Not SFARI	Not SFARI
C8B	-2.62108810414407	7.88430728393012e-07	-1.09832465231387	0.0981081508557193	-2.53037611856166	8.02941542120196e-05	-3.41623913819809	2.33190725929089e-09	Chimp derived	Not human specific	Not SFARI	Not SFARI
C9	-1.19384446518644	0.001380572191862	-2.02985095856785	2.41563358960682e-06	-2.02006605909535	3.66709888115019e-09	-1.59379190331628	4.70588450242197e-05	Human derived	Human specific	Not SFARI	Not SFARI
CA1	5.2890669507963	5.7811486819005796e-83	3.71470198076227	1.20880428172281e-19	2.57983744070258	1.61000743629392e-08	7.4787903125383	7.560285869334919e-43	Human derived	Human specific	Not SFARI	Not SFARI
CA11	-0.55879992765758	1.29636194877876e-05	0.120201667820026	0.802104634356966	-0.116706894400674	0.615656148217306	-0.472039358778151	0.0231225264697656	Chimp derived	Not human specific	Not SFARI	Not SFARI
CA12	-1.93589846287654	5.3999791108044804e-17	0.520232955894894	0.0465430727038786	-2.37738258246129	1.82510444019648e-14	-1.51182110089918	7.4129625118886e-08	Chimp derived	Not human specific	Not SFARI	Not SFARI
CA13	1.97877820503669	1.7064373097372199e-56	2.69636106727744	9.93829718784042e-49	4.60602268070644	5.506803800774132e-97	4.99291381156661	4.83263766688115e-100	Human derived	Human specific	Not SFARI	Not SFARI
CA2	2.4851538546623	4.46066063360278e-08	0.628132842989332	0.323803114309716	-0.0504051222024881	0.885029353662827	-1.89442572698019	3.20580569810034e-06	Chimp derived	Not human specific	Not SFARI	Not SFARI
CA4	1.70578547467692	5.54766517078256e-06	0.516423165861652	0.253629854552866	-0.42297150315945	0.246340252204	-0.242250418738277	0.450949461283488	Chimp derived	Not human specific	Not SFARI	Not SFARI
CA5B	-1.01957896582181	5.1848888801712104e-17	-0.974257283661267	0.0008504970945674	0.168522597702739	0.252596041390719	-0.890008063839317	8.17908015565383e-11	Human derived	Not human specific	Not SFARI	Not SFARI
CA8	-1.43844320544626	1.4092407946644e-07	0.0809425229220512	0.871736497929592	1.12649444730709	0.0060675430786365	0.484857534286806	0.2766251738747	Chimp derived	Not human specific	Not SFARI	Not SFARI
CA9	-0.754185680539875	0.0063898916603944	-1.8301296099739	9.30711698350077e-09	-1.6098169591549	7.01353028747748e-06	-3.21310631006971	6.70210180636006e-23	Ambiguous	Not human specific	Not SFARI	Not SFARI
CAB39L	-0.432137991321227	0.0004416788746172	0.877246763148816	0.0008422537853774	-0.415517207321796	0.0289663397966379	-0.44216142530556	0.0180448458558204	Ambiguous	Not human specific	Not SFARI	Not SFARI
CABLES1	-1.3107600992053	1.44487837043724e-13	-0.731654868024462	0.0019852073293937	-0.985902520844712	7.18058596109789e-06	-0.242664838934474	0.325715157327794	Human derived	Not human specific	Not SFARI	Not SFARI
CABLES2	-0.363108899040649	0.0332835665811995	-0.078195764483049	0.830853062977769	0.242680916603498	0.396850008189231	-0.100180885325389	0.707996641405074	Chimp derived	Not human specific	Not SFARI	Not SFARI
CABP4	1.33872952003366	2.04537338497118e-06	-0.885570267697853	0.158335336006146	-4.45289474726536	1.95422106262994e-40	4.22115344455865	6.04030474255337e-11	Chimp derived	Not human specific	Not SFARI	Not SFARI
CABP7	-1.00277326164941	0.0154157867140719	-1.75944238072871	0.0168142169741552	-0.0232480046689449	0.772612781769899	0.009153694313411	0.71475890143964	Human derived	Not human specific	Not SFARI	Not SFARI
CABYR	-0.32900103978605	0.0097654014122858	-0.946838589690876	1.61403925421328e-11	-0.285075179556349	0.119234215349489	-1.51184550707964	1.10425346529309e-40	Ambiguous	Not human specific	Not SFARI	Not SFARI
CACHD1	0.81658884826783	3.37827661518039e-05	0.5276619323678	0.28706207937117	2.23656784725748	1.79751333094976e-13	-2.63687224855338	1.53541663243919e-23	Human derived	Not human specific	Not SFARI	Not SFARI
CACNA1S	2.38366327050813	1.5255597680108598e-40	1.85606421875531	1.0698574446651998e-12	0.195217276228651	0.502651315679104	2.11342971638612	2.3044312578528295e-11	Human derived	Not human specific	Not SFARI	Not SFARI
CACNG1	1.10114735482912	0.0329747391627711	0.765720965288574	0.243423558853047	1.33540517571212	0.0617624746317206	-0.0409631855040246	0.625524685607806	Human derived	Not human specific	Not SFARI	Not SFARI
CACNG4	0.547479181158869	0.0426637190425585	0.56562383996969	0.154050084547417	1.71351627464024	4.22144634033589e-07	2.38437470241554	4.84986395684003e-08	Human derived	Not human specific	Not SFARI	Not SFARI
CACNG5	1.07895913751459	0.0090651505862075	0.0005641992878291	0.983959951884123	-1.83567614273222	0.0003770035108109	1.31920139799643	0.01882022958226	Chimp derived	Not human specific	Not SFARI	Not SFARI
CACNG8	-1.13465216419522	1.49919774448385e-05	-0.712651545659695	0.0546062138738494	0.823050907276544	0.0209660042440405	1.01068637920081	0.0071919046405748	Human derived	Not human specific	Not SFARI	Not SFARI
CACUL1	-0.689712578427658	1.64693378539277e-21	0.130068491222536	0.516784667577055	0.180188425123918	0.174100737821092	0.606769353236927	2.57628903813573e-05	Chimp derived	Not human specific	Not SFARI	Not SFARI
CAD	-0.561770987766678	0.0002728856711422	-0.663718476934814	0.0627529196243147	0.0660319518492973	0.711700056558378	0.893713618870008	5.39267475629754e-06	Human derived	Not human specific	Not SFARI	Not SFARI
CADM3	-0.529539614579982	0.0004696376678933	-0.932207910534411	0.0035994175794245	0.0163738840793529	0.938662525998131	-0.92705505406927	0.0028113781666221	Human derived	Not human specific	Not SFARI	Not SFARI
CADM4	-0.304594652794579	0.0025314810532179	-0.445223627048856	0.175894349037204	0.278292782466533	0.153875014302093	-0.46436878027607	0.0870328647778105	Human derived	Not human specific	Not SFARI	Not SFARI
CAGE1	2.54929334904529	1.1962110714894e-33	-0.0880670582341212	0.832055201367814	0.148606294827416	0.661401942847192	-0.201603423633189	0.503885836725913	Chimp derived	Not human specific	Not SFARI	Not SFARI
CALCB	-5.68466044410804	3.2755860450421204e-113	-4.65015198032107	3.48543887866305e-28	0.855600496050788	0.198060979023049	-0.325423571624042	0.522122640686812	Human derived	Not human specific	Not SFARI	Not SFARI
CALCOCO1	-0.182130516266123	0.0406703115197306	-0.302288459705587	0.0872468543214686	-0.212497772852782	0.131874114990622	-0.160724588715849	0.335863045083678	Human derived	Not human specific	Not SFARI	Not SFARI
CALCRL	0.503187946584357	0.0408924759835637	0.0546564289127044	0.815540644150629	2.30056741053956	1.5538631703626502e-20	4.31710626152056	3.88498655213196e-68	Chimp derived	Not human specific	Not SFARI	Not SFARI
CALHM1	4.10583459562305	4.97040921683999e-64	9.94581670162991	2.68633050234339e-75	3.09533333825061	1.94770665884171e-18	4.32774676201061	1.30075757651388e-21	Ambiguous	Not human specific	Not SFARI	Not SFARI
CALM2	7.02117508163065	9.78559911699792e-51	4.77846597989641	1.21246480212428e-08	1.49566995036141	2.52262409843003e-05	0.255409647188123	0.527724860103162	Human derived	Not human specific	Not SFARI	Not SFARI
CALML6	-1.33895499836858	0.0002616736560487	-0.581006579571364	0.25957210234445	-4.12166453823729	6.80330496048204e-23	0.427570073808716	0.228636488359862	Chimp derived	Not human specific	Not SFARI	Not SFARI
CALN1	-0.726950094858111	1.48641013714882e-05	-0.675589440900307	0.0050465627491269	-1.06869566203264	1.88690620746811e-06	-0.0685216978619763	0.765801033443929	Human derived	Not human specific	Not SFARI	Not SFARI
CAMK1G	-1.02447034429296	1.31475999376059e-07	-0.906917663233945	0.0012704336297552	1.12000348097664	0.001508265174226	-0.660853432709974	0.0009924052537253	Human derived	Not human specific	Not SFARI	Not SFARI
CAMK2B	-0.905597796487203	3.4615854286667997e-12	-0.866957129749298	0.0003366591582079	1.06738183829748	2.05302507703592e-12	0.965727848043439	7.55569978168473e-10	Human derived	Not human specific	Not SFARI	1.0
CAMK2N2	-0.687271135088148	0.0452392450527855	-1.79673983902384	0.0030565447965144	6.84785510812441	1.31888648700498e-28	5.09640541622025	2.2896984399748e-17	Ambiguous	Not human specific	Not SFARI	Not SFARI
CAMKK1	-0.61608434449408	0.0018467377302736	-0.469885550967089	0.10971683758013	0.361733513070841	0.228866465107083	0.340902745466336	0.23532842978598	Human derived	Not human specific	Not SFARI	Not SFARI
CAMKK2	-0.841438788450586	1.43409653887093e-08	-0.645664114777905	0.0020893277752111	0.270612981846027	0.235116740646317	0.0529549524973189	0.814614189349697	Human derived	Not human specific	Not SFARI	Not SFARI
CAMKMT	0.539296722817594	0.0054455312171899	0.304103306727423	0.308746078631101	0.451970431880435	0.0889933101333653	-0.629654681028692	0.0115757518205918	Human derived	Not human specific	Not SFARI	Not SFARI
CAMSAP1	-0.372963783907129	0.0020440957285945	-0.324160508114396	0.225999939724986	-0.112923076478248	0.557678454310954	-0.358872017841546	0.0299007032818929	Human derived	Not human specific	Not SFARI	Not SFARI
CAMSAP2	-0.399109572620262	2.7826033921572e-08	-0.373532010276066	0.0058395625224152	-0.286642554396216	0.095521455149545	0.326267790199868	0.0133736264330438	Human derived	Not human specific	Not SFARI	Not SFARI
CAMTA1	-0.554199013691291	0.0073140626694996	-0.267557693571844	0.440691967617413	-0.123405412962173	0.7030831834663	-0.0165781647192277	0.958093963793614	Chimp derived	Not human specific	Not SFARI	Not SFARI
CANT1	-0.356479730481886	0.0174772176910515	-0.708301749022855	0.0435593216944706	0.195074935466037	0.321549693316432	1.31661858679369	1.41205361221708e-05	Ambiguous	Not human specific	Not SFARI	Not SFARI
CAP1	0.423225475667924	0.0006086125942158	0.310038361929278	0.386580161990925	0.490595118648791	0.0013893398978396	-1.20424342428211	6.97634882292309e-18	Human derived	Not human specific	Not SFARI	Not SFARI
CAPN1	0.529220374301084	4.12114576414364e-08	-0.0940260118839291	0.758620422170425	0.522848789852064	0.0015605401356372	0.992820082214291	2.18917744860411e-10	Chimp derived	Not human specific	Not SFARI	Not SFARI
CAPN10	-0.329729431471541	0.0083833550746981	-0.382763823939324	0.0737169683225683	0.332298201644835	0.0795491785406244	0.25096790676375	0.25825950997296	Human derived	Not human specific	Not SFARI	Not SFARI
CAPN13	-0.966078344219297	0.0002610354337677	0.787642376289327	0.0293156592727874	-2.97780352372273	8.243879335645421e-25	0.232148688832747	0.398238150252856	Chimp derived	Not human specific	Not SFARI	Not SFARI
CAPN14	0.962973199991155	2.0291952625891e-05	0.207681330132898	0.61098408907947	-3.02254337721463	1.5822044695296e-27	0.846989291906588	0.0526302509072004	Chimp derived	Not human specific	Not SFARI	Not SFARI
CAPN3	14.2346209559734	2.2559193362530903e-196	10.4386414340804	8.09360063023433e-102	-1.09949439033573	3.17285970650849e-08	-3.45721231370486	3.0193423826478202e-74	Human derived	Not human specific	Not SFARI	Not SFARI
CAPN7	-0.602055741850493	4.8506103020117e-09	0.0236145021561134	0.902208423692909	0.205646662561482	0.093098681626778	-0.881278832976701	2.03143045549365e-14	Chimp derived	Not human specific	Not SFARI	Not SFARI
CAPN8	-3.34857383948258	6.40131782941606e-26	0.0759346629795435	0.917932508741363	0.704369511340333	0.0374379628779054	2.69106128092122	5.44700084455982e-12	Chimp derived	Not human specific	Not SFARI	Not SFARI
CAPN9	2.23179157368763	4.65266628812668e-24	1.9369652070301	7.34022418350324e-09	0.775595245472374	0.0207616267918402	3.05343773337061	6.12958886232765e-09	Human derived	Human specific	Not SFARI	Not SFARI
CAPNS1	-0.365892367698783	0.040679273080072	-0.726978642739907	0.0441812753519323	0.500527270579205	0.0407667748044919	-0.263602542365703	0.375850180027732	Human derived	Not human specific	Not SFARI	Not SFARI
CAPRIN2	0.370396578703846	2.25418901025883e-06	0.777192916525702	2.94047395674921e-08	0.83989934132039	6.57722733249844e-11	1.14665347533812	1.51973324124831e-26	Ambiguous	Not human specific	Not SFARI	Not SFARI
CAPS	1.17920862311508	7.39554231619524e-14	1.04714583559674	2.50982968128551e-06	-0.774556293329336	0.0002310016836396	1.5901634128733	4.85129898249389e-09	Human derived	Not human specific	Not SFARI	Not SFARI
CAPSL	1.07881020777195	0.0029377516012978	1.90105713476334	5.17984393246117e-06	-0.83441397956588	0.0320608872529865	4.5535451214038	3.75539028383492e-12	Human derived	Not human specific	Not SFARI	Not SFARI
CAPZB	-0.48613329789769	0.009519328305216	-0.297293713960364	0.348431493482778	0.543228615662736	0.0499659315249895	0.233815624919214	0.422569765068599	Human derived	Not human specific	Not SFARI	Not SFARI
CARD10	-0.686092909431313	0.0332710754423983	-1.17532313975576	0.0014892995579511	-4.13441401605856	4.58712183338577e-21	0.880202954267998	0.0655789887854781	Human derived	Not human specific	Not SFARI	Not SFARI
CARD14	-2.00228855960491	3.0461344339446702e-25	0.501394947205151	0.198234627287706	-1.55102557961372	3.96763871327326e-08	1.80091395910675	1.12381482056931e-06	Chimp derived	Not human specific	Not SFARI	Not SFARI
CARD16	4.64237896752921	5.01657561666797e-21	2.41953022112467	4.67350438789119e-05	1.99589202831572	0.0005254720121547	2.90125447719314	5.03277249222189e-06	Human derived	Human specific	Not SFARI	Not SFARI
CARD6	-1.15126631508505	0.0003621244045888	-7.49256637571472	7.49288294932458e-125	-2.13101046629082	2.88531522552485e-07	-0.488713322326638	0.271725678648511	Ambiguous	Not human specific	Not SFARI	Not SFARI
CARD9	2.87391274701431	3.80263955107085e-44	-2.07301899286902	1.0355085317529599e-11	1.33470959002231	1.48701554500165e-05	0.286945993363426	0.315778010661452	Chimp derived	Not human specific	Not SFARI	Not SFARI
CARF	-0.280615716520004	0.0173089851558427	-0.29563756167426	0.230603293599065	-0.363680559597756	0.0037657004510313	0.0777845558262748	0.594895908078506	Human derived	Not human specific	Not SFARI	Not SFARI
CARM1	-0.942198099236747	9.702091364454499e-14	-0.822177033972344	4.61874077785812e-05	-0.462826754541721	0.0086578559708097	0.0823943048155455	0.687946619027165	Human derived	Not human specific	Not SFARI	Not SFARI
CARS2	-0.693463442086576	2.7086241376126504e-09	-0.617671756078245	0.00752032438269	0.116846038829527	0.608185853121387	0.492725498853224	0.0097541914905306	Human derived	Not human specific	Not SFARI	Not SFARI
CASC3	-0.515151305801486	0.0006325482847521	-0.116967652378468	0.717830043098099	-0.402423549808129	0.0442840313558663	-0.538051556781004	0.0048799161894102	Chimp derived	Not human specific	Not SFARI	Not SFARI
CASD1	0.706268600904608	1.34749943792203e-11	0.234701400182953	0.376827536534934	-0.543009430791219	0.0016674268082715	-0.259436706048595	0.152981785257275	Chimp derived	Not human specific	Not SFARI	Not SFARI
CASKIN2	-0.506636096649355	0.02921154825025	-0.464159148331262	0.120867882239527	-0.135008729705459	0.598966275445771	-1.73404295254721	4.41702569270357e-16	Human derived	Not human specific	Not SFARI	Not SFARI
CASP10	-1.14069846418431	9.05719891706259e-09	-1.67487473357068	3.09847289240226e-06	-2.13955184963362	1.84600925974476e-11	0.560835607763226	0.0899696666694756	Human derived	Not human specific	Not SFARI	Not SFARI
CASP2	0.380170193122139	1.68928750566652e-05	0.0107217797335368	0.953327604497903	0.506386173825786	0.0014188582995417	0.159856336771433	0.456776234929944	Chimp derived	Not human specific	Not SFARI	Not SFARI
CASP3	-0.97457094930077	1.7367901970079098e-26	-0.390468142993724	0.0025900223144971	-0.0549896414882981	0.762428128727733	-0.180483577488404	0.210487334171095	Chimp derived	Not human specific	Not SFARI	Not SFARI
CASP6	-0.944565370472368	3.39111234609967e-08	0.905693721223306	2.40401698907966e-06	-0.946491288281451	1.23965926790313e-06	-3.91530464968199	1.22081061392555e-80	Chimp derived	Not human specific	Not SFARI	Not SFARI
CASP7	-1.36283151197874	8.02763704863553e-08	-1.49405757537098	1.21546420770712e-05	0.767321663247902	0.0441531943815753	-1.60424499925759	2.38997870103309e-06	Human derived	Not human specific	Not SFARI	Not SFARI
CASP8	0.901174888394456	1.17352437735788e-10	0.766610569253564	0.0028453145161767	-0.852219844377543	0.0001183646051255	-0.0297299269800346	0.88766391503961	Human derived	Not human specific	Not SFARI	Not SFARI
CASP8AP2	-0.362570698641368	0.0001592243938111	-0.497746196157015	0.0380728958427624	0.222424816984855	0.119542456364823	0.763716942179561	5.52409036572138e-08	Human derived	Not human specific	Not SFARI	Not SFARI
CAST	0.422369250579808	0.006379318907862	-0.190188190135602	0.529161842656534	0.25424069552485	0.314015969736568	0.201019795433873	0.431109160759057	Chimp derived	Not human specific	Not SFARI	Not SFARI
CATIP	-2.0798955837237	1.84155361456252e-12	-0.550242542805876	0.299367859697279	-0.992147513552318	0.0081789011266116	2.30688468854689	4.8711240706713e-06	Chimp derived	Not human specific	Not SFARI	Not SFARI
CATSPER1	-0.626773288544805	0.0297067140079135	0.852243948353914	0.0437920855850017	-0.300421331874818	0.433355309299256	3.83110944232515	4.20726172282089e-08	Ambiguous	Not human specific	Not SFARI	Not SFARI
CATSPER3	5.08751187511807	5.152924441134619e-168	7.07372895555728	2.00791595758091e-106	-0.284832190994841	0.149024219147196	-0.93012680142627	2.15390601630754e-07	Human derived	Not human specific	Not SFARI	Not SFARI
CATSPERB	1.10508304335306	4.30238123260434e-07	0.329911472073219	0.446650424603591	-0.589560675757437	0.0361610040801906	1.62657236714283	6.046685860627521e-09	Chimp derived	Not human specific	Not SFARI	Not SFARI
CAV2	0.796240753620878	3.6613945886548e-05	0.0348398167722422	0.913116941800385	0.508769161499416	0.0766521185584085	0.0595925549811393	0.855783455942708	Chimp derived	Not human specific	Not SFARI	Not SFARI
CBLN2	-0.666343247169402	0.0302902303995689	0.0724903981310723	0.91330304298768	3.61966587796804	5.81186468136039e-12	4.14672807109972	1.59459352151267e-15	Chimp derived	Not human specific	Not SFARI	Not SFARI
CBLN3	-0.881791236868155	0.0138729863787221	-2.77469173728493	1.21321897303812e-08	0.48304309051552	0.307564247870622	1.31559189128786	0.0608695464600358	Ambiguous	Not human specific	Not SFARI	Not SFARI
CBLN4	1.72332341700091	8.3172485832497e-21	0.462360609785385	0.320318472078394	0.970904958869383	0.0045833318065615	0.0589224915661982	0.832691825936661	Chimp derived	Not human specific	Not SFARI	Not SFARI
CBR3	0.392920069289384	0.0115198014929985	1.23198268844548	0.0007898322725713	-0.781318654858595	0.0002446960945193	1.13093132897243	1.37673903609835e-07	Ambiguous	Not human specific	Not SFARI	Not SFARI
CBR4	-0.58374096262752	4.69518032051225e-08	0.517985532092644	0.0503650199567118	1.11890639418692	3.1525318698941807e-15	1.08420060138011	8.04615592047459e-15	Chimp derived	Not human specific	Not SFARI	Not SFARI
CBS	-5.14606862579129	3.095257508825e-31	0.333499316165028	0.591267246968542	-3.12731331456445	4.18848250222821e-07	-0.986059376949805	0.0826561866852689	Chimp derived	Not human specific	Not SFARI	Not SFARI
CBX4	-0.405547723578	0.003721560308118	-0.648957785068806	0.0287116939013997	0.318073885466038	0.112488720956395	0.0115023104638811	0.951515607752455	Human derived	Not human specific	Not SFARI	Not SFARI
CBX5	-0.502696037401951	8.88130804777075e-06	-0.825408152181321	0.0097755316050096	0.300272067399848	0.0429256920949629	-0.569438096670936	0.0003486303509089	Human derived	Not human specific	Not SFARI	Not SFARI
CBX6	-0.60448396963784	5.91774708380666e-05	-0.883512292998147	8.90265684849032e-05	-0.0977771208363772	0.616835730132971	-0.820895699755653	0.0021414025840706	Human derived	Not human specific	Not SFARI	Not SFARI
CBX7	-0.382529405391275	0.0028996103945703	-0.731647194809855	0.0008324439637737	0.277799905668714	0.188733663116253	0.608859295099833	0.0111315149722157	Human derived	Not human specific	Not SFARI	Not SFARI
CBX8	-1.3025645443028	7.90434956824966e-06	-0.933095022393969	0.009382605612579	-0.396611509281182	0.327218033510021	-1.13507252107409	0.0021597002598946	Human derived	Not human specific	Not SFARI	Not SFARI
CBY1	-0.647524228084325	5.32574134872212e-08	-0.78992401785874	0.0221044645687148	-0.192478992838647	0.264891275190299	-0.163335801528542	0.443226288861585	Human derived	Not human specific	Not SFARI	Not SFARI
CC2D1B	-1.05501201234578	3.0271290325650603e-10	-0.830123282427791	0.0003376291416886	-1.41050533139502	1.69787529263788e-10	-1.71978670611405	1.95838488990068e-13	Human derived	Human specific	Not SFARI	Not SFARI
CC2D2A	-0.439039257652258	3.50678338265042e-07	-0.218140586837125	0.142716511902241	-1.67167725640577	2.4316058358362006e-45	-1.77123218644409	3.0735132385341103e-46	Chimp derived	Not human specific	Not SFARI	Not SFARI
CC2D2B	13.6996122287588	3.0397146145588e-106	-0.29194408469173	0.364929381687518	-3.76777934687819	8.56193702682456e-38	4.74540985153984	3.74341087630561e-28	Chimp derived	Not human specific	Not SFARI	Not SFARI
CCAR1	-0.687698767501108	4.80062498950951e-10	-0.578580834372465	0.0195924675757301	-0.311332678072025	0.0421978992586023	-0.483833307960155	0.0017652985866852	Human derived	Human specific	Not SFARI	Not SFARI
CCBE1	1.82711284930237	3.78390870412527e-08	-3.44042951957755	1.33265498262294e-17	-1.70190981390748	4.55288118600208e-05	-1.19344632850596	0.0017588423960559	Ambiguous	Not human specific	Not SFARI	Not SFARI
CCDC102B	-0.535253069989582	0.0044208347742789	-0.621242391263728	0.0738167889734283	2.63309435688292	1.54315859444284e-43	3.62894555173119	2.90937694744562e-56	Human derived	Not human specific	Not SFARI	Not SFARI
CCDC105	0.58752560666687	0.0015696923316304	0.608676032865514	0.0880446579040421	-1.91697853603641	3.30614258328179e-17	-1.74822548408589	2.82854735825886e-12	Human derived	Not human specific	Not SFARI	Not SFARI
CCDC110	-1.81516789967045	3.4266562300815002e-15	-0.272880249234653	0.599290969565761	0.91257491531663	0.022617737575249	0.377615757254266	0.289053174490171	Chimp derived	Not human specific	Not SFARI	Not SFARI
CCDC115	0.824948165701477	0.0017845888657574	-0.388037717362077	0.417512571502186	-0.5247444808579	0.101482943094355	0.243321777473444	0.44924662110613	Chimp derived	Not human specific	Not SFARI	Not SFARI
CCDC116	-1.12968417668692	4.00839691165919e-05	8.83187533458552	1.63266477051566e-11	2.91358708776536	0.0004253399092583	-1.863226591975	8.51421001320789e-06	Ambiguous	Not human specific	Not SFARI	Not SFARI
CCDC117	-0.750775496618449	7.95135842264733e-16	-0.619283233146907	0.0009133813738608	0.154191989067043	0.283968251761072	-0.788911741700154	2.34896897038757e-08	Human derived	Not human specific	Not SFARI	Not SFARI
CCDC122	1.80315934041307	3.10128459828856e-35	1.2675560725079	1.05372830530359e-06	-0.338515285653881	0.141036053528731	2.70899875077275	1.2067468851285e-08	Human derived	Not human specific	Not SFARI	Not SFARI
CCDC125	0.411542076916256	0.0004711608591872	0.711195118276495	0.0083963767512651	0.631229548349794	0.0013631864534416	-0.593441463208732	0.0008472576099287	Human derived	Not human specific	Not SFARI	Not SFARI
CCDC127	1.93060737172474	1.3313859212382899e-33	-0.888838627251756	0.0139076413565314	-0.432711443205736	0.146748523833918	-0.758654787521853	0.0259846867472194	Chimp derived	Not human specific	Not SFARI	Not SFARI
CCDC13	0.595266669245118	3.18232459296377e-05	0.678454860057608	0.0008244893154343	0.0165981765701637	0.935025430446165	-0.0594192995427863	0.814155161306969	Human derived	Not human specific	Not SFARI	Not SFARI
CCDC130	0.446784204414719	5.79471686832953e-06	-0.0268642395422975	0.86575318344609	-0.20097505488557	0.547326250976968	1.03536213331452	1.3413716554123e-08	Chimp derived	Not human specific	Not SFARI	Not SFARI
CCDC137	-1.05047383338603	2.40684887941787e-26	-1.09085587816028	5.0825308138964404e-15	-0.0496481405813533	0.702983416261941	-0.64872703511786	0.0002290330200506	Human derived	Not human specific	Not SFARI	Not SFARI
CCDC138	-0.686166392291304	2.47039624118405e-09	-1.56140475414947	5.45981605582219e-20	-0.368423088982187	0.004090511147042	1.62668525765018	1.11754899399854e-40	Ambiguous	Not human specific	Not SFARI	Not SFARI
CCDC14	0.685358472167999	6.75026604042677e-10	0.751189908595263	0.0005096557970747	1.72831511859559	4.00909603549631e-27	2.39862265404468	1.32205464868265e-24	Human derived	Human specific	Not SFARI	Not SFARI
CCDC144NL	-2.57340007153573	1.0731096528797199e-11	4.16163456884521	3.17465495881366e-17	-0.365936082729178	0.392660882462207	0.549356229058956	0.242138457086804	Ambiguous	Not human specific	Not SFARI	Not SFARI
CCDC146	0.686804483238498	0.0013664344929805	0.751305673996038	3.11554343604399e-06	-0.697134506465102	8.24353014325461e-06	0.543264429257939	0.0028854959410214	Human derived	Not human specific	Not SFARI	Not SFARI
CCDC148	-0.700171109615982	3.66962569364159e-10	-0.2153427224562	0.493291220709298	-0.395921184627889	0.0099078755967143	-0.167320667470782	0.290230424260639	Chimp derived	Not human specific	Not SFARI	Not SFARI
CCDC149	-0.293247613068067	0.0031707749193261	-0.243338134050418	0.129513075128644	-0.121352047845142	0.511253253847295	0.440234897667981	0.0040726346836899	Human derived	Not human specific	Not SFARI	Not SFARI
CCDC150	-1.030957621513	1.77672081067818e-05	-0.425029805834948	0.200214071408631	0.156044783458768	0.500014528870506	0.499988640506817	0.0677992021336281	Chimp derived	Not human specific	Not SFARI	Not SFARI
CCDC151	1.02321839404212	2.8381974200096996e-12	0.459148843779455	0.0156494104284585	-1.05001465948212	7.35644574290383e-07	0.368822742882464	0.0921909288628771	Chimp derived	Not human specific	Not SFARI	Not SFARI
CCDC152	0.550588211055944	0.010239593934901	-1.26744449899763	2.77349961838382e-07	0.539075615736132	0.0291839774746083	1.08937959517818	6.11468404184215e-07	Ambiguous	Not human specific	Not SFARI	Not SFARI
CCDC153	4.2179502822757	2.67999927571376e-40	2.19558742006738	5.943366464636431e-09	0.53813839034761	0.173153672944204	4.27382433828802	3.91104940981522e-14	Human derived	Not human specific	Not SFARI	Not SFARI
CCDC155	0.648872835143408	0.0234797596799608	-0.581598314379454	0.206144016905742	-3.80124988374648	4.04732221911298e-21	-0.759403140272686	0.0309866960378502	Chimp derived	Not human specific	Not SFARI	Not SFARI
CCDC158	0.680181088185133	0.0026529705107984	1.8871566051681	1.02300033729753e-08	0.305445284006216	0.540116162071198	-1.0094709426769	1.94439122460427e-10	Ambiguous	Not human specific	Not SFARI	Not SFARI
CCDC159	0.31277650057404	0.0310628251155948	0.0427863497007129	0.887229837790419	-0.0670379455705473	0.734204330660512	3.89761514771478	1.95531488498697e-27	Chimp derived	Not human specific	Not SFARI	Not SFARI
CCDC166	-3.22028322061974	8.75650675559027e-24	0.508416813859206	0.433306032259844	2.10812817945336	0.0030393195444805	-0.616396415253484	0.158720753093243	Chimp derived	Not human specific	Not SFARI	Not SFARI
CCDC168	0.89319187651148	0.0167072309114641	0.551676838322439	0.313595235708911	1.27850523220856	0.0110955093775606	-1.10002242689819	0.0126089885137951	Human derived	Not human specific	Not SFARI	Not SFARI
CCDC170	2.30877515882533	8.66784040978129e-99	0.249266310813831	0.293155012587442	1.07658069857181	6.19848264941253e-08	1.14907765045307	4.35834849524421e-05	Chimp derived	Not human specific	Not SFARI	Not SFARI
CCDC173	-0.435618022961222	0.0229879644347605	-1.69097357074178	3.75642275699232e-11	-2.0232158979853	1.08034820990283e-25	-0.262403022545382	0.281870134331876	Ambiguous	Not human specific	Not SFARI	Not SFARI
CCDC175	-0.935192774246364	8.667690239779969e-11	0.283445910365895	0.317491566921809	2.60839514434928	1.07448310449759e-21	-1.58523166576296	3.99402492651138e-10	Chimp derived	Not human specific	Not SFARI	Not SFARI
CCDC177	1.01772312541991	2.8899376549975102e-09	-0.727822763495031	0.0005082021045612	-0.413963481519982	0.0684573030571947	0.147400564795744	0.511297847235855	Chimp derived	Not human specific	Not SFARI	Not SFARI
CCDC178	-0.377344569280689	0.0249852689753133	-0.793779640512878	0.0194122785717271	-1.11576360164057	5.14208730325345e-06	0.869641180357487	0.0133073246036888	Ambiguous	Not human specific	Not SFARI	Not SFARI
CCDC179	4.58934532248107	6.90778421775177e-24	1.0880890391688	0.0944335251688946	3.95032913582516	6.57758044477145e-09	-0.207626042963225	0.670497522694316	Chimp derived	Not human specific	Not SFARI	Not SFARI
CCDC180	-11.3410892211837	8.309692757067681e-52	-10.4986850793365	1.72296055116072e-21	-12.4642309877209	2.62927297065952e-37	-13.4126140534308	4.00184986292293e-119	Human derived	Human specific	Not SFARI	Not SFARI
CCDC24	0.995988340217494	4.0614738841756404e-20	0.684442420662548	0.0002499107609546	2.15055359088973	3.3710793753338e-26	2.53739789100128	3.86163307138797e-43	Human derived	Human specific	Not SFARI	Not SFARI
CCDC25	0.634846409419119	0.0009392020900418	0.264836926047001	0.556524244388438	0.72299103168682	0.0189158190757059	0.372854421635077	0.250724394542753	Chimp derived	Not human specific	Not SFARI	Not SFARI
CCDC28A	-0.255038814209673	0.0440842159620972	0.383326396393885	0.0921669366460802	-0.163240201227449	0.45989182624981	0.0091485517263846	0.950580544941918	Ambiguous	Not human specific	Not SFARI	Not SFARI
CCDC30	-0.703203170338964	1.55018589774528e-11	-0.23295910122679	0.371074665776691	-0.848801441364507	4.88722211691656e-07	0.424638036216089	0.0101116042655108	Chimp derived	Not human specific	Not SFARI	Not SFARI
CCDC34	-0.42479854301793	0.0012561557550716	0.169595986948754	0.715050170931206	0.156055673976662	0.491473407142752	-0.728313290505594	0.0002635243901957	Chimp derived	Not human specific	Not SFARI	Not SFARI
CCDC36	-0.98031378331718	5.71002189397611e-06	-1.63121995386262	3.71729697836054e-08	-2.5638355941139	9.21786804179291e-33	-2.25529938901319	1.5196768974056402e-17	Human derived	Human specific	Not SFARI	Not SFARI
CCDC38	-0.494640861694866	0.0113005982280029	-1.63178279794339	2.3744394873182403e-09	-1.85788045939172	8.27762223449667e-12	-0.854877934280931	8.76299067496122e-05	Ambiguous	Not human specific	Not SFARI	Not SFARI
CCDC40	-0.493589160604749	0.025018587897854	-0.967869251525588	0.0055813412837467	-0.101933677834193	0.74943491271253	0.864503145884713	0.0028696434316084	Human derived	Not human specific	Not SFARI	Not SFARI
CCDC47	0.782580121234692	2.0931629887895e-08	-0.12753648163879	0.726113098890639	-0.290586528319105	0.215018365832274	-0.92811174813311	5.81233783118294e-06	Chimp derived	Not human specific	Not SFARI	Not SFARI
CCDC51	0.534423388886316	1.45722148117324e-06	-0.646071953611148	0.142944935068434	-0.196837548120048	0.397747301970186	-2.09641307498076	3.02871347472873e-33	Ambiguous	Not human specific	Not SFARI	Not SFARI
CCDC58	0.372001824248325	1.62176350997132e-05	-0.126247034983566	0.447596203131231	-0.22828281507181	0.185582343172792	0.988197121368982	4.44520288326417e-11	Chimp derived	Not human specific	Not SFARI	Not SFARI
CCDC6	-0.356878138271343	0.014646341318479	-0.561676464049652	0.0103617271087804	-0.419842782638446	0.0276354422860098	-0.0918658343973691	0.639002894608804	Human derived	Not human specific	Not SFARI	Not SFARI
CCDC60	1.29402885389157	1.5512553787319e-08	1.00109114356512	0.009316220896115	-4.48462652387086	4.43322707777621e-29	0.912013540734817	0.0032370306747733	Human derived	Not human specific	Not SFARI	Not SFARI
CCDC61	-0.685864593407965	3.34952384474351e-05	-0.15414161617338	0.647205777262968	-0.125644537905563	0.649523709492083	-2.20964929312716	5.27652459735954e-20	Chimp derived	Not human specific	Not SFARI	Not SFARI
CCDC66	0.344193591211634	0.0010067387270693	0.553838259114853	0.0014521554978321	0.189830741265464	0.203717405018447	1.64402411508216	1.588392881496e-26	Human derived	Not human specific	Not SFARI	Not SFARI
CCDC7	0.65008180249454	4.15806716465116e-05	-0.146337894653807	0.64603318115389	0.665924740987267	0.0006376531854823	1.68543934207134	3.68533171646608e-19	Chimp derived	Not human specific	Not SFARI	Not SFARI
CCDC71	1.42576813805901	1.81462097769943e-27	-0.0185507747086622	0.974961475915114	0.448619108775125	0.0437309035996	-0.377816995821656	0.154574578668469	Chimp derived	Not human specific	Not SFARI	Not SFARI
CCDC77	1.38585376691184	6.351994284334539e-30	0.173634664898685	0.391286244285596	-1.9500880039427	1.38145345797944e-21	-0.93795369752709	7.28397083316776e-10	Chimp derived	Not human specific	Not SFARI	Not SFARI
CCDC8	-1.34061502811477	0.0023481227316069	-1.61916264556854	0.0103617271087804	2.652751051262	0.0022154222884448	-3.94849640209661	1.95562706736366e-11	Human derived	Not human specific	Not SFARI	Not SFARI
CCDC82	0.491110975457153	4.08068041551355e-06	0.702137508978738	1.81033955281812e-05	0.31669390451958	0.131251037418444	0.689384590964179	0.0003242347216784	Human derived	Not human specific	Not SFARI	Not SFARI
CCDC83	2.21996337415466	5.7641902069586e-53	1.89929057248272	3.9949628734071903e-19	-3.49197868687259	7.83789793167159e-119	3.04142190664987	1.1738170540425e-30	Human derived	Not human specific	Not SFARI	Not SFARI
CCDC85A	9.99413244379164	1.69735049754618e-102	8.96247751285598	6.77017671795312e-64	1.52384939507883	2.55597397379199e-06	-1.31050408101057	1.53863083233283e-09	Human derived	Not human specific	Not SFARI	Not SFARI
CCDC85B	1.00364387170794	0.0004176862810984	-0.427153695421539	0.47423332200786	1.78972309269542	7.95695298077274e-08	0.227612264524306	0.549735364270176	Chimp derived	Not human specific	Not SFARI	Not SFARI
CCDC85C	-0.567634280420257	0.0041530180639338	-0.0254976458135125	0.949704112001255	0.0822312580594351	0.793647692860253	0.546470135803955	0.0727592245250553	Chimp derived	Not human specific	Not SFARI	Not SFARI
CCDC88A	0.385343801858967	0.0002185419651981	0.44406541778179	0.0352704285697771	0.316401207766606	0.0888267391117246	0.249012052447056	0.181314743610372	Human derived	Not human specific	Not SFARI	Not SFARI
CCDC88B	0.765173958833336	0.0024292019904194	0.218760533753724	0.588037621476586	-1.46952377534711	1.04941584868222e-06	3.13338549296611	1.66438063770402e-10	Chimp derived	Not human specific	Not SFARI	Not SFARI
CCDC89	1.6119819198862	4.13517297451625e-07	0.340422449584239	0.43360404610296	-4.41770934670717	4.255546979603281e-110	1.70270091409502	6.40463394274823e-05	Chimp derived	Not human specific	Not SFARI	Not SFARI
CCDC9	-1.59264466427758	4.3178500702221796e-18	-0.189394958114772	0.598042876124158	-2.02117402504763	9.024266626381852e-15	-0.152160238531024	0.616131972025167	Chimp derived	Not human specific	Not SFARI	Not SFARI
CCDC90B	0.740206453617577	1.32997733390935e-05	0.804010724764763	0.0186451183264747	0.0114745382603611	0.9471380731284	0.109881928832087	0.672376866138278	Human derived	Not human specific	Not SFARI	Not SFARI
CCDC92	-0.819136349417713	3.16613016344692e-10	-0.633530856490091	0.0083103439112362	1.09411285942158	4.3441631538909e-09	3.29253432641467	1.4173043685596899e-11	Human derived	Not human specific	Not SFARI	Not SFARI
CCDC93	0.840110375210154	2.2098653588123698e-11	0.999345384504351	2.43587648194627e-05	1.22292861148639	3.3153227670161803e-09	0.559366127166313	0.0041039387264509	Human derived	Human specific	Not SFARI	Not SFARI
CCK	1.42283288554739	3.45566418032445e-06	0.334762707434613	0.631374264546602	1.78795686821624	1.8612335367655e-06	1.17105057674244	0.0133067636389678	Chimp derived	Not human specific	Not SFARI	Not SFARI
CCKAR	3.59206435799518	3.21002486534642e-07	4.1989928641325	2.21450190242899e-07	1.89205326666383	0.0066981080385956	2.67984874855642	0.0002900242658699	Human derived	Human specific	Not SFARI	Not SFARI
CCL2	1.20067422758363	0.0424850580825485	2.42255126148631	0.0090398685209995	4.75694360076647	0.0015455046381618	2.79451331848997	0.0051882509774942	Human derived	Human specific	Not SFARI	Not SFARI
CCL5	1.88037400925687	2.67346129765403e-07	1.06025296698867	0.0200818211059069	-2.56744969639479	3.52565365022336e-08	-2.07946644109736	5.28691748529794e-08	Human derived	Not human specific	Not SFARI	Not SFARI
CCM2	-0.336751690081611	0.0105464432670096	-0.660649070569062	0.0010497508498313	-0.192092794561975	0.334397935314534	0.295106079638722	0.136051464469202	Human derived	Not human specific	Not SFARI	Not SFARI
CCNA1	0.922284949584124	0.0013310865216096	2.47224642155735	2.88839255672447e-05	1.82093656839383	4.8665900513841e-06	0.241715822681369	0.542149980505141	Ambiguous	Not human specific	Not SFARI	Not SFARI
CCNB1	1.11533589368919	1.3756564770674898e-11	0.0468745796230872	0.935185214071286	-0.482153578607237	0.0292070260164246	0.76334254542144	0.0105595436867343	Chimp derived	Not human specific	Not SFARI	Not SFARI
CCNB1IP1	0.719112770851884	2.9714004837437404e-09	1.13014381804414	2.01773843124374e-07	1.15604011171008	2.32509243507783e-08	2.834084013051	3.3757848834007696e-33	Human derived	Human specific	Not SFARI	Not SFARI
CCNDBP1	0.576861486943589	0.0013834279930489	-0.148660422044166	0.720542204203897	-0.0960439406771058	0.738017883307088	0.903502169564633	0.0010122568282456	Chimp derived	Not human specific	Not SFARI	Not SFARI
CCNE2	1.10915127537533	1.45795097114932e-08	0.580332302178157	0.194011015108533	-1.62029736748521	3.41909028713814e-12	-1.96105209252698	1.10212230727735e-16	Human derived	Not human specific	Not SFARI	Not SFARI
CCNG2	-0.653412611760932	4.56849414886811e-05	-0.568454527517171	0.0630616818075061	-0.219779594651161	0.388632001325049	-0.154151672152711	0.557630711402951	Human derived	Not human specific	Not SFARI	Not SFARI
CCNI	0.904870991954324	1.70023219229149e-05	0.216325548752506	0.692488631395619	0.1304431543346	0.639988919681298	0.792969657803879	0.0018305439003559	Chimp derived	Not human specific	Not SFARI	Not SFARI
CCNI2	0.9496941305496	1.76963763071909e-05	0.555083887419397	0.190004624469743	-0.10691205032413	0.615770506116594	-4.05474760316373	4.891429449644001e-47	Human derived	Not human specific	Not SFARI	Not SFARI
CCNJL	-0.484434711883104	0.0331518291256306	-1.02237410248784	0.0034044848218195	-3.23575449812726	6.2263475584837085e-56	1.10919601308265	0.0002127869932024	Ambiguous	Not human specific	Not SFARI	Not SFARI
CCNK	-0.399066702242172	6.96799077830473e-07	-0.0442300250765932	0.771405522928539	0.16245092093781	0.221620228777224	-0.558785844170698	6.95963426243692e-05	Chimp derived	Not human specific	Not SFARI	1.0
CCNO	2.78689593687245	8.24330727832466e-12	1.21982892800816	0.0033931380194005	1.8903951050186	1.78261207793767e-06	6.17032790151355	4.02385587256127e-27	Chimp derived	Not human specific	Not SFARI	Not SFARI
CCNT1	-0.298191794034673	0.0012115232867115	-0.149230396255968	0.40171187858571	-0.359945467546685	0.0139622663972526	-0.788880958972125	2.6978067418757e-08	Chimp derived	Not human specific	Not SFARI	Not SFARI
CCNT2	0.299298894831034	0.0008795750857214	0.119878203022142	0.603140654995126	0.352321400493461	0.0770509579511318	-0.56779199784466	0.0004726270358899	Chimp derived	Not human specific	Not SFARI	Not SFARI
CCNYL1	0.420869733977074	1.26512450432612e-05	0.639972898683786	0.012974098792271	0.719716086169161	1.78591306481189e-06	-0.724886548746945	0.0003274077320601	Human derived	Not human specific	Not SFARI	Not SFARI
CCPG1	-15.5595574639339	5.5653692089888e-297	-15.6329327909625	4.24821533935637e-78	-18.804407539039	0.0	-18.3410086955621	4.3221195470323896e-288	Human derived	Human specific	Not SFARI	Not SFARI
CCR10	-0.964536178671956	4.3620014044691095e-30	-0.0796610997041632	0.719225701450797	1.3727434610403	1.83420202107673e-22	1.7325196668134	2.7091605868118e-23	Chimp derived	Not human specific	Not SFARI	Not SFARI
CCR4	-5.45010864847287	0.0001283807531189	-4.04938114652048	0.0326374712566374	-7.22000473237263	5.17680552779305e-05	-8.33900454141765	9.75374240714439e-09	Human derived	Human specific	Not SFARI	Not SFARI
CCR7	-1.01885702549567	0.015803894630108	-0.29396244839008	0.641569260953902	2.36822402183767	0.0134501880465551	-1.76605192632333	0.0012461999079064	Chimp derived	Not human specific	Not SFARI	Not SFARI
CCR9	0.603165265698107	0.0082641765434311	0.695907897841663	0.0448071238593898	-0.790317626575195	0.0321297770965349	2.11762373448502	1.69241138382374e-07	Human derived	Not human specific	Not SFARI	Not SFARI
CCT2	0.593446539947132	0.0005176019924055	-0.178221407867484	0.6974901325777	-0.0637540671558214	0.823258025646292	-0.178292882671231	0.500412311434966	Chimp derived	Not human specific	Not SFARI	Not SFARI
CCT3	0.743864933631184	5.49310295209385e-06	-0.206552784235027	0.680343823591875	0.648349745873577	0.0114238104839127	0.872053641340505	0.0020911727832141	Chimp derived	Not human specific	Not SFARI	Not SFARI
CCT5	0.431626164457794	0.0097657860465549	-0.296627397140466	0.56352425430118	0.965195362515655	2.19726166803614e-05	0.0676288307301637	0.802069071620547	Chimp derived	Not human specific	Not SFARI	Not SFARI
CCT8	0.608828668791299	0.0031427163611704	-0.568255440704684	0.229211857974274	0.24777697212923	0.453490236223609	-0.566087724303133	0.0756505429943353	Chimp derived	Not human specific	Not SFARI	Not SFARI
CCT8L2	4.82023147567584	0.0038725488866765	0.851468421234605	0.236220667169872	0.400794544272365	0.5251013948909	-2.73218136958524	4.50101163098523e-05	Human derived	Not human specific	Not SFARI	Not SFARI
CCZ1	-0.39851755390571	0.0192276846161978	16.691264460814	1.30753646132408e-172	-0.0135425137332864	0.942497709252218	-0.760658848185435	0.0004838325937441	Ambiguous	Not human specific	Not SFARI	Not SFARI
CD101	1.01256552345495	1.46276383406938e-09	0.193130590231866	0.500590049050017	-0.72497582751878	0.0067147819411122	0.91269493433448	0.000531025141784	Chimp derived	Not human specific	Not SFARI	Not SFARI
CD14	2.25501124380855	3.93548168839118e-08	-0.323854088279726	0.636260125900113	-0.20407979861833	0.627654356088152	1.36107571346716	0.0097175593211727	Chimp derived	Not human specific	Not SFARI	Not SFARI
CD151	-0.453035885849583	0.012991138656881	0.390211989879372	0.335259480320969	-0.536590812755416	0.0639947071390331	0.664521091530149	0.0200587570504485	Chimp derived	Not human specific	Not SFARI	Not SFARI
CD160	0.839885812938914	0.0006052300932703	-0.0457639122562213	0.894487288951651	-3.1609665330072	1.52718582544884e-27	-3.08508866189832	1.42765486325202e-35	Chimp derived	Not human specific	Not SFARI	Not SFARI
CD163	-1.63551258094926	0.0005054244537402	0.398745326940161	0.369424199295466	-2.39072901579116	1.38490887516837e-12	1.66297200762901	0.0038630157588977	Chimp derived	Not human specific	Not SFARI	Not SFARI
CD1D	-1.39067714338639	0.0232024722920139	0.180045296327577	0.704293844955389	-2.00619657922351	0.0101354791879088	1.33840736431521	0.0630022674526501	Chimp derived	Not human specific	Not SFARI	Not SFARI
CD200R1	1.89158010838855	3.94043710240551e-18	-0.636997378512167	0.0844783806821932	2.57760377407728	1.17191718988094e-20	-0.517252850696968	0.0134354500090207	Chimp derived	Not human specific	Not SFARI	Not SFARI
CD226	1.00729842687674	3.2007548261053904e-09	0.495254305011065	0.0035148987013487	-0.269722465598099	0.370482238370168	-2.50656032271776	5.25610080688696e-41	Human derived	Not human specific	Not SFARI	Not SFARI
CD247	1.35102600355165	2.88595722914108e-19	2.02910969561512	2.7703123105861e-32	0.0677057512216325	0.764206939668064	0.832072788840513	0.0002945794451755	Human derived	Not human specific	Not SFARI	Not SFARI
CD274	0.372744355131068	0.0419140692389669	0.751688572748132	0.130927756024316	0.683870402887302	0.0144436826540951	-0.209752201492165	0.507196352444256	Ambiguous	Not human specific	Not SFARI	Not SFARI
CD300A	-5.63814415977047	2.90178953002992e-231	1.10944108746073	0.0019892641613234	0.882760882797355	0.0300286234369071	1.13752417277845	0.0050734648492174	Chimp derived	Not human specific	Not SFARI	Not SFARI
CD300LF	2.29051719306303	2.12159717795137e-23	1.62607238424878	0.0001623609298294	-0.480418631189434	0.141437481702143	-0.345658275225482	0.350789641040736	Human derived	Not human specific	Not SFARI	Not SFARI
CD320	14.9230166090377	0.0	-0.225835923848114	0.308993476781957	0.541407364631134	0.0073222033570093	0.0036462427087695	0.912073171791442	Chimp derived	Not human specific	Not SFARI	Not SFARI
CD34	0.990458329074785	0.0036844653990785	1.47496274262238	0.0011076039919466	-0.446980896092338	0.261587803766023	0.616531577286609	0.1627346896373	Human derived	Not human specific	Not SFARI	Not SFARI
CD36	-2.5281798360581	9.60559525696043e-54	-2.28444754762855	5.163355848077e-12	0.764531707641124	0.0335185425734471	-2.01649524548049	1.43713137737504e-11	Human derived	Not human specific	Not SFARI	Not SFARI
CD37	1.88471021910555	3.5848842822318e-06	-2.11292438067941	1.27091281148308e-15	-0.704225475245741	0.126639072595265	-6.28028412196042	4.39634928691455e-81	Ambiguous	Not human specific	Not SFARI	Not SFARI
CD3E	1.54303150167887	0.0021757898249283	0.606285187358739	0.224105357309552	-1.20125772247384	0.006919830691232	2.09732679574426	0.0029551641938741	Chimp derived	Not human specific	Not SFARI	Not SFARI
CD3G	0.800787107128331	0.0098605417314552	0.235024221876645	0.563595040620431	-1.18384508110942	0.0033007834617388	1.30768638719642	0.0080287216362257	Chimp derived	Not human specific	Not SFARI	Not SFARI
CD4	1.59987022436309	2.30058902312068e-13	-0.409093378040374	0.297226840291978	-0.944912289513184	0.0054221471657344	-0.415961401186381	0.136032027732522	Chimp derived	Not human specific	Not SFARI	Not SFARI
CD40	-1.90616582808148	4.77917381522547e-09	-1.19525083848846	0.008590660955485	-1.3005273883084	0.0086394549415459	-1.09391226102219	0.0162291438303166	Human derived	Human specific	Not SFARI	Not SFARI
CD48	-0.868015309363501	0.002402205427415	-0.323160576145011	0.416218491704733	0.744303419582249	0.147236400600699	-3.07964992999796	2.23339152732008e-20	Chimp derived	Not human specific	Not SFARI	Not SFARI
CD5	0.72380684294829	0.0064788399733927	0.520961576323224	0.203777884725066	-1.77515686610059	0.0001897505446099	-0.665891083370093	0.062427706547386	Human derived	Not human specific	Not SFARI	Not SFARI
CD53	0.824074976554503	0.043243675547369	1.50207461200269	0.0326621561989653	0.392915636255495	0.44492367312945	4.88613243290188	4.28939401741012e-12	Human derived	Not human specific	Not SFARI	Not SFARI
CD55	-1.02267909598611	1.37011713226568e-11	-1.06009103405161	1.47085048116139e-07	-0.20827246906481	0.454878600088459	-1.08907101511823	3.7911708292789005e-10	Human derived	Not human specific	Not SFARI	Not SFARI
CD58	0.974727840785335	2.1132521444309e-07	1.76039378449059	2.54853009612412e-07	0.0991089431038576	0.720271334172606	-0.395226242780926	0.174238452600163	Human derived	Not human specific	Not SFARI	Not SFARI
CD59	0.762162663969416	5.16538178149824e-06	0.388034388048977	0.346164452681931	0.746697388608754	0.0079939154192784	0.699723307046749	0.0422477779600555	Human derived	Not human specific	Not SFARI	Not SFARI
CD5L	-4.06022594330268	5.745265118618499e-43	-3.20665881272244	2.13496270193244e-16	-1.15983074754866	0.0421075815351037	-1.94599690531849	0.0002125023967618	Human derived	Human specific	Not SFARI	Not SFARI
CD6	1.51567840364339	1.86617342849348e-17	1.19601950631264	6.12443492317445e-07	-0.677340476113634	0.0133719120879055	2.03337693270037	6.93457214496086e-10	Human derived	Not human specific	Not SFARI	Not SFARI
CD63	1.58299260532703	1.4904198882114602e-09	-0.214194406391625	0.738776004995448	2.45476353201695	4.43470873391933e-08	2.46808725993127	2.8722236665366695e-11	Chimp derived	Not human specific	Not SFARI	Not SFARI
CD68	2.74253377280969	1.87974900156691e-16	5.26346750433299	6.24475002649184e-25	0.282775592592625	0.502465976413714	1.39173340298081	0.0001372855291227	Human derived	Not human specific	Not SFARI	Not SFARI
CD70	-0.605465434618339	0.0077360886699687	-1.40000107221742	3.02712696015836e-05	-1.64876619995571	0.0001477272656461	3.93283495282099	6.13711526891669e-08	Ambiguous	Not human specific	Not SFARI	Not SFARI
CD72	2.79869108166706	1.5157102519970699e-30	-0.153779833160904	0.731000988097704	-1.23475113007493	1.35356653782935e-05	2.23349561159579	6.10064690383416e-10	Chimp derived	Not human specific	Not SFARI	Not SFARI
CD74	1.60711272639414	1.5264289532274e-07	-0.399361684664106	0.531766405099688	-0.0975668075639498	0.729245735589694	-0.479070597688777	0.164756213651092	Chimp derived	Not human specific	Not SFARI	Not SFARI
CD82	1.33848411446015	2.97173970405174e-07	0.343359292359245	0.357625796110589	-2.97680326825089	1.5634970238860201e-15	-0.746132699603729	0.0194774159099164	Chimp derived	Not human specific	Not SFARI	Not SFARI
CD83	1.26386478242504	2.77807453120057e-05	1.13713068382359	0.0002917839882332	2.60880153714471	9.28221820705151e-13	1.78481693482662	6.77378703287871e-08	Human derived	Human specific	Not SFARI	Not SFARI
CD86	-0.854113532700802	0.0008129227519575	-2.38702742612397	2.87640511359066e-07	-0.891916755080215	0.024268057744145	-1.38469700454334	2.25939802515586e-05	Ambiguous	Not human specific	Not SFARI	Not SFARI
CD8A	-0.321964677490208	0.0064662876110494	2.1882948463347	0.0031968782520727	5.30314998690466	4.96855214298027e-37	4.20291151730232	2.24989057436557e-55	Ambiguous	Not human specific	Not SFARI	Not SFARI
CD8B	1.81323697419856	7.59661354413158e-12	0.839407895013941	0.0342762399585485	-1.07433782633015	0.0014010929750835	1.14664272040549	0.0028624324007543	Human derived	Not human specific	Not SFARI	Not SFARI
CD9	1.04101045250579	0.0029198869255338	-0.0183503020349906	0.910979858447629	-2.44401449146427	0.0001720558007388	-1.94691592644468	8.04067776058455e-05	Chimp derived	Not human specific	Not SFARI	Not SFARI
CD96	3.71451829894778	3.38129769739802e-58	-0.914973667621055	0.0175236230547768	-0.83661444224582	0.0005587643938744	-3.01354951863162	3.42562090791232e-26	Chimp derived	Not human specific	Not SFARI	Not SFARI
CD99	-1.70971182076309	5.5632069565066e-09	0.674828568639112	0.0762941560229552	-0.815556064935833	0.0531692051442027	1.15581914536974	0.0041486467492386	Chimp derived	Not human specific	Not SFARI	Not SFARI
CDA	-0.555418756990704	0.0485023305684385	-0.669507026957163	0.0601686433118899	-1.24813312565802	0.0004602396472066	0.0555658122708801	0.837545726034714	Human derived	Not human specific	Not SFARI	Not SFARI
CDADC1	0.286747092616326	0.0003743122336048	-0.255371783400423	0.0915922859926598	0.265539233636367	0.0576970301116842	-0.084663772332102	0.584875700994609	Chimp derived	Not human specific	Not SFARI	Not SFARI
CDAN1	-0.688601877889167	2.0773300204645e-06	0.0851867309001117	0.77737797627634	-0.991769972456986	2.3272411714274904e-09	-0.527295858378398	0.0058272258679098	Chimp derived	Not human specific	Not SFARI	Not SFARI
CDC14A	-0.750500165573849	6.03746992331356e-06	-0.376185421416338	0.180853461919024	-2.02918236390995	1.03678701189105e-22	-0.428633310445072	0.0752839542479139	Chimp derived	Not human specific	Not SFARI	Not SFARI
CDC20	1.09677650984786	0.0016515373738148	1.0690133526635	0.042504202617673	-3.44884197893863	1.55918737765166e-22	0.0077601634379093	0.585218229069125	Human derived	Not human specific	Not SFARI	Not SFARI
CDC20B	1.27694530575722	0.0001269934348785	0.757475943614096	0.0609142867808746	-1.20710956828466	0.0023234530016552	-0.0528865830087276	0.79189002599551	Human derived	Not human specific	Not SFARI	Not SFARI
CDC25A	-0.584749914557527	0.0232851982544983	-1.31714014267234	5.36859969655898e-06	-3.66413393500722	1.6347285439129e-44	-4.67068233714912	3.40258114637705e-49	Ambiguous	Not human specific	Not SFARI	Not SFARI
CDC25C	0.685830747289998	3.04462486639271e-09	-0.31934629894633	0.321735256365437	-0.887633113883876	9.60299490176681e-06	-1.96576855547337	3.48916285635697e-44	Chimp derived	Not human specific	Not SFARI	Not SFARI
CDC26	0.43564763638567	0.0138360413901524	-0.475736835202587	0.277548915591543	0.0821371831646932	0.793962660388124	-0.489536474253835	0.0963327191059936	Ambiguous	Not human specific	Not SFARI	Not SFARI
CDC34	-0.61377687073026	7.76964434769783e-05	0.0043421385875213	1.0	0.925078192864744	0.0003345626985302	-0.181555290959529	0.453302190099962	Chimp derived	Not human specific	Not SFARI	Not SFARI
CDC37L1	-0.409193519654839	0.0088491576491345	-0.22077006711053	0.465034201716252	0.705875111050372	0.0032583175800199	-0.588292307550567	0.0090612568022847	Human derived	Not human specific	Not SFARI	Not SFARI
CDC40	-0.294622555431335	0.0387573938097651	-0.374860616190412	0.148921870934388	0.0017723980545148	0.991398758758071	-1.09874213428208	2.82695736398541e-08	Human derived	Not human specific	Not SFARI	Not SFARI
CDC42	0.231427412595972	0.0099408829075756	0.158133421493667	0.681614436215315	0.270769995315726	0.0678024767654338	-0.0299857646133366	0.798973103649594	Human derived	Not human specific	Not SFARI	Not SFARI
CDC42EP3	-0.373263307615402	0.0022752694511373	-0.97878441759782	0.0002755232448863	-0.479929606799083	0.0200431247597506	0.73059646908795	0.0009234187729673	Ambiguous	Not human specific	Not SFARI	Not SFARI
CDC42EP5	2.24667364230251	1.29568431159045e-12	1.09235278953763	0.000202016979176	-1.35215467290183	4.63588578192063e-06	-3.29805264710004	4.19620206203404e-38	Human derived	Not human specific	Not SFARI	Not SFARI
CDC42SE1	0.702145472383377	2.00835443120962e-18	0.0916091017088609	0.683243689119558	1.12674877766649	1.49366626939745e-10	1.20626525920461	4.06678346494525e-16	Chimp derived	Not human specific	Not SFARI	Not SFARI
CDC7	-0.553615550867026	1.37740165325173e-07	-0.601311610650112	0.0401056091838079	-0.0588794939763173	0.724871616727618	0.636363361417058	0.0001306367705324	Human derived	Not human specific	Not SFARI	Not SFARI
CDCA3	2.38279011311924	2.20384179167872e-18	1.37038741251891	5.75633144891686e-05	2.11568934724899	2.08331462717247e-08	1.79065607320638	4.48346669046204e-07	Human derived	Human specific	Not SFARI	Not SFARI
CDCA4	-0.782062896998947	2.09646998744467e-09	-0.504635770123125	0.0283730725244558	-0.605032023230678	0.0156344554326307	0.721922528538199	0.0045905042037652	Human derived	Not human specific	Not SFARI	Not SFARI
CDCA5	1.63136091661054	1.02548022048176e-22	0.664863620280953	0.0031374767621305	0.59732102306144	0.0420582140458336	4.87946622915344	1.12762218889991e-48	Chimp derived	Not human specific	Not SFARI	Not SFARI
CDCA7L	-1.14267217189139	8.51202436126283e-08	1.91328188705039	2.12637811219198e-06	0.431561989911968	0.294476879663447	0.275245006399697	0.522814406151965	Ambiguous	Not human specific	Not SFARI	Not SFARI
CDCA8	1.1233999564411	1.9481676045860601e-10	0.971842234847742	0.0002030983669891	-1.26847092335466	0.0004262904535905	1.0705263025767	0.000142868893747	Human derived	Not human specific	Not SFARI	Not SFARI
CDCP1	-0.835859039835375	0.0009820549705013	0.120162998074021	0.813899479874573	-1.6987943131989	5.1619793226164e-07	0.970051091605278	0.0101639163522394	Chimp derived	Not human specific	Not SFARI	Not SFARI
CDH17	1.01615780979024	6.91469609881452e-05	0.679777248911217	0.0196543860450068	-2.02238355979362	2.11771153603385e-07	-1.35124068734007	6.25402770260269e-06	Human derived	Not human specific	Not SFARI	Not SFARI
CDH18	0.442236212710153	2.31369392102807e-06	0.285031695289614	0.272836491831881	0.791612334314024	2.40758662789277e-07	2.91487324293554	1.5820300347284399e-55	Human derived	Not human specific	Not SFARI	Not SFARI
CDH23	0.527826072103521	5.68311664277379e-05	-1.33169969157682	2.72164430876107e-09	-1.21782785752511	2.52426256149879e-07	-0.444896205447751	0.0291675869228185	Ambiguous	Not human specific	Not SFARI	Not SFARI
CDH24	-1.61856337143216	4.01428975194506e-07	-1.40389837259807	0.000343525681267	-2.88359349133753	7.05506002848607e-16	-1.46510994323964	7.53045807392099e-05	Human derived	Human specific	Not SFARI	Not SFARI
CDH26	-1.51861709027422	4.95022770873189e-38	-0.850939417923189	1.56041995395455e-06	-0.674872152918724	2.19440484938784e-07	2.35653917453842	3.84724642114768e-09	Human derived	Not human specific	Not SFARI	Not SFARI
CDH4	1.30519032086188	1.76281027484184e-06	0.789363900100804	0.0657726939853178	0.298257245919554	0.457005323561684	0.177645169647247	0.657537617311859	Human derived	Not human specific	Not SFARI	Not SFARI
CDH6	-0.812653403077997	0.0001458739909989	-0.666859769974927	0.106843149268875	-0.65598656521519	0.0261676282854199	0.105917550753059	0.76561968586504	Human derived	Not human specific	Not SFARI	Not SFARI
CDHR1	1.24202641494086	0.0008355536353076	2.74360901798198	3.79893297448771e-07	4.5399188515222	2.36499592988371e-12	2.42372493963665	4.98594549812295e-06	Ambiguous	Not human specific	Not SFARI	Not SFARI
CDHR4	0.595145309779371	0.0288234837423334	-1.25424033381621	4.36408878104205e-05	-3.92678909996549	1.54972667811841e-10	-0.497083376680154	0.153801566314218	Ambiguous	Not human specific	Not SFARI	Not SFARI
CDK1	1.60381440609367	2.0179278892489e-06	2.20224135392412	8.77458979786273e-05	0.541823253167225	0.210344443962267	0.148255075173017	0.51322075348885	Human derived	Not human specific	Not SFARI	Not SFARI
CDK11B	4.42676256222055	4.727676712602321e-111	-0.439810844501124	0.0099642831363107	-0.548699864751439	8.99926773859204e-08	-1.39233205645898	1.13457804452626e-13	Chimp derived	Not human specific	Not SFARI	Not SFARI
CDK12	-0.265012462295339	0.0194855410242076	-0.0397319838921917	0.898107994376339	-0.268562999638001	0.040880783175051	0.269047696083405	0.041517963590001	Chimp derived	Not human specific	Not SFARI	Not SFARI
CDK13	-0.360701011853593	7.14360919738434e-05	-0.0303098403667363	0.878791749449128	-0.0510066610120093	0.774081258319775	-0.236345619690817	0.130820634915381	Chimp derived	Not human specific	Not SFARI	1.0
CDK15	1.55734671739907	1.2411732690213602e-09	1.55080217522556	1.1093373659352e-05	-1.85789406535139	8.145687428865351e-09	2.23602597421902	6.97529887542099e-09	Human derived	Not human specific	Not SFARI	Not SFARI
CDK18	1.05303822541988	0.0060541198965256	1.32296683201889	0.0129436121765791	0.0839089414025504	0.870614321644751	1.64653225926185	0.0037158496106291	Human derived	Not human specific	Not SFARI	Not SFARI
CDK20	15.3548273751685	4.5471540252236004e-212	0.616954213714689	0.0234732235239988	0.959068645463775	0.0001121916369823	4.23265439459303	1.34420841461974e-39	Chimp derived	Not human specific	Not SFARI	Not SFARI
CDK2AP1	3.26815086756629	4.48129533687206e-26	1.97750006544127	0.0001580420796269	1.3514214142195	0.0020300819267461	-0.276605646982959	0.543824982091971	Human derived	Not human specific	Not SFARI	Not SFARI
CDK4	-0.360900560023597	0.0254596364279036	-0.668019305927074	0.0016076618691953	-0.139160329151973	0.563181026736631	-0.378087151246723	0.0950685736058605	Human derived	Not human specific	Not SFARI	Not SFARI
CDK5R1	-1.53502603088613	4.58681335414814e-13	-1.04927155275182	0.0007209999645835	1.17950185187803	3.69930065420416e-06	-0.94918126978919	0.002312153493422	Human derived	Not human specific	Not SFARI	Not SFARI
CDK5RAP1	-0.404970352632829	0.0001116084096091	0.0596609432841929	0.89139882331615	-0.655493356177642	1.44996139489002e-05	-0.202195229102701	0.135667093068051	Chimp derived	Not human specific	Not SFARI	Not SFARI
CDK7	-0.290738252253988	0.0021486240140392	0.238250165114126	0.370614508174755	-0.045817380939338	0.772370706260445	-0.707069362001835	1.5930473526199e-06	Chimp derived	Not human specific	Not SFARI	Not SFARI
CDK9	3.71444561723685	2.49163668005002e-118	-0.516116543107458	0.0850050632766453	1.2447674740879	7.72205920103932e-08	-0.97541734700805	2.96099949436411e-06	Chimp derived	Not human specific	Not SFARI	Not SFARI
CDKAL1	-0.51118713049171	1.39712008276771e-08	-0.293392367158355	0.187928560636569	-0.0390336200606751	0.85267566263805	0.325838914441073	0.0588650069807752	Human derived	Not human specific	Not SFARI	Not SFARI
CDKL1	-1.07712046928231	2.8432364414647e-14	0.238130302366346	0.528812770579258	-0.388084374481402	0.0565575948498506	0.289021539914393	0.0669944054272021	Chimp derived	Not human specific	Not SFARI	Not SFARI
CDKL2	0.454226967187183	3.90743208484057e-05	0.879301169219298	2.33517379272616e-05	0.862281924042156	5.99376645331973e-08	1.15491560930067	5.9410191795592e-12	Human derived	Human specific	Not SFARI	Not SFARI
CDKL4	0.970651111308706	0.0002879397587204	-1.23871173600963	2.92862083625386e-05	-0.101482625696788	0.694041855784209	-0.466152734064949	0.0837746375647085	Ambiguous	Not human specific	Not SFARI	Not SFARI
CDKN1C	1.36711231464482	8.2805814193385e-07	0.458401763217373	0.335349650126924	0.0762317044448759	0.850121090023911	-0.796791341527082	0.0640730941659687	Chimp derived	Not human specific	Not SFARI	Not SFARI
CDKN2AIPNL	0.679441988955779	0.0007560900896488	-0.0266480293739686	0.965873156227782	-0.0241315365996788	0.932833235763237	0.727182954318444	0.0201214573492926	Chimp derived	Not human specific	Not SFARI	Not SFARI
CDKN2B	-1.55601048858496	0.0017230478837914	0.210798591230792	0.637279805007053	-1.60199478679215	0.0038687816408628	-2.40184483965954	1.11216970663743e-06	Chimp derived	Not human specific	Not SFARI	Not SFARI
CDKN2C	-1.05125980740799	7.94573177944067e-05	-1.09253069648004	0.0028771361614702	2.74491763379912	4.36827764734069e-06	0.66909330217864	0.106446016017121	Human derived	Not human specific	Not SFARI	Not SFARI
CDKN2D	1.1090098700402	0.000112034383207	-0.290794312671404	0.622958339682155	1.76565537674669	6.74305410031394e-06	-0.926233190139058	0.0120557423251351	Chimp derived	Not human specific	Not SFARI	Not SFARI
CDKN3	-0.353296707753099	0.0253176806130319	0.182168229698998	0.516960383625209	0.827321514566075	0.0001847904150426	0.828964342973734	0.0030954351974169	Chimp derived	Not human specific	Not SFARI	Not SFARI
CDNF	-0.325404772610205	0.0403166409231929	-0.864742473430073	0.0051651652654846	0.602362563580449	0.0136831729138685	0.821243931996617	0.0025705649861202	Ambiguous	Not human specific	Not SFARI	Not SFARI
CDPF1	0.605537334567316	0.002271395909361	0.847261363836398	0.0115941288025929	0.272194311207061	0.401823130024454	-1.26290574571256	9.13038414479938e-06	Human derived	Not human specific	Not SFARI	Not SFARI
CDR1	-1.80570236718105	0.0004467814274645	-1.74223920763221	0.0047129236311923	-1.31825530847432	0.0196039283412751	-3.13011297705629	3.33119928437854e-07	Human derived	Human specific	Not SFARI	Not SFARI
CDR2L	-0.967559885084466	5.10116436741677e-08	-1.19452802693818	6.33401721012998e-06	-0.990542664996058	6.03381319724595e-05	-0.100460216108715	0.697293563072046	Human derived	Not human specific	Not SFARI	Not SFARI
CDRT4	-14.4870064943002	0.0	-5.43843808594072	0.0035713012726852	-12.1518096312572	8.67232957068702e-43	-7.4240961377046	1.37883307590455e-05	Chimp derived	Not human specific	Not SFARI	Not SFARI
CDS2	-0.74291171123279	6.74134911972954e-07	-1.28028888982592	3.24374244315979e-09	0.261025518604447	0.264554947114181	-0.253793427010022	0.273293435802901	Human derived	Not human specific	Not SFARI	Not SFARI
CDX1	1.75948925924105	8.44959882325971e-05	0.443126771405799	0.43247002050462	-2.64684072783469	1.41691387808391e-06	0.286321432455566	0.551636600421596	Chimp derived	Not human specific	Not SFARI	Not SFARI
CEBPD	1.93993741237298	2.56368854376755e-13	0.463331926521575	0.37151768653387	2.31340480214399	3.56520207574147e-10	3.2878500268653	5.316151899494141e-15	Chimp derived	Not human specific	Not SFARI	Not SFARI
CEBPG	0.333367633555851	0.0004576473714232	0.336764487597485	0.0927467343395065	0.0753568913308134	0.680346718816689	0.4545584511611	0.004546779276758	Human derived	Not human specific	Not SFARI	Not SFARI
CEBPZ	0.365403229295297	0.0008039923815246	-0.558552443776151	0.0735353297325409	-0.493722873987466	0.0076093905153773	-1.80015525342136	9.55062375272832e-18	Ambiguous	Not human specific	Not SFARI	Not SFARI
CELA1	1.71697574361267	1.61403318454553e-08	0.948778094187486	0.0025938270872013	-1.83513336438368	4.63323109447592e-11	0.457913112735426	0.185950852256069	Human derived	Not human specific	Not SFARI	Not SFARI
CELA3B	0.680186680476474	0.0260372685577866	-0.683753567381612	0.0808130870632499	-1.5531537366648	3.98696724506936e-05	-0.657741178145572	0.0939632688169565	Ambiguous	Not human specific	Not SFARI	Not SFARI
CELF1	-0.559452407136289	2.09233737748758e-06	-0.123716879728918	0.647713550389511	-0.0942223906174131	0.644424206074281	-0.33833603466607	0.0603428230952236	Chimp derived	Not human specific	Not SFARI	Not SFARI
CELF5	-0.719642837889505	0.0001744756370335	-0.0411178903866544	0.924600139518726	-0.14823322579447	0.587449918761833	-0.281837086509524	0.295689708932809	Chimp derived	Not human specific	Not SFARI	Not SFARI
CELSR2	-0.906924467900281	2.6982295207848104e-09	-1.08918533940972	9.03719176644727e-05	0.258766819575493	0.168523597437401	0.957309442972467	1.8787560190437e-06	Human derived	Not human specific	Not SFARI	Not SFARI
CELSR3	-1.01132581717112	9.05728949778608e-16	-0.777767912997154	0.0017194574565346	-0.0889497893614794	0.621976885477081	-0.562496843074847	0.0066023519907598	Human derived	Not human specific	Not SFARI	Not SFARI
CEMIP	-1.7232056585421	5.6123593544481596e-36	-0.428714615002146	0.0166821603388391	-1.08236049322461	3.59297918854039e-08	0.330606833788657	0.0821618649158195	Chimp derived	Not human specific	Not SFARI	Not SFARI
CEND1	3.92751081848718	2.1868429066129702e-63	-0.563289985137123	0.144200151471529	1.66484257582929	2.93413792108484e-10	1.06692799987536	0.000604541197798	Chimp derived	Not human specific	Not SFARI	Not SFARI
CENPA	-6.03017956365284	1.4175433748888399e-238	-4.52086855932396	1.12548289150842e-50	-2.52263109621133	4.08684517855792e-07	-2.16009780352175	1.9117442899894e-06	Human derived	Human specific	Not SFARI	Not SFARI
CENPC	0.362946026218972	0.00125800728434	1.54820384166198	4.5436467389487e-15	-0.0951389082882944	0.623439564047282	-0.0867402852098971	0.607086209161896	Ambiguous	Not human specific	Not SFARI	Not SFARI
CENPE	-0.742478692292123	0.0001219767407828	0.353083445860929	0.208700718578135	-1.23656290042176	2.0917788934975e-10	-4.89408181806387	1.71902160497983e-95	Chimp derived	Not human specific	Not SFARI	Not SFARI
CENPF	-1.15142065015981	1.30946535543328e-06	-2.04826379003858	1.313994119679e-08	-1.07441377654289	0.0012833599943985	-1.1277670808446	0.0008236585423601	Human derived	Human specific	Not SFARI	Not SFARI
CENPJ	1.22278308684495	9.924711059961119e-18	-0.265067537407971	0.253310630419365	0.55487277180682	0.0167857973678347	0.744569619848776	0.0011849639776147	Chimp derived	Not human specific	Not SFARI	Not SFARI
CENPK	1.1948013217866	2.58109280519523e-21	0.472450497841481	0.107385398834943	-1.54451204406578	3.67383113807336e-21	-0.26599934041808	0.127812350274998	Chimp derived	Not human specific	Not SFARI	Not SFARI
CENPL	0.375271223001847	0.0019215662850348	1.18563819786437	3.6631889259715304e-09	-0.498855353294871	0.0034884349353838	-1.36911746632289	7.8321291176905e-18	Ambiguous	Not human specific	Not SFARI	Not SFARI
CENPM	2.82503125959682	3.07507420857288e-17	1.55446747288325	0.0001189469450709	-2.58873669702887	2.16045585272619e-15	-3.02904254549143	3.5759813956697107e-19	Human derived	Not human specific	Not SFARI	Not SFARI
CENPP	0.885436016072062	8.57908657979667e-10	-0.224820352668538	0.47022310638524	1.47786583472563	1.97771456934876e-12	0.886394990694688	2.39614978794232e-05	Chimp derived	Not human specific	Not SFARI	Not SFARI
CENPQ	0.567683046739225	5.75294349239993e-09	0.17357254987195	0.577091184598384	0.780380755259695	0.0001398739099842	0.698996925484718	0.0007357856433566	Chimp derived	Not human specific	Not SFARI	Not SFARI
CENPV	0.298759530743406	0.0362168925918202	-0.210237551096601	0.59676893189965	-0.520831228901478	0.0171093915736523	0.031880072096276	0.883216594826838	Chimp derived	Not human specific	Not SFARI	Not SFARI
CENPW	4.06197959478372	5.13491881884977e-134	3.86174757213439	7.00092456209552e-16	2.8681252998362	2.86439327985694e-22	3.41734665709758	3.2321101705987604e-23	Human derived	Human specific	Not SFARI	Not SFARI
CEP104	-0.382830400929437	0.0026080962828676	-0.202763010752895	0.519337272216224	-0.783171457274639	5.82228256763516e-07	0.102235006612821	0.495441690664583	Human derived	Not human specific	Not SFARI	Not SFARI
CEP112	-0.474569426021948	0.0006105145117736	-0.460827234382366	0.0698703354087793	-0.625011874740602	0.0001783246932166	-0.554086085913373	0.0006997561218499	Human derived	Not human specific	Not SFARI	Not SFARI
CEP120	-0.433586963360127	5.37896226765785e-08	-0.706268472352073	1.46094268404186e-07	-0.438938385532092	0.0012531805895119	-0.496094708111726	0.0033163586325515	Human derived	Human specific	Not SFARI	Not SFARI
CEP131	-1.25977590559404	1.57368444779784e-13	-0.512449810966269	0.0346226887026736	-1.21891341186892	3.41055763534244e-11	-0.460377855660954	0.0289049616634839	Chimp derived	Not human specific	Not SFARI	Not SFARI
CEP152	1.06861201956662	1.4947247263775e-06	0.660770955467521	0.045208921042677	0.90281255855959	0.0003618725318521	0.54443248660057	0.0322140523441073	Human derived	Human specific	Not SFARI	Not SFARI
CEP162	-0.549544542963902	2.40383156752815e-08	-0.058393500894727	0.792228989157713	-1.15510509182869	3.7018910175766704e-23	-0.234110277994714	0.0868554169131221	Chimp derived	Not human specific	Not SFARI	Not SFARI
CEP164	-0.649573234047557	0.0001896415393426	-0.389338831877074	0.175858428381425	-0.360484687270473	0.154546327998093	-1.47846545200103	4.11927160057949e-10	Human derived	Not human specific	Not SFARI	Not SFARI
CEP170	0.972424893564617	6.14380716549541e-36	1.82529781532832	2.21480684425027e-22	-0.0809566304268488	0.68121312809109	-0.380832089136433	0.0121505631070417	Human derived	Not human specific	Not SFARI	Not SFARI
CEP19	0.642102646205177	2.75406801781806e-07	-0.224819067458373	0.531955034573576	-0.521819856125287	0.0018636885076787	2.13419175804521	1.23533256786888e-30	Chimp derived	Not human specific	Not SFARI	Not SFARI
CEP192	-0.308709764104787	0.0169918916553934	-0.0566178920543502	0.878114734229276	-0.0958890879786911	0.622686357866196	0.166311961467175	0.347822120352736	Chimp derived	Not human specific	Not SFARI	Not SFARI
CEP250	-0.383682902836625	0.0303022417808013	-0.616940442211287	0.0244406387856065	-1.07677696101808	5.05848781816544e-07	-0.592075799771763	0.0040897474110148	Human derived	Human specific	Not SFARI	Not SFARI
CEP295	-0.317643420401959	0.0005543586370021	-0.361980569667911	0.104701708310098	-0.52529014460812	4.80667571388425e-06	-0.914362882787773	4.57662666955852e-13	Human derived	Not human specific	Not SFARI	Not SFARI
CEP350	-0.313715357220726	0.0001844665510602	-0.225486738566481	0.239738769334034	-0.115267713292878	0.487212105067212	-0.212743700236452	0.12710934516513	Human derived	Not human specific	Not SFARI	Not SFARI
CEP44	0.526517887805716	2.48871589293719e-08	0.45440261197668	0.122731099640936	1.20399641169133	2.34397976884798e-24	2.33726804785513	3.50851491296623e-73	Human derived	Not human specific	Not SFARI	Not SFARI
CEP55	-0.733801852602994	0.0045469548974097	-0.151711221245409	0.669696360052854	0.154705844175242	0.65119078917982	-0.314744707096846	0.251048618848999	Chimp derived	Not human specific	Not SFARI	Not SFARI
CEP57L1	0.186833879069321	0.0234785974718652	-0.132553538480369	0.519921843689082	-0.961524134816248	1.46953108816024e-12	0.296911966082328	0.034623325804189	Chimp derived	Not human specific	Not SFARI	Not SFARI
CEP68	-0.623289831170647	0.0014496678225353	-0.0141810127484029	0.974116055959751	0.671920219587036	0.0086735330847031	0.937026664893769	0.0003353766616495	Chimp derived	Not human specific	Not SFARI	Not SFARI
CEP72	-0.452791731802045	0.000780862990672	-0.0418828358636497	0.87302723453998	-0.303361284784055	0.0372041953908897	0.636339208031646	0.0001776899643963	Chimp derived	Not human specific	Not SFARI	Not SFARI
CEP89	-0.542870993763108	0.0012311313967091	-0.468621401811496	0.14356477940239	0.618415181725389	0.0102475268869982	-0.179102367989779	0.507412117616764	Human derived	Not human specific	Not SFARI	Not SFARI
CEP95	-0.274596746012851	0.0056860695045988	0.248181128012185	0.266309250006987	0.657012659637908	1.79904292064313e-09	0.504355684803136	0.0002235239844425	Chimp derived	Not human specific	Not SFARI	Not SFARI
CEP97	-0.662684497700081	6.38929361922334e-21	-0.421440714469563	0.0001794320699127	0.669270762064507	2.85979794674382e-09	0.442710735913474	0.0002837522312503	Human derived	Not human specific	Not SFARI	Not SFARI
CEPT1	0.548216250372445	8.02091724768994e-07	0.354892208783094	0.0635213694051412	0.18484446768565	0.411967396236727	-0.347544534361577	0.0655631999322277	Human derived	Not human specific	Not SFARI	Not SFARI
CERK	-0.698159337892991	1.16871942428396e-06	-0.601502071239068	0.0024746216477052	-1.29803334133106	1.0077302436805499e-11	-0.77433309233805	0.0001830340945084	Human derived	Human specific	Not SFARI	Not SFARI
CERKL	-1.49720169581103	1.6436398945141899e-12	-0.822548171454158	0.0010386812510996	-1.68373334834028	1.21685944273229e-17	-0.260415351381489	0.256156712404358	Human derived	Not human specific	Not SFARI	Not SFARI
CERS1	-14.7578709595522	6.32900854304614e-296	0.121072733269184	0.714070540619326	-0.13755391235623	0.694131597420373	-12.0569753120337	1.85578724782173e-10	Chimp derived	Not human specific	Not SFARI	Not SFARI
CERS2	-0.386570022501437	0.000160665268866	-0.11595198102712	0.476514652804308	0.499170461937609	0.0024140406824515	0.906871650860462	3.49736926341524e-08	Chimp derived	Not human specific	Not SFARI	Not SFARI
CERS3	-1.88207430361748	1.30266999467587e-16	-1.73821149887042	1.30389067008745e-05	-1.45833008402521	4.36872428981518e-06	0.241280858176944	0.397824107928893	Human derived	Not human specific	Not SFARI	Not SFARI
CERS5	0.509309363179477	9.9527417585563e-05	0.822824773627975	9.15164941738925e-05	1.44354032941297	1.09732773500867e-13	0.279010416907692	0.158009357531795	Human derived	Not human specific	Not SFARI	Not SFARI
CETN3	0.877887880506102	2.99996955296508e-08	0.432634405476991	0.131249031127912	-0.114492717900283	0.596760957174969	-0.921566584683072	1.13279311029891e-05	Human derived	Not human specific	Not SFARI	Not SFARI
CFAP126	1.33193820789137	0.0001957482764062	-1.68887758256228	0.0065416231515197	-3.54360181811963	1.51085763064528e-26	-2.88838653867198	1.06029913674912e-21	Ambiguous	Not human specific	Not SFARI	Not SFARI
CFAP221	0.362388418235051	0.0129086570811738	-0.0757986199955379	0.822115926584246	1.04663557725281	1.55134783495801e-07	1.16608546016623	4.48838654926356e-07	Chimp derived	Not human specific	Not SFARI	Not SFARI
CFAP36	0.362208368326047	0.0033358836211967	0.263872725997358	0.360001819960722	0.792691826328989	1.08985491517631e-07	0.720153983991182	1.10201664349196e-05	Human derived	Not human specific	Not SFARI	Not SFARI
CFAP45	-1.62456254741311	6.59404054527879e-08	-0.390165616658348	0.443729976916012	-0.43065601554327	0.319795600930355	-0.93446266773496	0.0212139504927113	Chimp derived	Not human specific	Not SFARI	Not SFARI
CFAP52	-0.476125890659973	1.82544689319096e-06	0.7942735576274	1.11351612389649e-05	-0.28385701968435	0.0498470885546192	-0.603381991128016	0.0002816780511681	Ambiguous	Not human specific	Not SFARI	Not SFARI
CFAP54	-0.932917441217265	1.03238317943375e-09	0.484951907405622	0.0736445383654201	1.1107592104769	1.06602988057989e-07	-0.461234803943822	0.0054624054326238	Chimp derived	Not human specific	Not SFARI	Not SFARI
CFAP57	0.59889323215078	7.17466800110956e-06	1.66850463322561	5.38608003487147e-14	-0.199564488862376	0.456322558573091	-1.10225659095448	9.18304882999736e-09	Ambiguous	Not human specific	Not SFARI	Not SFARI
CFAP61	-0.419216624374964	3.65844308045213e-05	0.38589569698672	0.0826304701521651	0.522798778674477	0.0009350197775874	-0.373715217371219	0.0050085731767282	Chimp derived	Not human specific	Not SFARI	Not SFARI
CFAP69	-0.352169239023497	0.0129202669255047	-0.442277974097744	0.0543367910202047	-0.388086725613629	0.0105366979054175	0.384592906920325	0.0193887853985217	Human derived	Not human specific	Not SFARI	Not SFARI
CFAP74	2.51289592378149	2.98363680618178e-71	-0.481547892139347	0.115345977679995	-0.0353921823511644	0.917328278606957	1.92893317771454	6.72639822746526e-18	Chimp derived	Not human specific	Not SFARI	Not SFARI
CFAP99	0.56505419152111	0.003747215890502	0.313060880944587	0.290804466601426	-1.09484817601518	2.62602530008094e-08	0.646123853805454	0.0079142538052967	Human derived	Not human specific	Not SFARI	Not SFARI
CFB	1.60971132743836	2.54267366615867e-05	3.21402949664831	3.351935718083e-09	-0.0429900983871965	0.923121006223076	-2.3061777160214	2.2296171749754702e-14	Human derived	Not human specific	Not SFARI	Not SFARI
CFI	-4.05659581974921	5.090430508109109e-103	-2.27988745298959	1.29933020177064e-09	-6.49473327453435	6.96533166352585e-274	-4.07119014475127	1.83741233121707e-85	Human derived	Human specific	Not SFARI	Not SFARI
CFLAR	-0.417789387220137	0.0005645023478693	-0.797220537476505	0.0009922454322969	-0.981382522946113	1.08246814661059e-05	-0.0219060580716618	0.919008472780385	Human derived	Not human specific	Not SFARI	Not SFARI
CFTR	-2.68553596930805	1.62837854623163e-45	-0.708204357452106	0.0333729398389055	-0.771397589752314	0.0013675500453375	-1.72696574908694	0.0001306424757442	Chimp derived	Not human specific	Not SFARI	Not SFARI
CGA	2.37877680843882	1.30652075351028e-19	0.723634407374302	0.134181292931702	1.03023186803548	0.022771734248836	-2.22175922010019	4.35633610057122e-18	Chimp derived	Not human specific	Not SFARI	Not SFARI
CGGBP1	0.888263899282122	8.24624405012934e-05	0.427426852571141	0.382404335206837	1.4724836598822	8.6290470450332e-06	1.06562620705393	0.0012981430270947	Human derived	Not human specific	Not SFARI	Not SFARI
CGN	1.01136308433116	1.73170632425294e-05	-0.56247543201174	0.0668862460450483	0.0605125176044819	0.643473707892406	0.486115778306957	0.212635608946077	Chimp derived	Not human specific	Not SFARI	Not SFARI
CGREF1	0.556323404879809	1.52185248753355e-09	-0.352518474408379	0.0492311024691049	0.664372907341784	0.0003822195785361	1.15759338839434	2.22888375547846e-13	Chimp derived	Not human specific	Not SFARI	Not SFARI
CH25H	5.03460218887003	9.63598017468142e-34	1.96101671267172	6.75384000234723e-06	7.02860495974565	6.467097392939061e-21	3.21388636849597	7.15139962425621e-12	Chimp derived	Not human specific	Not SFARI	Not SFARI
CHAC1	-0.700079333736379	0.0431906084706918	-1.43132717692186	0.0025684573256293	1.22508845889236	0.000114415280085	-0.813411313391704	0.0162508311580763	Human derived	Not human specific	Not SFARI	Not SFARI
CHAC2	1.64700659134759	8.62357272484e-12	1.19998267048014	0.0271814035242335	-0.277633643375467	0.409440864101464	-0.56575048078006	0.0706360103704896	Human derived	Not human specific	Not SFARI	Not SFARI
CHAD	3.29240337473105	1.11484548772222e-08	-0.0385755439937761	0.966011545974862	-0.0946217897229059	0.868578314894425	5.43391115139738	3.62672770517463e-07	Chimp derived	Not human specific	Not SFARI	Not SFARI
CHADL	1.25782475721686	2.62499466554451e-26	0.126774523719573	0.62230748538696	-0.633971025383383	0.0016639694314213	1.95129277666065	1.76026093820581e-17	Chimp derived	Not human specific	Not SFARI	Not SFARI
CHAF1A	-0.618194134182425	0.0001180142810089	-0.180818891382812	0.500388784943655	-0.256915453980603	0.269280186363266	-0.395986206343418	0.0753099079663819	Chimp derived	Not human specific	Not SFARI	Not SFARI
CHAF1B	-0.327858769971006	0.0110629901007715	-0.260223686844987	0.304310568159315	-0.277774396374007	0.0924639910067157	0.531789732663348	0.0283241888062478	Human derived	Not human specific	Not SFARI	Not SFARI
CHAT	0.970603024958311	0.0037172596685755	-0.567435856643905	0.141440021244445	-0.874989952843808	0.0314505232967719	1.12063100152548	0.0422403732870468	Chimp derived	Not human specific	Not SFARI	Not SFARI
CHCHD1	1.22243847261192	1.56235846473675e-07	-0.0451896372517254	0.946318954718646	0.230392239415072	0.534810652512676	0.0763565127316398	0.83859259973645	Chimp derived	Not human specific	Not SFARI	Not SFARI
CHCHD2	1.45046438135851	5.50760780969744e-08	-0.769288440699714	0.192722497936816	1.72197598029675	2.52681819368206e-05	0.0540455104418955	0.892964416717891	Chimp derived	Not human specific	Not SFARI	Not SFARI
CHCHD5	0.936685859756491	3.3193042970276e-07	-0.0722577298653201	0.904527135154001	1.30647819321973	3.94095578662957e-06	-0.0967305774005394	0.77545823085885	Chimp derived	Not human specific	Not SFARI	Not SFARI
CHCHD7	0.981724891542963	4.05529953993668e-05	0.327318385487801	0.526734361099106	0.0445598050429823	0.904307057144394	-0.055985364135471	0.881585753237326	Chimp derived	Not human specific	Not SFARI	Not SFARI
CHD1L	-0.423020858973529	0.0003431329816147	0.0183197908140179	0.961800354606473	0.527411198416151	0.0127868995013762	-0.0243665575552268	0.912479623042506	Chimp derived	Not human specific	Not SFARI	Not SFARI
CHD5	-0.444584600528811	0.0126666353289042	-0.094449122599535	0.763571664684021	-0.0655468665295775	0.819455195129708	-1.05525126627736	3.87057993832979e-05	Chimp derived	Not human specific	Not SFARI	Not SFARI
CHD6	0.298860473296574	0.0203704936537627	0.415897947587254	0.107644276195982	0.337273014350514	0.0824455866940944	0.746646131369693	0.0001643652723069	Human derived	Not human specific	Not SFARI	Not SFARI
CHDH	0.786779361822245	0.0062238314051514	0.0996887841209819	0.880316952837028	-0.536712819370189	0.144789987089586	0.245595778539635	0.500797485399782	Chimp derived	Not human specific	Not SFARI	Not SFARI
CHFR	-0.496615390740717	0.0066197523748593	-0.696133514203604	0.0296103012340253	0.247847354307026	0.351087169597744	2.28195919183864	1.7848196292566699e-16	Human derived	Not human specific	Not SFARI	Not SFARI
CHGA	-1.18724343327243	2.44847946739216e-12	-0.669466145403989	0.172301441168833	0.188209213188904	0.554611538560187	-0.30063338048835	0.509215668680881	Human derived	Not human specific	Not SFARI	Not SFARI
CHI3L1	1.79719855751045	6.19014185404963e-10	3.28199480049227	1.45189112803231e-14	2.02512474739037	0.0002420628055559	5.59830279589369	1.28149926993001e-26	Human derived	Human specific	Not SFARI	Not SFARI
CHI3L2	2.74947351399142	4.9371086605662e-13	2.91508879523889	9.10397925974236e-10	5.49585832939288	4.12120436951637e-16	3.54715065447164	5.29132314345261e-11	Human derived	Human specific	Not SFARI	Not SFARI
CHIC1	0.193112103779349	0.0171601939530618	-0.0023111814312137	1.0	-0.322899211380981	0.0934479002588316	0.995588886386125	4.1140134053747103e-14	Chimp derived	Not human specific	Not SFARI	Not SFARI
CHIC2	-0.521658411583038	1.53753850884211e-07	-0.0211575310004524	0.932782247903968	0.0120455949612039	0.917146106941631	0.0247300534500236	0.857004440084025	Chimp derived	Not human specific	Not SFARI	Not SFARI
CHID1	-0.477655471500638	0.0006081046519033	-0.510339962293829	0.0850677223723234	-0.895682692191009	2.53762820752459e-06	-0.428900212262706	0.0359902121486511	Human derived	Not human specific	Not SFARI	Not SFARI
CHIT1	-3.3726474185697	3.39989306566597e-10	-2.20476765591743	8.09399577145699e-08	2.75426151416897	6.31603399743256e-05	-1.4421927143533	0.0014181192909355	Human derived	Not human specific	Not SFARI	Not SFARI
CHKA	-0.257756102149192	0.0361106923766646	0.273141357482996	0.356801835752973	0.374989478777326	0.0352930824199006	0.169610865661978	0.312073062578502	Ambiguous	Not human specific	Not SFARI	Not SFARI
CHKB	-13.1038972403371	1.06900966216219e-127	-13.4422267706157	5.04866094895447e-124	-15.7455925378566	3.05799246112071e-188	-13.6597194372174	2.01665971209699e-76	Human derived	Human specific	Not SFARI	1.0
CHL1	1.08136151201336	1.22080683284092e-20	0.0089772001574045	0.985084727269534	0.838770076109942	0.004006702171151	0.990684152329494	6.95467925256201e-09	Chimp derived	Not human specific	Not SFARI	Not SFARI
CHMP2B	0.592999114441078	3.51889462110191e-08	-0.17887182910452	0.599227722389843	0.909199251260872	9.68914641528808e-07	-0.752493720252643	0.0001708030719549	Chimp derived	Not human specific	Not SFARI	Not SFARI
CHMP4B	-0.409798812465954	0.0003322593571355	-0.681688337819781	0.0572090477618941	0.0824143160570375	0.550986321519298	-1.13958180879511	2.01721319835766e-05	Human derived	Not human specific	Not SFARI	Not SFARI
CHMP6	-1.08596084055498	2.23869020434895e-24	-0.815872956569448	0.0006832547062366	0.535235026844722	0.0071359656776122	-1.22927595197564	2.01019423724996e-12	Human derived	Not human specific	Not SFARI	Not SFARI
CHN2	0.89955645023019	0.035160514757344	-0.160844860114403	0.805688744334887	-2.05971687579186	0.0026268008941277	-2.98303263613643	3.78093356991916e-07	Chimp derived	Not human specific	Not SFARI	Not SFARI
CHORDC1	0.593377406654868	2.15709809278188e-05	0.334628274489168	0.219715232309656	0.698602504916288	0.0028027546638683	-0.3701820359158	0.0960229170095303	Human derived	Not human specific	Not SFARI	Not SFARI
CHRD	16.6679965334156	3.32859188938169e-120	-0.150727294639542	0.713534756357543	0.934804811079745	0.0092770362422963	0.670823744697208	0.0816631499123196	Chimp derived	Not human specific	Not SFARI	Not SFARI
CHRM1	-0.918763166163443	3.60444302042247e-06	-1.03873751338625	0.0005941070351022	-0.931208672211991	6.40646935410069e-08	0.0894064290068279	0.71384567430321	Human derived	Not human specific	Not SFARI	Not SFARI
CHRM5	0.825303629186235	4.41791699705873e-08	0.379649014604119	0.139881176153889	11.0034661086687	5.55023728494649e-133	4.95054822903359	3.80628367543743e-49	Chimp derived	Not human specific	Not SFARI	Not SFARI
CHRNA10	1.26229415500537	0.0004050794628995	0.968887420276633	0.0008806807445509	0.703412727148358	0.0056338342480433	1.29456415480411	2.14056317422489e-05	Human derived	Human specific	Not SFARI	Not SFARI
CHRNA2	0.880593077877466	0.0175158589103263	0.670652281760074	0.193691727518134	-0.213476549766091	0.582352092667453	-5.16830894897911	4.36173308446842e-57	Human derived	Not human specific	Not SFARI	Not SFARI
CHRNA3	-1.9084902178172	1.82810606927029e-05	-0.822948146594659	0.109726682367509	-3.83949421752502	6.11543976890812e-15	-0.848163842356251	0.0798613420545641	Chimp derived	Not human specific	Not SFARI	Not SFARI
CHRNA4	1.41157491216102	1.58974089101139e-11	-0.94124250065407	0.0021903867274579	8.36452141476244	5.64233965630501e-49	0.489087247111033	0.182524532685359	Chimp derived	Not human specific	Not SFARI	Not SFARI
CHRNA6	-2.39164216675449	1.2359157215763098e-30	-2.30691031874349	2.88229070980314e-18	-3.84163904619722	3.18773335018862e-33	-1.19306257957444	0.0002290330200506	Human derived	Human specific	Not SFARI	Not SFARI
CHRNA9	1.3172313400163	3.34484549223761e-05	0.0093339732145946	0.993961799519507	0.113078842840674	0.78379098451669	0.641287188125488	0.0949530397991526	Chimp derived	Not human specific	Not SFARI	Not SFARI
CHRNB1	0.94297350741146	4.13125893922241e-06	-0.220675437804724	0.622489817593307	-0.646486130445915	0.0134510090872063	-0.40148559551254	0.176189102601905	Chimp derived	Not human specific	Not SFARI	Not SFARI
CHRNB2	-0.884321573981957	1.1894573764538e-08	-1.00457206681672	0.0032184447913287	-0.313489000454916	0.131553863814664	-0.124679356285692	0.736247662990383	Human derived	Not human specific	Not SFARI	Not SFARI
CHRNB4	-1.58806338694051	3.4554890780009e-15	-0.421540176791404	0.209109696801845	1.89901908005387	3.22270506412926e-05	0.628623618173534	0.0786708136246032	Chimp derived	Not human specific	Not SFARI	Not SFARI
CHRND	-0.878611532126728	0.0278451165837417	-0.509321443565005	0.319915249084788	-3.83863905301555	1.54032263327517e-13	0.226046605462699	0.572156068941001	Human derived	Not human specific	Not SFARI	Not SFARI
CHRNE	5.43413603467337	2.48312554086054e-20	-1.09156461572599	0.0352892716297779	-2.1098816063649	2.96949879388357e-10	-1.86754472671832	9.2526695994911e-10	Chimp derived	Not human specific	Not SFARI	Not SFARI
CHST1	-0.440981093565865	0.0128348998437508	-0.296642303237428	0.342271500642845	0.80650962082505	0.0014972113658551	-0.627614538597426	0.0490459489886132	Human derived	Not human specific	Not SFARI	Not SFARI
CHST10	0.505863968772553	0.0007431050274478	-0.0368809630992249	0.91203973095683	-0.296849541164881	0.11828262144492	2.02465882309823	1.5992107272943702e-17	Chimp derived	Not human specific	Not SFARI	Not SFARI
CHST11	-0.739942367807611	5.37973462008279e-05	-0.934443646003681	0.0016308967671041	-1.39541567591968	2.53702764501784e-07	-1.61215547109155	6.08101384969336e-11	Human derived	Human specific	Not SFARI	Not SFARI
CHST12	-0.386778351279931	0.0018984594982816	-0.788649786647017	3.00513782684614e-06	-0.365553225674483	0.140747654891487	1.57132768297784	5.34926789941799e-17	Ambiguous	Not human specific	Not SFARI	Not SFARI
CHST13	1.42646865961195	9.06127456746977e-08	0.916667816521782	0.137575871528078	5.06140001484391	1.76757026969645e-22	0.987253280651869	0.0015481418189327	Human derived	Not human specific	Not SFARI	Not SFARI
CHST15	0.539331054944893	0.0148224871657542	0.542825627542683	0.156031757311822	0.571774747579896	0.0913584057783282	0.698570266976914	0.0373496280501485	Human derived	Not human specific	Not SFARI	Not SFARI
CHST8	-0.750198415925937	0.0243895319144489	0.0219360609721735	0.987623974199354	-0.876641288471178	0.0178352408934685	-1.44160528194027	0.0001323777937105	Chimp derived	Not human specific	Not SFARI	Not SFARI
CHST9	1.95323467529308	3.90389134763639e-10	0.666304047566296	0.161787798970225	-0.917648888025727	0.0126730908806075	-2.82431457460328	2.24856645848616e-13	Chimp derived	Not human specific	Not SFARI	Not SFARI
CHSY3	0.289819010083175	0.0335083756159209	0.939582448677763	0.0001411270443223	0.498823206590209	0.0679950288040398	-0.77140577519244	0.0001138623104026	Ambiguous	Not human specific	Not SFARI	Not SFARI
CHTOP	-0.690003039453226	1.70994200081082e-19	-0.259264547793272	0.0783148341152732	0.383370552204801	0.0049812999909337	-0.72132783731684	2.00759965981141e-10	Chimp derived	Not human specific	Not SFARI	Not SFARI
CHURC1	-9.57945559422924	6.544053965099681e-31	-11.2613691699148	1.40414922233409e-12	-15.5076563307983	6.812944687151528e-243	-16.1134461965335	2.25302550358146e-187	Human derived	Human specific	Not SFARI	Not SFARI
CIAO1	0.49802823312515	2.75486204557936e-06	0.443814524694999	0.0007894782408968	1.96809836699452	1.71627575454571e-41	1.75119671696693	4.12757890239584e-18	Human derived	Human specific	Not SFARI	Not SFARI
CIB1	1.88894714100199	4.45115493017633e-27	1.06039515764061	0.0352612649607032	4.47026750712771	7.760634946795589e-40	4.53784540848973	1.51364694531107e-37	Human derived	Human specific	Not SFARI	Not SFARI
CIDEA	-1.54971750766877	1.06567919500256e-48	-0.724038327524981	0.155064633443681	0.395448616134689	0.139185633304269	-0.793705485145282	0.0002894371587425	Human derived	Not human specific	Not SFARI	Not SFARI
CIDEC	-2.11070842326366	5.67940516606571e-13	-1.39873275884631	0.0016011894482339	-3.37529549717342	1.48277088506872e-21	-1.93244253026315	0.0011812445625905	Human derived	Human specific	Not SFARI	Not SFARI
CILP	-3.84503043107859	4.81148388217601e-38	-0.579206220891138	0.233080879069227	-3.44491179770219	1.74536768445654e-10	-3.39011665905974	3.72176268142685e-16	Chimp derived	Not human specific	Not SFARI	Not SFARI
CINP	0.281712364969367	0.010239593934901	-1.12330683048113	6.69949032102736e-07	-0.530747161858846	0.0010401083070706	-0.714514372151587	0.0009845146359835	Ambiguous	Not human specific	Not SFARI	Not SFARI
CIPC	7.79339846903202	9.281359057767e-311	6.50941162081985	1.06456800906043e-34	-1.18129263562029	4.93098378869928e-10	-1.08907074492561	4.25137662118725e-10	Human derived	Not human specific	Not SFARI	Not SFARI
CIR1	-0.173153115370787	0.0454380894118885	-0.225917424833361	0.344565766841449	0.1804408876797	0.253435594443235	-1.01840446438721	5.70868685812677e-14	Human derived	Not human specific	Not SFARI	Not SFARI
CISD2	0.542666453180378	0.0005499209924274	0.0266439971086638	0.975143742763513	0.114625450436886	0.674540923151263	-0.771998621055823	0.0009048417825416	Chimp derived	Not human specific	Not SFARI	Not SFARI
CISD3	0.817917529039728	4.94744384742636e-07	-0.546505876987172	0.248531129361294	0.020006849591868	0.912120126436137	0.0575196352901237	0.829327889121369	Chimp derived	Not human specific	Not SFARI	Not SFARI
CIT	-1.04460859309505	4.68637614122196e-24	-0.599565064725423	0.0258157333793416	0.11284762896808	0.508508760524068	0.567127633432636	5.85228149216806e-05	Human derived	Not human specific	Not SFARI	Not SFARI
CITED2	0.658575310505342	0.0149400460803881	-0.414726407231899	0.456281849111096	1.91189649965458	1.03207129103713e-08	-0.0666625087164242	0.849035505323399	Chimp derived	Not human specific	Not SFARI	Not SFARI
CIZ1	-0.440900356805384	2.7903731745762e-05	-0.429556148416338	0.0267237953119762	-0.504214877236194	0.0007572221446923	-1.2792492149068	5.31895309955232e-22	Human derived	Human specific	Not SFARI	Not SFARI
CKAP4	-0.359390817496012	0.0128066412760972	-0.617824826661466	0.0009920480801372	0.413265395385032	0.0163766219804087	-0.663883028365534	0.0529437083989295	Human derived	Not human specific	Not SFARI	Not SFARI
CKAP5	-0.163147236473086	0.0107555137267948	-0.160022815671918	0.31498640551572	0.205313472196828	0.101305110226455	0.138418924279463	0.302407766772821	Human derived	Not human specific	Not SFARI	Not SFARI
CKMT2	0.718311877192716	0.007670132626957	1.97609528919115	1.32666154341048e-07	1.28722639485315	0.0011082499865996	0.39634458368192	0.335343888560557	Ambiguous	Not human specific	Not SFARI	Not SFARI
CKS1B	0.919457007845547	0.0007929634433751	-1.28446602787981	0.0102555916949196	-0.41001577968558	0.261475895744929	-1.47755381397729	9.7962523836283e-06	Ambiguous	Not human specific	Not SFARI	Not SFARI
CKS2	-0.775471293226004	0.0168524913071698	-0.30778064708883	0.632053685660297	4.2353788300806	1.65368074256787e-14	3.07260729680655	1.9960494021504e-10	Chimp derived	Not human specific	Not SFARI	Not SFARI
CLCA1	2.46111797036568	1.8615740479773698e-11	1.74374070756934	7.22176062726524e-05	0.529279152826343	0.212500319310186	1.21711037170193	0.0054872383992674	Human derived	Not human specific	Not SFARI	Not SFARI
CLCA2	-1.51721529719638	2.73585295097814e-05	0.164535114242161	0.717527652794472	-0.425038142421053	0.346207990861245	-0.0232024805604968	0.851082511863401	Chimp derived	Not human specific	Not SFARI	Not SFARI
CLCF1	2.4400680419393	5.94382905331732e-14	2.79632763143461	7.664593506719589e-11	-1.1496987172641	0.0229137432822615	1.74388509215213	0.0001229474806412	Human derived	Not human specific	Not SFARI	Not SFARI
CLCN1	-2.37762213955709	3.28154353353565e-20	0.195579377135875	0.64931989217983	-2.22049400887176	1.50040717569501e-09	-0.279326356245279	0.446657062121833	Chimp derived	Not human specific	Not SFARI	Not SFARI
CLCN2	-0.341509305254945	0.0180993061307048	0.0693967969221094	0.823685858832859	-0.777226634953344	0.0008691614696205	-0.0992044731952379	0.716835653149062	Chimp derived	Not human specific	Not SFARI	Not SFARI
CLCN5	0.313753978588928	0.0126094300773779	0.545850004968883	0.0106454170550128	0.0782796096877997	0.629644496718954	0.470783600653452	0.0073325947494181	Human derived	Not human specific	Not SFARI	Not SFARI
CLCN6	-0.888077261783679	3.7250314709230203e-10	0.0298283292404965	0.957091931592307	-0.604422618157912	0.0042402221504098	-0.837387461031548	0.0001389917673568	Chimp derived	Not human specific	Not SFARI	Not SFARI
CLDN1	-3.9296929299509	1.56451741801574e-17	0.22926563115379	0.626410801351824	0.287910407594112	0.512012976338383	-2.21894804266422	9.6660789512635e-05	Chimp derived	Not human specific	Not SFARI	Not SFARI
CLDN10	0.331375069565574	0.0446857401436972	-0.483704999916291	0.145999125510227	-1.1566588458143	6.27603766556324e-07	-1.31737521943185	2.6987631653149803e-09	Ambiguous	Not human specific	Not SFARI	Not SFARI
CLDN11	-3.76795242612013	5.46570641936066e-37	-3.47177321497155	3.03247575033506e-19	0.310629350704952	0.436174622481836	0.101202718043642	0.675592249576838	Human derived	Not human specific	Not SFARI	Not SFARI
CLDN12	1.66331866404939	6.75360372309688e-14	3.14060798038423	1.25957961404152e-16	0.513457330531903	4.25748543093992e-06	-0.71743375064308	4.17747561426557e-08	Human derived	Not human specific	Not SFARI	Not SFARI
CLDN14	-0.925913889599646	4.54228741731288e-07	-0.346112455662563	0.338950030629182	0.619970785796084	0.0964327885760905	1.62095469034772	5.91429106122502e-06	Chimp derived	Not human specific	Not SFARI	Not SFARI
CLDN15	-0.422361290218655	0.0023596453041509	-0.0974913796778105	0.807931742460316	-0.979095230277716	1.47433886790401e-06	-0.514516707366358	0.0195959677807131	Chimp derived	Not human specific	Not SFARI	Not SFARI
CLDN16	-1.87520591618931	5.2602158249836004e-15	-0.377283944182208	0.491134154912844	2.17661335466309	5.51452690735254e-16	1.70917141252948	1.92429644927761e-08	Chimp derived	Not human specific	Not SFARI	Not SFARI
CLDN18	-1.20007509066847	2.1749613306042e-06	-1.50213271353323	0.0003823676465131	-1.52161026975158	0.0008457922051243	-0.190452589471735	0.57030121427367	Human derived	Not human specific	Not SFARI	Not SFARI
CLDN2	1.66617520914742	1.5225526234427e-06	1.08007142619702	0.0063599344660623	-3.68463484246054	5.67532388989205e-27	-3.31125040233839	7.133791854315981e-25	Human derived	Not human specific	Not SFARI	Not SFARI
CLDN20	1.43567838017558	1.18510497385525e-13	0.276799512588955	0.36667034035256	2.03119366017853	1.47562794048303e-08	2.45584676101588	8.900618276714192e-14	Chimp derived	Not human specific	Not SFARI	Not SFARI
CLDN4	6.20801457035024	3.1763431150078804e-15	-2.98127526319074	1.99821497007884e-09	3.55278625809928	3.30318486079367e-06	5.13561391166862	3.26878726945585e-08	Chimp derived	Not human specific	Not SFARI	Not SFARI
CLDND2	14.0887585431895	3.8224244503462605e-112	11.6151780207019	4.79389645080206e-62	-0.0920816966524067	0.763510983479791	2.46516946237051	1.4160399189723e-07	Human derived	Not human specific	Not SFARI	Not SFARI
CLEC10A	2.11708769085721	0.0003147091394384	2.37008706082423	0.0004606733452118	0.964760378831642	0.0970742714078578	0.840451611758536	0.121362211507805	Human derived	Not human specific	Not SFARI	Not SFARI
CLEC11A	0.484643773353201	0.006703273924011	0.179015858524098	0.63931406058185	2.00451547424506	1.63715318652671e-11	2.02584334380224	8.5224219119309e-10	Chimp derived	Not human specific	Not SFARI	Not SFARI
CLEC12A	0.554791584095293	0.0119038373786586	2.12087682909921	5.2965782760614694e-11	0.0818504247102592	0.854220325308722	0.592445106506778	0.138169085273329	Ambiguous	Not human specific	Not SFARI	Not SFARI
CLEC14A	1.68726644201307	1.29003920580589e-08	0.541159988129372	0.347396498528348	0.818651189385754	0.0421075815351037	0.410881636581977	0.31315244460311	Chimp derived	Not human specific	Not SFARI	Not SFARI
CLEC17A	1.3162589763635	2.38757906644332e-07	1.43214344057579	0.0002081475482885	1.95123950785403	6.43872165286475e-06	-0.895207395423205	0.0078266638062156	Human derived	Not human specific	Not SFARI	Not SFARI
CLEC1A	1.18290771946034	0.0359744382571862	-0.519704354591503	0.379679197378498	-4.21892445024988	9.09857552067295e-19	-0.742297216112431	0.200955782015239	Chimp derived	Not human specific	Not SFARI	Not SFARI
CLEC1B	-1.55723800723042	0.0263616517758367	-3.17966087143463	3.34251312499097e-05	-5.98130368954628	2.0535326371166e-20	-0.177867041641243	0.55570440259035	Human derived	Not human specific	Not SFARI	Not SFARI
CLEC2B	1.63277709634619	0.0414100773413324	0.346403636179785	0.513831985073343	-0.0305370817916208	0.80337653725224	-3.61234474516587	0.000565754579608	Chimp derived	Not human specific	Not SFARI	Not SFARI
CLEC2L	0.497056672065644	0.0168667111219015	0.838978526579145	0.0012655450444708	1.21380531923974	1.79868352730512e-05	0.603365889458501	0.0234136882372168	Human derived	Human specific	Not SFARI	Not SFARI
CLEC3B	4.68384464642804	1.70440599583231e-20	4.26877499863549	8.00464893976645e-22	-0.895655571947196	0.0033024432512123	1.85949295107811	1.2081742517018e-07	Human derived	Not human specific	Not SFARI	Not SFARI
CLEC4F	2.32166229519669	8.168706789130661e-09	1.69481523779472	0.00062494541049	0.722712133486671	0.0881994948062965	2.41493572813207	1.80056888482234e-07	Human derived	Not human specific	Not SFARI	Not SFARI
CLEC4G	0.915344942868527	0.0244986132254786	0.0226108675346695	0.966400052253847	11.0538207639249	6.03442383368883e-15	4.02337849483765	2.33294673691149e-08	Chimp derived	Not human specific	Not SFARI	Not SFARI
CLEC5A	7.99392981769482	2.3784923887988103e-09	3.02756388998341	0.0020542856070961	0.0630048148570069	0.712068199581398	0.376204275781473	0.408224752936387	Human derived	Not human specific	Not SFARI	Not SFARI
CLEC6A	-1.8009993364185	3.38651597590619e-13	-2.7627557310978	2.60562164693167e-08	-7.61551022027049	7.12641892703443e-46	-0.571147478411802	0.178214214355693	Human derived	Not human specific	Not SFARI	Not SFARI
CLEC7A	0.936490587676631	0.0248803283605091	0.0854187645326789	0.778946605222064	-0.63675200214335	0.183269319781021	0.39111443895384	0.395414596666541	Chimp derived	Not human specific	Not SFARI	Not SFARI
CLGN	1.57165801457726	1.12002862020656e-23	0.0962258640024309	0.818779142540921	-1.89850016918644	1.95352358604916e-20	-1.99390096540573	3.77918732763036e-25	Chimp derived	Not human specific	Not SFARI	Not SFARI
CLIC4	0.480768361852697	0.0002711750621746	-0.312896770139289	0.227410992821269	-0.88677889271256	0.0002013690311975	0.20801001424908	0.397531025168916	Chimp derived	Not human specific	Not SFARI	Not SFARI
CLIC5	1.22277102243095	7.5585247136578e-06	0.0834210582920284	0.880909833482905	1.76175130425111	5.84611311130622e-07	3.47284630838672	7.38925403496074e-25	Chimp derived	Not human specific	Not SFARI	Not SFARI
CLIC6	-2.7131529526714	8.16816006670232e-11	1.00746945897262	0.008544798814246	-1.57464166840976	6.36315216034967e-07	2.82152593326004	1.35433765261849e-08	Chimp derived	Not human specific	Not SFARI	Not SFARI
CLIP1	-0.428458108876685	0.00027033077229	-0.137262277754722	0.597647392064584	0.15908155587506	0.419557288967803	-0.106749038264525	0.587220608521783	Chimp derived	Not human specific	Not SFARI	Not SFARI
CLIP3	-0.399449263037952	0.0394996236410432	-0.424327973163789	0.111984621739694	0.670334352292387	0.0004842142465859	-0.777724214586253	0.0001042423795678	Human derived	Not human specific	Not SFARI	Not SFARI
CLIP4	-0.278847914995903	0.0006201527849471	0.0970079614725599	0.697630347198334	0.110459664826132	0.620018832605806	0.804140269519081	9.28677285597966e-08	Chimp derived	Not human specific	Not SFARI	Not SFARI
CLK3	-0.394397803242245	0.0002715230841388	-0.941631284216954	3.64026420886471e-06	0.464062975944023	0.0223526440832768	-0.688930592797859	0.0062041884482826	Ambiguous	Not human specific	Not SFARI	Not SFARI
CLK4	0.400852328416069	0.0061458827279916	0.185346336657739	0.492216903098132	0.645049600467933	0.0065024081974821	0.619730932416448	0.0172757521834758	Chimp derived	Not human specific	Not SFARI	Not SFARI
CLN5	1.1316356676871	1.7857713640241402e-09	11.8271787319935	9.24295666329023e-73	0.711813101210651	0.0185759760994178	0.676719087826945	0.0202599561813841	Ambiguous	Not human specific	Not SFARI	Not SFARI
CLN6	0.655115805832436	1.1666245649937e-06	2.68538444546065	1.48548348586538e-104	0.240525083689686	0.261716296272087	0.902826068734307	4.13765765249405e-09	Ambiguous	Not human specific	Not SFARI	Not SFARI
CLNS1A	-2.35498298549795	5.39516502319906e-57	-1.31150999296865	3.83482813508052e-18	-0.668138143033981	7.47184476281206e-06	0.0744540945755181	0.659207964870464	Human derived	Not human specific	Not SFARI	Not SFARI
CLOCK	-0.47515412462463	1.34111070566141e-05	-0.550879250606243	0.0043510861777045	-0.168913409257686	0.364929342767447	0.486188877131866	0.003101785526242	Human derived	Not human specific	Not SFARI	Not SFARI
CLPB	-0.602374217596865	1.22470196924219e-06	-0.230999241779812	0.329240026957121	0.0248605627261031	0.876997849333844	-0.840179725769401	4.54379611921482e-06	Chimp derived	Not human specific	Not SFARI	Not SFARI
CLPP	0.262626148122524	0.0473822526570976	-0.666414046927663	0.0247504863017018	-0.784545625992361	0.000567560521249	-0.586584182616063	0.0047662504231996	Ambiguous	Not human specific	Not SFARI	Not SFARI
CLPTM1	-0.503068653574148	2.09598442047037e-07	-0.487980516617679	0.0153202273638826	-0.27491880628822	0.0357462615710976	-0.730295973064836	1.56203565564945e-07	Human derived	Human specific	Not SFARI	Not SFARI
CLPX	-0.463218954433399	5.38753010533906e-09	-0.903955734547263	1.99709749220996e-09	-0.588792586746872	0.0016035926437495	-0.822712193127741	1.4999483490064e-12	Human derived	Human specific	Not SFARI	Not SFARI
CLRN1	1.57263544096421	7.47085798948542e-08	1.07677523079114	0.0293083645536915	-1.6273938840016	0.0006479026664079	-1.14225038219006	0.0036759089160413	Human derived	Not human specific	Not SFARI	Not SFARI
CLRN2	-3.16535782142558	5.6859494995558e-07	-2.99759531722683	1.3700239727643802e-20	-2.3391724089289	1.89815182212393e-08	-0.91633175750872	0.0282079519633541	Human derived	Human specific	Not SFARI	Not SFARI
CLRN3	2.03016359056477	2.1646818901078e-11	-0.117447681915057	0.801398367151599	0.747771798259189	0.0522492123284355	-0.558843083893422	0.235887178896084	Chimp derived	Not human specific	Not SFARI	Not SFARI
CLSTN1	-0.399081639557747	0.0014790689567075	-0.6138250046047	0.0070064355043627	-0.333883324490326	0.0783174873441848	-0.910288047413355	4.34991952353315e-05	Human derived	Not human specific	Not SFARI	Not SFARI
CLSTN3	-0.38685171989969	0.0356635928694011	0.0654678695076439	0.858738687343083	0.75892778214034	0.0061844815722006	0.024275888502694	0.949728095702977	Chimp derived	Not human specific	Not SFARI	Not SFARI
CLTA	-0.685286366119433	1.49394519729506e-10	-1.19560701725534	2.3584662738701e-06	0.643572661716567	2.19525326612806e-05	-1.06939559472797	9.91250409884812e-05	Human derived	Not human specific	Not SFARI	Not SFARI
CLTB	-0.466016508974804	1.45108288499492e-05	-0.562213912192824	0.147787298550181	0.0508904161861667	0.828403946835536	-0.370087357486047	0.0140968070364713	Human derived	Not human specific	Not SFARI	Not SFARI
CLU	0.933063946552244	0.0004744404040786	-0.466687858460991	0.36326213839581	-1.28122752010332	0.0003344312417495	-0.441692060604379	0.353940139110108	Chimp derived	Not human specific	Not SFARI	Not SFARI
CLUH	-0.766215542887485	7.85207962143795e-14	-0.471782967810158	0.0126092495908181	0.344032145473582	0.0903943437921146	-0.266418291182719	0.246679637449142	Human derived	Not human specific	Not SFARI	Not SFARI
CLUL1	3.91942530987608	4.4499068277803096e-108	3.77664098819348	5.84417742012518e-50	0.300836693483689	0.445140064968187	1.28337742753621	8.43838393949397e-09	Human derived	Not human specific	Not SFARI	Not SFARI
CLYBL	-0.386870912708591	0.0018582178907071	-0.0932387220743314	0.740821145483605	0.293271038809728	0.126776691961548	-0.254335791489711	0.264177563645106	Chimp derived	Not human specific	Not SFARI	Not SFARI
CMAS	0.454364466033715	0.0136679876935628	-0.122365281756922	0.814116499520527	0.363775085066979	0.125437171154813	0.9669024191662	0.0037377744349384	Chimp derived	Not human specific	Not SFARI	Not SFARI
CMC1	0.353062645886547	0.001338232228305	0.448133922000474	0.0070064402699523	1.42595651744816	8.51280133381333e-07	0.0849497732197459	0.643269638163536	Human derived	Not human specific	Not SFARI	Not SFARI
CMKLR1	-2.85029852082082	5.47025325565606e-10	-3.90390890203301	2.70956867107628e-13	-4.54116633856922	2.77553563594343e-21	1.44300175663212	0.0120113207671014	Human derived	Not human specific	Not SFARI	Not SFARI
CMSS1	-0.360108764324498	0.0021034926585159	0.570198922604267	0.0045998165221141	0.889139825312468	1.09357042447112e-10	3.10744969208382	1.42696321232427e-57	Ambiguous	Not human specific	Not SFARI	Not SFARI
CMTM6	0.45633623198126	1.91943687864969e-08	0.763795090408259	0.0007556637745655	-0.773384372250009	2.24156431216757e-10	0.2785815865358	0.115278821026359	Human derived	Not human specific	Not SFARI	Not SFARI
CMTM7	-1.22228223467465	3.21502980709205e-05	-0.571289400981951	0.0642270082289331	-3.59824634457732	4.43322707777621e-29	-1.89518664540002	1.02852391320545e-07	Chimp derived	Not human specific	Not SFARI	Not SFARI
CMTR1	-0.484872678233442	2.60317458362744e-10	-0.226491027824566	0.293398469399148	-0.478083651629906	2.23114292382063e-05	-0.771837760056156	1.29729944214307e-06	Chimp derived	Not human specific	Not SFARI	Not SFARI
CNBD1	-0.466912048989039	0.0096434674326966	-0.59462400685852	0.0113015664102448	-1.92682351717796	8.18749151350362e-36	-0.218858720959045	0.166513814580552	Human derived	Not human specific	Not SFARI	Not SFARI
CNBD2	2.06903675998874	1.07997208324188e-41	0.527900019165495	0.168588245637705	-0.091458109914888	0.740435053777583	0.29328955729944	0.235746552500289	Chimp derived	Not human specific	Not SFARI	Not SFARI
CNDP1	1.29252295842719	1.87688349558659e-07	-1.82114540752167	3.35679722841212e-05	-1.33370202804002	0.003080997276036	0.874516346370924	0.005117457524824	Ambiguous	Not human specific	Not SFARI	Not SFARI
CNFN	-1.97305250067982	2.0710395857475e-05	-3.59823538534672	5.69777620464191e-06	-0.932543743686902	0.123410072566416	0.0325565018776473	0.87178633146422	Human derived	Not human specific	Not SFARI	Not SFARI
CNIH1	-0.352780510337486	0.029132754111937	-0.372989343197985	0.289433387772768	0.34799088594191	0.19777509911685	0.564964676040286	0.0300168858785625	Human derived	Not human specific	Not SFARI	Not SFARI
CNIH2	0.708237518251664	0.0189322789491864	-0.313790941863893	0.603595936887809	0.645854879775527	0.122045799526483	-0.090992708298565	0.82850807137393	Chimp derived	Not human specific	Not SFARI	Not SFARI
CNIH4	0.741464326820731	1.01642450671586e-10	0.428584405856635	0.0024263640813511	0.156301082251475	0.215112776801292	-0.0188310123326743	0.882203083998354	Human derived	Not human specific	Not SFARI	Not SFARI
CNN1	0.977278715095831	2.06822236503085e-05	-0.802538770576545	0.0067488342024399	-1.40932182014941	0.001112357460978	0.7771109565563	0.0150480668985566	Chimp derived	Not human specific	Not SFARI	Not SFARI
CNNM1	-0.587639201077255	0.0005606689452404	-0.424805567550184	0.11718693213391	0.131464434986681	0.626842568166044	-0.184345127778799	0.488941152150181	Human derived	Not human specific	Not SFARI	Not SFARI
CNNM2	-0.463975050049635	0.0015504626976782	-0.284698880981874	0.330541820624924	-0.597940757727444	0.0043290736500819	0.260682286128767	0.244553388440257	Human derived	Not human specific	Not SFARI	Not SFARI
CNNM4	-0.77527333910538	3.2459645171111e-11	-0.536473055009737	0.0538027180442217	-0.195480277322886	0.274031535690053	0.103755443280045	0.60766918072327	Human derived	Not human specific	Not SFARI	Not SFARI
CNOT10	-0.432081688060217	0.0003897880249422	-0.452406473377853	0.148001217456672	-0.824475248865671	7.11487440083853e-08	-0.585611031718709	0.00046930927512	Human derived	Not human specific	Not SFARI	Not SFARI
CNOT6	-0.47247100345212	0.0015670803391618	-0.193761351414836	0.42886833325836	-0.422781796068642	0.0263481373169772	-0.198015013727595	0.343151614311447	Chimp derived	Not human specific	Not SFARI	Not SFARI
CNPPD1	1.00760299258289	3.15915561362146e-08	0.0629192523396249	0.879497388146163	-0.813444771728499	0.0009932622497577	-0.754192708993213	0.0005299489172916	Chimp derived	Not human specific	Not SFARI	Not SFARI
CNPY2	10.9922846991951	2.12676550268797e-30	9.71379824266699	5.8352543699906696e-114	0.132090973444102	0.552497609115433	-0.252017937942582	0.126473613402507	Human derived	Not human specific	Not SFARI	Not SFARI
CNPY3	-0.345892791544162	0.0020381560253303	0.0589113625179531	0.88522423264008	-0.927516409147619	1.23528205422298e-08	-0.21280971222113	0.257184792839222	Chimp derived	Not human specific	Not SFARI	Not SFARI
CNRIP1	0.327234311918865	0.009397493040784	-0.218878421171849	0.473197706196189	0.775714618238124	8.44243021677656e-05	-0.289437761068956	0.100679583393921	Chimp derived	Not human specific	Not SFARI	Not SFARI
CNTD1	1.30292458085369	1.0165570109006199e-13	-0.271742260726349	0.490445333217937	-1.24971319298417	5.74241888323529e-05	-3.51082723737942	2.46385402528153e-48	Chimp derived	Not human specific	Not SFARI	Not SFARI
CNTD2	-1.33810377881353	6.98435452692124e-13	-1.32201202295914	1.61820322581838e-07	-0.191793874551719	0.564865906627751	-1.25873429796873	6.36638336753406e-07	Human derived	Not human specific	Not SFARI	Not SFARI
CNTF	-7.51366227439312	8.26293793452103e-13	-7.67992343504277	2.69613837559076e-08	-12.6400664156808	1.30128405927187e-46	-11.9965134383132	4.97753317741503e-40	Human derived	Human specific	Not SFARI	Not SFARI
CNTFR	-0.739253823436582	4.6188971496331e-09	-0.664073878416188	0.0037900967343266	-1.46451233219245	9.76317984213868e-15	-0.85660133606339	2.29522415117593e-05	Human derived	Human specific	Not SFARI	Not SFARI
CNTLN	-0.810758419360844	1.97577862217833e-06	-0.698081409903332	0.0116412140608206	-0.860509423040841	0.0033534683177657	-2.01207264701196	5.09852800669372e-19	Human derived	Human specific	Not SFARI	Not SFARI
CNTN1	-0.211394380398743	0.0412077328699354	0.12257212409361	0.600107584108625	0.309977083200157	0.110625802033417	1.1683193653756	1.81888241829484e-10	Chimp derived	Not human specific	Not SFARI	Not SFARI
CNTN2	-0.768048777678309	2.36873876458919e-06	-0.781182706420345	0.0005765253573078	-0.836533926588633	4.27475181811332e-06	-0.0834617015658763	0.747495059617682	Human derived	Not human specific	Not SFARI	Not SFARI
CNTRL	-0.846670500932094	8.37360279530249e-17	-0.244785824207975	0.109435880289529	0.252287921045719	0.0773965310613737	-0.0532916821558865	0.753085576899758	Chimp derived	Not human specific	Not SFARI	Not SFARI
COA5	0.461084602546266	3.65682950161969e-05	-0.154678548107142	0.643936586620725	0.394510402777838	0.0390452924401483	-0.0790457242180446	0.74491542654049	Chimp derived	Not human specific	Not SFARI	Not SFARI
COBL	-0.641361771001546	9.2520751969466e-05	0.0429493172546872	0.907753119354739	0.0315444197760689	0.900946557240745	-0.613666865570721	0.0057944643863556	Chimp derived	Not human specific	Not SFARI	Not SFARI
COBLL1	2.14608200021438	4.02430162176787e-07	0.988835492353722	0.0908916933219753	0.693416943449849	0.270934469743259	1.20641412637674	0.0752078930214894	Chimp derived	Not human specific	Not SFARI	Not SFARI
COCH	3.64999327307971	1.64593017343702e-47	0.207019858190812	0.66345571957731	0.860362257021708	0.0112965656185662	3.95782442506714	4.9800906088031e-21	Chimp derived	Not human specific	Not SFARI	Not SFARI
COG1	0.784701052448779	1.74785089576221e-12	0.929064727167328	8.60051615020943e-06	0.42000756616008	0.0346436267645677	-0.324673652068182	0.0595130123334028	Human derived	Not human specific	Not SFARI	Not SFARI
COG2	0.277600285062516	3.31038010344683e-07	0.0590144995782734	0.827111906427234	-0.185756040572224	0.328357206589255	-0.0765913337703638	0.540337167785812	Chimp derived	Not human specific	Not SFARI	Not SFARI
COG3	-0.611020067910623	4.09777031258251e-23	-0.137059890837446	0.413856175154177	-0.0536648645047784	0.714366589873655	-0.0658698890472778	0.552158425697005	Chimp derived	Not human specific	Not SFARI	Not SFARI
COG6	-0.512195116258066	9.11765544305837e-08	0.0239827953529718	0.943929899230486	0.732484713324446	2.89992649866034e-06	0.348724933031158	0.0189338260706939	Chimp derived	Not human specific	Not SFARI	Not SFARI
COL10A1	4.77967434527242	9.98846987706576e-49	2.68873386070056	4.34385156886063e-11	7.10120809977684	1.5197313861871e-138	1.30246493462452	1.17686708536372e-08	Human derived	Human specific	Not SFARI	Not SFARI
COL11A1	0.783649366178348	0.0026565824721173	0.795465355106869	0.0551471276426746	1.19960721235998	0.0009790800215185	0.342400875147746	0.394208332916956	Human derived	Not human specific	Not SFARI	Not SFARI
COL11A2	1.63497150745702	5.4577553657619e-38	0.0267164850162099	0.867874357052172	0.120966652357859	0.549757704049652	3.70179604789099	1.4930621074298298e-69	Chimp derived	Not human specific	Not SFARI	Not SFARI
COL12A1	1.14636186778753	0.0002549289655914	0.18474358522835	0.742743903132799	0.130644541683278	0.775728576057605	3.36510000358336	2.46145448602834e-11	Chimp derived	Not human specific	Not SFARI	Not SFARI
COL13A1	0.708533241065846	0.0157997252959224	0.381139455665363	0.423586560776872	-0.728969397444647	0.10577631946492	1.34159483198421	0.0071192936800443	Human derived	Not human specific	Not SFARI	Not SFARI
COL14A1	-3.6243679863701	6.9537850392819e-30	-1.80910580582756	0.0005333919356557	-1.20960076669012	0.0025794714022331	-2.46953599404645	2.20243974203787e-09	Human derived	Human specific	Not SFARI	Not SFARI
COL16A1	1.77582401272589	3.4758957565034e-28	1.28023724576036	1.35193211334165e-05	2.11670382738849	2.69074908277019e-13	2.93331239646544	5.61577045197277e-21	Human derived	Human specific	Not SFARI	Not SFARI
COL18A1	1.27166525172931	1.23611001185901e-06	-0.666246012730812	0.142930302254546	-0.150003581835611	0.708777719328388	1.75276807188883	0.0003058106247786	Chimp derived	Not human specific	Not SFARI	Not SFARI
COL19A1	2.35235358970298	6.67194432653024e-27	1.13292195060613	0.0019788664477212	0.250214870161626	0.464386654694516	-0.419522958228475	0.156086501230651	Human derived	Not human specific	Not SFARI	Not SFARI
COL22A1	0.312752591862893	0.0167072309114641	-0.153789933017191	0.437446171391708	-1.17280011253792	3.62480816934431e-12	-2.47836956766137	1.60496381484925e-43	Chimp derived	Not human specific	Not SFARI	Not SFARI
COL24A1	2.33142872438322	5.61340141764169e-20	3.54396315271454	6.923862607189901e-25	1.49477187034664	4.62557723507952e-07	3.71309280569509	1.20080041438946e-83	Human derived	Human specific	Not SFARI	Not SFARI
COL25A1	2.09323867361348	5.43090985977014e-71	1.36566907443878	4.14030530230489e-12	-0.678328744287995	4.8581312699895e-06	1.59303761039993	2.22886757011684e-20	Human derived	Not human specific	Not SFARI	Not SFARI
COL27A1	1.6691516307456	1.1526455827068001e-10	1.98109817790863	2.3251926148222803e-09	0.300774684001002	0.308456413506006	3.03025593221583	6.503610289444572e-19	Human derived	Not human specific	Not SFARI	Not SFARI
COL4A1	-0.599678003383633	0.0007302845469041	0.845411566176922	0.0005564006308712	-0.471881739378036	0.0393024121372645	0.703956231176415	0.00264909796073	Ambiguous	Not human specific	Not SFARI	Not SFARI
COL4A2	-0.620260256444237	0.0002765710981481	1.1889060445962	1.9311072857311e-05	-0.933001980405314	5.27553461110323e-07	1.04476169073318	4.80788896593193e-08	Ambiguous	Not human specific	Not SFARI	Not SFARI
COL4A3	2.16905922677747	7.1533996456995495e-50	1.64342193738094	6.337331489618929e-11	-0.226168942391153	0.345937809555587	-2.912033691585	1.34572662294563e-47	Human derived	Not human specific	Not SFARI	Not SFARI
COL4A4	0.392120624789337	0.0102134429375556	0.367034439657467	0.171829835082245	-0.0271685525409948	0.916148764935688	-4.1257751669808	8.07725828211519e-76	Human derived	Not human specific	Not SFARI	Not SFARI
COL4A5	-1.95396137781972	1.5380399278409299e-34	-0.899540491763869	0.0032917070454527	-2.33598588697662	1.46659995623765e-25	-0.17568464927407	0.468307550273209	Chimp derived	Not human specific	Not SFARI	Not SFARI
COL4A6	-0.700996950950497	8.44264075907439e-05	-0.324421026765742	0.336565052701681	-3.25284295491274	4.77133255500863e-22	-1.60919357471188	7.33978907515057e-10	Chimp derived	Not human specific	Not SFARI	Not SFARI
COL5A1	-0.622785816056943	0.0092858513725831	-0.736734019326352	0.0053147564201281	0.333962176690183	0.235111076385305	0.313793010454902	0.437531042435939	Human derived	Not human specific	Not SFARI	Not SFARI
COL5A3	2.20444344884871	1.46417093764115e-23	0.39328740119131	0.34325502684074	2.80453579983423	1.17095957804049e-15	3.67930405446756	3.3866260984444497e-18	Chimp derived	Not human specific	Not SFARI	Not SFARI
COL6A1	3.18147908575775	9.229450391707371e-15	1.91574229241296	0.0010825652924078	3.47590472500681	0.0021960212426984	6.74318558162091	2.21597421175904e-26	Human derived	Human specific	Not SFARI	Not SFARI
COL6A2	1.65176647158604	0.0014777558257444	0.094659005941527	0.863774988381696	-0.184383386419052	0.740191609351143	1.31741591102031	0.0565389560588851	Chimp derived	Not human specific	Not SFARI	Not SFARI
COL6A5	-1.51402169212577	2.75284168125525e-12	-3.94592630762376	9.94733443207748e-16	-2.35190345582005	3.67909755059497e-10	-1.44720238497288	3.46516224854374e-05	Ambiguous	Not human specific	Not SFARI	Not SFARI
COL6A6	2.14651588394469	1.02838664425016e-23	0.786291938095198	0.0633279580382222	0.750144055647452	0.0186856293853277	-1.71573108028986	5.3182042375133104e-15	Chimp derived	Not human specific	Not SFARI	Not SFARI
COL9A1	-0.46243861339786	0.0174515967920593	0.0133512965034997	0.989368674639656	-3.80853135332584	6.746846844962602e-53	-1.1721848662823	1.02750541648566e-05	Chimp derived	Not human specific	Not SFARI	Not SFARI
COL9A3	1.50715641908067	1.5847708578887e-14	-1.75203663049848	7.55606613318061e-08	0.40056534419361	0.208207998892853	0.202054932241416	0.497006965045979	Ambiguous	Not human specific	Not SFARI	Not SFARI
COLCA2	-0.41838912308005	0.0389571968051827	1.20300382214443	2.7600657484812e-07	-1.16168817431138	1.71841704220516e-08	0.416503886503304	0.114601558149706	Ambiguous	Not human specific	Not SFARI	Not SFARI
[truncated: 6,624 more rows]
